# Supplementary material for: Comparative genome analysis indicates high evolutionary potential of pathogenicity genes in Colletotrichum tanaceti
Source: PLoS One. 2019 May 31;14(5):e0212248. doi: 10.1371/journal.pone.0212248 (PMC6544218; doi:10.1371/journal.pone.0212248)
Supplement: S1 Table — (XLSX) [file pone.0212248.s001.xlsx]

## Sheet: Sheet1
S1 Table. GO term enrichment analysis in C. tanaceti
GO hierarchy	Term	Count	%	P-Value
Biological processes	translation	65	1.3	6e-05
	nucleotide-excision repair	20	0.4	0.013
	proteasomal ubiquitin-independent protein catabolic process	15	0.3	0.05
	tricarboxylic acid cycle	19	0.4	0.054
	mitotic sister chromatid segregation	19	0.4	0.054
	endocytosis	36	0.7	0.068
	protein folding	45	0.9	0.079
	ubiquitin-dependent protein catabolic process	28	0.6	0.083
	protein transport	13	0.3	0.086
Cellular component	nucleus	726	14.7	1.6e-19
	cytosol	601	12.2	4.3e-16
	mitochondrion	207	4.2	5.4e-07
	cytoplasm	217	4.4	6.1e-05
	proteasome storage granule	24	0.5	0.0003
	chromosome, telomeric region	37	0.8	0.0011
	membrane	36	0.7	0.0016
	Golgi membrane	27	0.5	0.0029
	fungal-type vacuole	26	0.5	0.0041
	incipient cellular bud site	28	0.6	0.0048
	mating projection tip	37	0.8	0.0048
	actin cortical patch	30	0.6	0.0053
	intracellular	49	1	0.0055
	ribosome	67	1.4	0.0075
	mitochondrial nucleoid	16	0.3	0.01
	spindle pole body	16	0.3	0.01
	eukaryotic 48S preinitiation complex	16	0.3	0.01
	eukaryotic 43S preinitiation complex	15	0.3	0.015
	cytosolic small ribosomal subunit	15	0.3	0.015
	nuclear chromatin	39	0.8	0.015
	endoplasmic reticulum membrane	58	1.2	0.016
	cell tip	32	0.6	0.02
	endosome	27	0.5	0.026
	peroxisome	18	0.4	0.03
	DNA-directed RNA polymerase III complex	13	0.3	0.034
	small-subunit processome	30	0.6	0.034
	proteasome regulatory particle, base subcomplex	10	0.2	0.041
	plasma membrane	53	1.1	0.042
	nuclear chromosome, telomeric region	12	0.2	0.05
	fungal-type vacuole membrane	61	1.2	0.064
	nucleoplasm	19	0.4	0.08
	nuclear periphery	17	0.3	0.081
	mitochondrial intermembrane space	28	0.6	0.088
	nucleolus	107	2.2	0.096
	large ribosomal subunit	8	0.2	0.097
	chaperonin-containing T-complex	8	0.2	0.097
	cell division site	55	1.1	0.097
Molecular function	ATO binding	469	9.5	7.6e-17
	structural constituent of ribosome	112	2.3	8.8e-06
	GTP binding	82	1.7	0.0012
	GTPase activity	58	1.2	0.0012
	magnesium ion binding	41	0.8	0.002
	protein serine/threonine kinase activity	37	0.8	0.0021
	DNA binding	224	4.5	0.028
	translation elongation factor activity	15	0.3	0.032
	translation initiation factor activity	42	0.9	0.034
	threonine-type endopeptidase activity	14	0.3	0.044
	ATP-dependent RNA helicase activity	14	0.3	0.044
	structural molecule activity	28	0.6	0.045
	substrate-specific transmembrane transporter activity	55	1.1	0.046
	nucleic acid binding	136	2.8	0.047
	RNA binding	88	1.8	0.048
	helicase activity	17	0.3	0.055
	pyridoxal phosphate binding	48	1	0.056
	NAD binding	32	0.6	0.07
	peroxidase activity	16	0.3	0.071
	peptidyl-prolyl cis-trans isomerase activity	16	0.3	0.071
	metalloendopeptidase activity	22	0.4	0.082
	single-stranded DNA binding	25	0.5	0.084
	ATPase activity	42	0.9	0.091
	4 iron, 4 sulfur cluster binding	18	0.4	0.099
