# Supplementary material for: Comparative genome analysis indicates high evolutionary potential of pathogenicity genes in Colletotrichum tanaceti
Source: PLoS One. 2019 May 31;14(5):e0212248. doi: 10.1371/journal.pone.0212248 (PMC6544218; doi:10.1371/journal.pone.0212248)
Supplement: S2 Table — (XLSX) [file pone.0212248.s002.xlsx]

## Sheet: Sheet1
S2 Table. KEGG orthology annotations of C. tanaceti
Gene ID	KO number assignment
CTA1_9697	K04464
CTA1_2356	K00108
CTA1_10835	K00777
CTA1_8051	K03245
CTA1_5631	K00777
CTA1_7503	K05768
CTA1_11691	K01897
CTA1_4208	K01868
CTA1_4451	K02429
CTA1_6770	K01672
CTA1_334	K01969
CTA1_5965	K14772
CTA1_11081	K01180
CTA1_8749	K07432
CTA1_5539	K04709
CTA1_7528	K06013
CTA1_6820	K11841
CTA1_7788	K01897
CTA1_12825	K08850
CTA1_6045	K11996
CTA1_7634	K09490
CTA1_10948	K11090
CTA1_12429	K12816
CTA1_9293	K01824
CTA1_11666	K16833
CTA1_3687	K00108
CTA1_1860	K05283
CTA1_1782	K00463
CTA1_11267	K10089
CTA1_9409	K13617
CTA1_5622	K04518
CTA1_7710	K00799
CTA1_8837	K14310
CTA1_2057	K01066
CTA1_1707	K03064
CTA1_536	K17302
CTA1_1850	K07511
CTA1_1440	K01477
CTA1_3413	K14754
CTA1_8666	K05535
CTA1_6146	K12471
CTA1_10549	K00680
CTA1_12307	K00517
CTA1_1694	K11244
CTA1_10397	K01876
CTA1_11760	K01279
CTA1_2789	K07390
CTA1_11260	K01210
CTA1_6688	K00681
CTA1_659	K08139
CTA1_10398	K10246
CTA1_7731	K02210
CTA1_4847	K00658
CTA1_7857	K12462
CTA1_12983	K01238
CTA1_13167	K07117
CTA1_13338	K08653
CTA1_2400	K12861
CTA1_11623	K00993
CTA1_8911	K09189
CTA1_9948	K00472
CTA1_10116	K11230
CTA1_7871	K13124
CTA1_2824	K00763
CTA1_5711	K14778
CTA1_12579	K04070
CTA1_5879	K01469
CTA1_2506	K14663
CTA1_832	K04441
CTA1_12549	K16185
CTA1_4239	K01238
CTA1_4469	K05285
CTA1_4288	K10669
CTA1_1334	K01264
CTA1_5536	K11866
CTA1_1136	K17826
CTA1_8881	K03131
CTA1_6991	K14848
CTA1_2207	K00698
CTA1_1680	K08150
CTA1_11118	K00540
CTA1_7149	K01240
CTA1_4846	K03011
CTA1_1661	K01785
CTA1_10224	K10355
CTA1_3404	K06972
CTA1_9930	K01452
CTA1_3851	K10576
CTA1_6984	K00754
CTA1_1115	K14557
CTA1_11536	K08856
CTA1_5764	K13093
CTA1_5050	K02269
CTA1_5491	K16365
CTA1_11649	K12393
CTA1_9444	K08876
CTA1_6483	K08192
CTA1_4700	K02924
CTA1_10901	K09240
CTA1_6106	K00309
CTA1_9044	K00517
CTA1_3595	K14308
CTA1_2721	K09051
CTA1_12769	K15716
CTA1_3345	K07431
CTA1_4474	K11649
CTA1_13270	K12584
CTA1_9560	K05288
CTA1_10060	K08141
CTA1_9978	K08342
CTA1_3558	K08257
CTA1_10540	K07573
CTA1_2815	K03448
CTA1_8856	K08286
CTA1_1470	K11551
CTA1_7409	K15356
CTA1_6457	K01500
CTA1_614	K01238
CTA1_10265	K14005
CTA1_13336	K08176
CTA1_9755	K01438
CTA1_2998	K04725
CTA1_13298	K08197
CTA1_693	K07207
CTA1_1064	K03379
CTA1_11892	K00480
CTA1_2244	K02258
CTA1_2686	K00517
CTA1_5973	K09580
CTA1_2227	K01953
CTA1_5553	K00680
CTA1_9340	K13342
CTA1_701	K01083
CTA1_11655	K01567
CTA1_10168	K15267
CTA1_6286	K10885
CTA1_8735	K00521
CTA1_12658	K17362
CTA1_9065	K13353
CTA1_777	K10685
CTA1_1612	K05658
CTA1_9258	K08334
CTA1_11368	K00354
CTA1_6469	K07300
CTA1_13132	K00457
CTA1_8175	K01529
CTA1_8015	K14715
CTA1_11397	K03380
CTA1_11581	K07025
CTA1_7060	K09496
CTA1_581	K02510
CTA1_7235	K01181
CTA1_8110	K10413
CTA1_10515	K06892
CTA1_4821	K04371
CTA1_11180	K08157
CTA1_5473	K03253
CTA1_4049	K17652
CTA1_3738	K01175
CTA1_3553	K00224
CTA1_5551	K08139
CTA1_401	K06910
CTA1_13171	K06867
CTA1_2431	K01852
CTA1_9241	K12857
CTA1_8004	K14347
CTA1_10000	K15318
CTA1_7378	K01529
CTA1_4789	K00485
CTA1_9390	K01336
CTA1_1571	K15385
CTA1_9746	K01175
CTA1_12501	K06689
CTA1_3918	K14997
CTA1_1668	K02967
CTA1_10729	K00493
CTA1_6193	K02325
CTA1_5883	K08282
CTA1_3519	K01247
CTA1_4153	K13621
CTA1_7781	K02209
CTA1_1065	K00276
CTA1_8809	K00224
CTA1_10779	K09468
CTA1_2478	K09234
CTA1_7806	K17600
CTA1_1348	K03859
CTA1_11645	K09043
CTA1_3095	K12584
CTA1_2828	K13507
CTA1_4412	K00059
CTA1_12006	K01581
CTA1_2461	K01103
CTA1_3759	K05529
CTA1_3921	K02154
CTA1_10823	K12838
CTA1_9141	K10418
CTA1_10860	K01580
CTA1_974	K16230
CTA1_1056	K08141
CTA1_10367	K01183
CTA1_3645	K03316
CTA1_13073	K01467
CTA1_290	K04345
CTA1_5934	K05917
CTA1_12458	K17496
CTA1_7411	K08967
CTA1_1960	K15900
CTA1_2056	K01233
CTA1_11166	K10838
CTA1_458	K09074
CTA1_12392	K00505
CTA1_7323	K01238
CTA1_12800	K11215
CTA1_5575	K01424
CTA1_10259	K01178
CTA1_4340	K00517
CTA1_4216	K02219
CTA1_12611	K02831
CTA1_10431	K14489
CTA1_9466	K00680
CTA1_11555	K14835
CTA1_3552	K13333
CTA1_4230	K01719
CTA1_7686	K08678
CTA1_2037	K10246
CTA1_10946	K17425
CTA1_12979	K01647
CTA1_10222	K15331
CTA1_2634	K14707
CTA1_12477	K06640
CTA1_7382	K00936
CTA1_10251	K11373
CTA1_13351	K02965
CTA1_4061	K06978
CTA1_10670	K00517
CTA1_11357	K13726
CTA1_5565	K01426
CTA1_11068	K01175
CTA1_10384	K00344
CTA1_898	K06892
CTA1_7231	K05349
CTA1_7410	K00540
CTA1_10941	K14775
CTA1_2897	K01529
CTA1_8060	K03251
CTA1_11265	K05349
CTA1_8979	K01183
CTA1_12131	K01640
CTA1_12561	K01238
CTA1_10038	K11718
CTA1_393	K14782
CTA1_1965	K14795
CTA1_8528	K01238
CTA1_11658	K15532
CTA1_6461	K11763
CTA1_1089	K01051
CTA1_8917	K00799
CTA1_10195	K11274
CTA1_2459	K01505
CTA1_7992	K11303
CTA1_4896	K00963
CTA1_362	K03540
CTA1_9640	K10688
CTA1_7575	K01336
CTA1_8597	K10256
CTA1_12821	K15275
CTA1_9334	K00100
CTA1_8093	K07541
CTA1_5730	K14802
CTA1_6475	K00814
CTA1_7749	K03935
CTA1_6950	K12572
CTA1_9106	K03122
CTA1_11339	K01684
CTA1_3252	K00728
CTA1_11678	K14270
CTA1_8331	K08095
CTA1_6362	K11558
CTA1_9363	K00505
CTA1_280	K12659
CTA1_755	K16368
CTA1_10321	K01179
CTA1_10117	K03574
CTA1_10052	K08369
CTA1_9294	K01264
CTA1_8181	K01899
CTA1_4196	K14796
CTA1_6424	K06276
CTA1_206	K15334
CTA1_13028	K10779
CTA1_1398	K01238
CTA1_12612	K10415
CTA1_10132	K09241
CTA1_7118	K08964
CTA1_1828	K12584
CTA1_4464	K03522
CTA1_4267	K15212
CTA1_11600	K09265
CTA1_12850	K11568
CTA1_2922	K08014
CTA1_11341	K00863
CTA1_10376	K01011
CTA1_12650	K13350
CTA1_2087	K01426
CTA1_11355	K01336
CTA1_4212	K14617
CTA1_2114	K12584
CTA1_5373	K14963
CTA1_57	K10866
CTA1_8432	K00752
CTA1_9175	K12828
CTA1_10332	K00108
CTA1_2474	K14001
CTA1_7693	K01463
CTA1_62	K02149
CTA1_2609	K00540
CTA1_9984	K16584
CTA1_3374	K14838
CTA1_748	K10393
CTA1_8988	K01183
CTA1_4595	K00135
CTA1_10876	K01535
CTA1_286	K17382
CTA1_11558	K17411
CTA1_12476	K02155
CTA1_2197	K00825
CTA1_5801	K04536
CTA1_1826	K02685
CTA1_5022	K13281
CTA1_1059	K00100
CTA1_745	K12373
CTA1_6136	K17362
CTA1_1498	K12489
CTA1_11757	K15319
CTA1_4731	K00100
CTA1_10307	K00826
CTA1_1544	K00680
CTA1_5599	K01164
CTA1_12408	K14950
CTA1_11861	K00680
CTA1_1657	K15028
CTA1_11356	K07034
CTA1_10720	K01726
CTA1_1639	K03860
CTA1_5508	K12763
CTA1_4831	K01568
CTA1_9218	K02912
CTA1_12738	K15280
CTA1_12891	K01238
CTA1_4190	K03649
CTA1_11986	K00309
CTA1_11762	K03316
CTA1_7831	K07023
CTA1_9071	K15502
CTA1_208	K02892
CTA1_1213	K09242
CTA1_9811	K08286
CTA1_5600	K00844
CTA1_4732	K15620
CTA1_1521	K10743
CTA1_247	K16738
CTA1_6614	K00700
CTA1_8467	K00276
CTA1_11946	K14312
CTA1_5935	K00108
CTA1_1350	K10352
CTA1_3703	K01536
CTA1_612	K11361
CTA1_4199	K03259
CTA1_10077	K17782
CTA1_3310	K01560
CTA1_6876	K05389
CTA1_541	K16261
CTA1_6489	K02564
CTA1_10791	K00100
CTA1_1370	K00599
CTA1_5139	K01238
CTA1_424	K01238
CTA1_8347	K16733
CTA1_8681	K02932
CTA1_8392	K02873
CTA1_4098	K15111
CTA1_1037	K14793
CTA1_3775	K12366
CTA1_2989	K01529
CTA1_10252	K04513
CTA1_9904	K00888
CTA1_8636	K02320
CTA1_5202	K06867
CTA1_7908	K05605
CTA1_5240	K00688
CTA1_11410	K14294
CTA1_2693	K03140
CTA1_417	K10615
CTA1_3689	K15165
CTA1_10761	K01238
CTA1_2683	K01102
CTA1_9950	K01567
CTA1_2175	K02139
CTA1_1374	K15001
CTA1_5990	K11663
CTA1_5236	K01852
CTA1_11396	K01291
CTA1_4682	K05841
CTA1_5582	K16261
CTA1_3319	K00459
CTA1_189	K07827
CTA1_802	K15326
CTA1_12187	K10841
CTA1_5628	K00329
CTA1_1954	K00262
CTA1_11671	K05917
CTA1_4545	K08141
CTA1_5010	K01190
CTA1_7804	K00787
CTA1_3237	K12818
CTA1_10433	K01626
CTA1_2077	K03686
CTA1_8114	K03661
CTA1_9376	K07300
CTA1_8679	K02727
CTA1_7510	K00111
CTA1_3097	K14859
CTA1_12328	K11237
CTA1_3082	K01564
CTA1_8758	K00517
CTA1_8935	K06630
CTA1_2970	K10610
CTA1_11832	K08139
CTA1_9060	K13953
CTA1_1912	K06892
CTA1_11960	K08282
CTA1_1393	K05349
CTA1_8728	K08744
CTA1_3745	K05546
CTA1_6069	K01932
CTA1_9665	K00799
CTA1_3506	K09788
CTA1_6816	K03671
CTA1_3453	K01078
CTA1_2633	K08653
CTA1_10855	K08573
CTA1_10527	K14213
CTA1_1457	K15280
CTA1_13222	K00678
CTA1_17	K00667
CTA1_2698	K10684
CTA1_11300	K01728
CTA1_3349	K00423
CTA1_7944	K13280
CTA1_11119	K01183
CTA1_799	K01648
CTA1_8422	K10866
CTA1_8363	K15503
CTA1_13412	K10395
CTA1_4500	K17677
CTA1_5106	K03177
CTA1_2091	K10428
CTA1_10668	K00018
CTA1_9072	K07511
CTA1_10290	K11984
CTA1_3255	K01066
CTA1_6463	K03037
CTA1_7353	K13343
CTA1_2456	K12882
CTA1_7920	K01869
CTA1_2161	K17741
CTA1_7936	K02145
CTA1_1990	K00101
CTA1_5962	K04467
CTA1_8095	K01187
CTA1_4483	K11247
CTA1_1063	K02320
CTA1_8134	K00108
CTA1_5947	K00540
CTA1_8516	K01179
CTA1_9342	K11426
CTA1_9615	K12373
CTA1_13033	K15734
CTA1_8381	K10862
CTA1_8815	K01336
CTA1_6947	K11843
CTA1_2267	K00540
CTA1_8289	K00232
CTA1_6879	K16481
CTA1_481	K17792
CTA1_8782	K03574
CTA1_2052	K02320
CTA1_11725	K13953
CTA1_10175	K12820
CTA1_3334	K06699
CTA1_12102	K15628
CTA1_4186	K09102
CTA1_778	K01567
CTA1_11843	K08139
CTA1_5053	K01567
CTA1_12818	K17607
CTA1_10112	K00517
CTA1_8116	K08333
CTA1_3218	K15015
CTA1_7428	K17408
CTA1_1202	K17417
CTA1_3282	K08515
CTA1_11433	K10356
CTA1_4143	K01872
CTA1_2618	K00777
CTA1_11222	K14016
CTA1_1784	K07300
CTA1_10727	K00826
CTA1_3836	K08192
CTA1_798	K03164
CTA1_2020	K01624
CTA1_3065	K01953
CTA1_2780	K16055
CTA1_8600	K00218
CTA1_6182	K14191
CTA1_5333	K00777
CTA1_3131	K00688
CTA1_5035	K04488
CTA1_9985	K11251
CTA1_6059	K01179
CTA1_3783	K01955
CTA1_11034	K00434
CTA1_12687	K12627
CTA1_4704	K05767
CTA1_13293	K03544
CTA1_10531	K00167
CTA1_6371	K15361
CTA1_3691	K07178
CTA1_6253	K11768
CTA1_8402	K01626
CTA1_10013	K03039
CTA1_10479	K01920
CTA1_6730	K00264
CTA1_12233	K02213
CTA1_4836	K12887
CTA1_6228	K01869
CTA1_2324	K00101
CTA1_12384	K16261
CTA1_3448	K03424
CTA1_11567	K00100
CTA1_7954	K00927
CTA1_7418	K17579
CTA1_3762	K00234
CTA1_7682	K03317
CTA1_8194	K07739
CTA1_9381	K14688
CTA1_8298	K01452
CTA1_981	K01426
CTA1_12812	K06998
CTA1_10862	K10597
CTA1_7681	K08141
CTA1_6632	K17740
CTA1_9366	K14968
CTA1_7889	K08658
CTA1_8070	K00987
CTA1_7683	K10675
CTA1_12623	K14847
CTA1_10468	K06036
CTA1_10421	K13333
CTA1_7647	K00489
CTA1_4849	K11843
CTA1_136	K01843
CTA1_768	K11339
CTA1_6772	K17764
CTA1_8998	K15443
CTA1_13221	K14729
CTA1_8302	K01077
CTA1_7722	K14317
CTA1_9076	K01613
CTA1_8907	K15148
CTA1_4235	K02021
CTA1_11594	K12379
CTA1_210	K01735
CTA1_13407	K17647
CTA1_2494	K17623
CTA1_13375	K01728
CTA1_3854	K09074
CTA1_1371	K15109
CTA1_6155	K01802
CTA1_8382	K01115
CTA1_9684	K00224
CTA1_10006	K13076
CTA1_1849	K14779
CTA1_2832	K12306
CTA1_3816	K07748
CTA1_4085	K00521
CTA1_376	K10706
CTA1_5574	K05909
CTA1_3074	K01915
CTA1_3941	K07199
CTA1_3524	K03754
CTA1_8238	K00100
CTA1_12844	K01061
CTA1_11259	K03362
CTA1_1738	K00924
CTA1_6616	K07904
CTA1_5958	K01112
CTA1_6367	K12782
CTA1_9895	K05291
CTA1_3702	K01536
CTA1_1387	K14855
CTA1_8916	K00799
CTA1_10893	K17450
CTA1_8103	K03004
CTA1_433	K09281
CTA1_6274	K09539
CTA1_2753	K01238
CTA1_8869	K12827
CTA1_9519	K15029
CTA1_8151	K14328
CTA1_3080	K14326
CTA1_12192	K15711
CTA1_2243	K00589
CTA1_8804	K15100
CTA1_10035	K15109
CTA1_4154	K13621
CTA1_1932	K03026
CTA1_1935	K06659
CTA1_1901	K11702
CTA1_272	K14848
CTA1_8019	K14154
CTA1_4130	K00626
CTA1_764	K09550
CTA1_7809	K00074
CTA1_9114	K03007
CTA1_8867	K00478
CTA1_9818	K08737
CTA1_13386	K08175
CTA1_3772	K10689
CTA1_6212	K00799
CTA1_9185	K01438
CTA1_12802	K01638
CTA1_4181	K00290
CTA1_5949	K00344
CTA1_10458	K17686
CTA1_941	K00469
CTA1_8966	K05542
CTA1_2570	K02891
CTA1_5511	K03943
CTA1_10583	K11230
CTA1_178	K08139
CTA1_1926	K03033
CTA1_9513	K01771
CTA1_9285	K01452
CTA1_12620	K02943
CTA1_3070	K02730
CTA1_1291	K04499
CTA1_8423	K02838
CTA1_299	K00540
CTA1_1333	K01269
CTA1_6318	K11293
CTA1_2239	K03035
CTA1_8215	K14396
CTA1_9292	K01423
CTA1_4957	K14829
CTA1_8340	K17637
CTA1_10638	K11099
CTA1_10465	K05767
CTA1_5773	K00234
CTA1_12146	K00540
CTA1_1543	K07213
CTA1_11177	K00222
CTA1_1890	K11987
CTA1_6412	K11684
CTA1_11006	K15394
CTA1_9638	K11450
CTA1_6512	K06127
CTA1_6074	K01952
CTA1_1948	K10863
CTA1_11125	K16219
CTA1_10446	K01792
CTA1_7301	K05916
CTA1_11860	K08139
CTA1_11178	K00107
CTA1_5132	K00517
CTA1_10969	K09241
CTA1_1055	K00540
CTA1_9230	K00681
CTA1_7057	K01626
CTA1_4593	K07300
CTA1_4147	K11644
CTA1_1441	K11837
CTA1_6773	K15198
CTA1_9056	K01176
CTA1_4565	K09518
CTA1_6269	K01824
CTA1_5071	K04645
CTA1_11379	K02831
CTA1_836	K01181
CTA1_8355	K00275
CTA1_6558	K01057
CTA1_5179	K01238
CTA1_8431	K05544
CTA1_1916	K09275
CTA1_8695	K16545
CTA1_1561	K00383
CTA1_1928	K00128
CTA1_8670	K00344
CTA1_3948	K10579
CTA1_6796	K17261
CTA1_550	K00059
CTA1_7545	K01179
CTA1_8020	K00643
CTA1_12291	K16912
CTA1_2777	K01196
CTA1_6836	K00108
CTA1_5112	K17741
CTA1_6540	K14270
CTA1_4864	K12411
CTA1_5583	K12733
CTA1_1984	K14851
CTA1_4174	K05290
CTA1_13341	K00472
CTA1_5067	K00540
CTA1_12436	K01480
CTA1_3947	K00053
CTA1_7612	K15321
CTA1_2820	K01833
CTA1_12470	K00485
CTA1_3393	K00108
CTA1_514	K01238
CTA1_7216	K01904
CTA1_1347	K17592
CTA1_8813	K17663
CTA1_2298	K15503
CTA1_1260	K08987
CTA1_7551	K13704
CTA1_1596	K01892
CTA1_7096	K06676
CTA1_7196	K00517
CTA1_7065	K15109
CTA1_12111	K00155
CTA1_1799	K15175
CTA1_117	K08856
CTA1_11240	K03098
CTA1_9614	K15156
CTA1_8038	K08286
CTA1_8635	K00721
CTA1_7602	K05284
CTA1_8640	K03142
CTA1_12508	K14349
CTA1_497	K03124
CTA1_3953	K12584
CTA1_5851	K14400
CTA1_6001	K16330
CTA1_10585	K08141
CTA1_6070	K01417
CTA1_3961	K01438
CTA1_3024	K09246
CTA1_10749	K10742
CTA1_825	K09117
CTA1_5641	K01238
CTA1_3802	K01889
CTA1_1921	K11968
CTA1_635	K01417
CTA1_3525	K11129
CTA1_1391	K15196
CTA1_8049	K07827
CTA1_4997	K03457
CTA1_5381	K09647
CTA1_7117	K00492
CTA1_3873	K14651
CTA1_4974	K03305
CTA1_5389	K14950
CTA1_8714	K03018
CTA1_1332	K12584
CTA1_5538	K14564
CTA1_6284	K09580
CTA1_1218	K01386
CTA1_1210	K00472
CTA1_6692	K05658
CTA1_2679	K01796
CTA1_2121	K11801
CTA1_5020	K03135
CTA1_7911	K08499
CTA1_4081	K00599
CTA1_2490	K16196
CTA1_10732	K02992
CTA1_8146	K09230
CTA1_12210	K00777
CTA1_2498	K15115
CTA1_3221	K07874
CTA1_10358	K07101
CTA1_12154	K10949
CTA1_8462	K12592
CTA1_8996	K00472
CTA1_1403	K12584
CTA1_6068	K09248
CTA1_4321	K00777
CTA1_1049	K11594
CTA1_2458	K14845
CTA1_11271	K02920
CTA1_13397	K11826
CTA1_661	K12769
CTA1_2913	K13117
CTA1_7530	K02923
CTA1_938	K05909
CTA1_7595	K09569
CTA1_1770	K14258
CTA1_2891	K01046
CTA1_11200	K01078
CTA1_12324	K11976
CTA1_3527	K01175
CTA1_3454	K02920
CTA1_3891	K13352
CTA1_11109	K08287
CTA1_12958	K00517
CTA1_7751	K03027
CTA1_9546	K06115
CTA1_6875	K03936
CTA1_218	K15084
CTA1_2189	K09241
CTA1_8288	K01179
CTA1_13032	K11806
CTA1_3321	K13716
CTA1_6004	K14675
CTA1_8099	K15376
CTA1_10083	K07431
CTA1_7990	K01128
CTA1_2558	K15338
CTA1_9142	K09567
CTA1_4842	K01719
CTA1_10530	K00002
CTA1_3066	K10577
CTA1_10466	K01133
CTA1_202	K12864
CTA1_12376	K03509
CTA1_4499	K11343
CTA1_7101	K02212
CTA1_4838	K00382
CTA1_8466	K00767
CTA1_2598	K15071
CTA1_8195	K04649
CTA1_6813	K12840
CTA1_10160	K16815
CTA1_775	K12601
CTA1_7049	K07277
CTA1_4461	K14376
CTA1_10919	K01126
CTA1_12465	K14950
CTA1_11457	K08653
CTA1_9128	K03648
CTA1_230	K01953
CTA1_2502	K03188
CTA1_2377	K01493
CTA1_6213	K00294
CTA1_7469	K08853
CTA1_11023	K17644
CTA1_12276	K00924
CTA1_5778	K10732
CTA1_4993	K01728
CTA1_2442	K01179
CTA1_8076	K11254
CTA1_1726	K00764
CTA1_12073	K09561
CTA1_13114	K13830
CTA1_9118	K16281
CTA1_3988	K11572
CTA1_2806	K01167
CTA1_714	K05674
CTA1_6349	K10958
CTA1_10849	K03448
CTA1_9447	K01728
CTA1_6860	K17475
CTA1_7061	K03242
CTA1_9925	K09467
CTA1_4635	K01858
CTA1_5445	K12818
CTA1_9184	K11713
CTA1_9374	K06672
CTA1_9067	K00326
CTA1_10861	K10597
CTA1_7202	K01932
CTA1_4068	K00079
CTA1_11626	K09184
CTA1_3674	K10733
CTA1_4824	K14289
CTA1_7243	K00294
CTA1_3808	K02941
CTA1_4025	K17656
CTA1_2245	K03671
CTA1_9244	K03010
CTA1_10500	K01338
CTA1_12758	K03106
CTA1_5911	K01706
CTA1_1152	K11987
CTA1_8863	K14846
CTA1_3803	K11108
CTA1_1373	K00108
CTA1_265	K01952
CTA1_9699	K00354
CTA1_12972	K01968
CTA1_8293	K17826
CTA1_9852	K08852
CTA1_12343	K08869
CTA1_5009	K01175
CTA1_863	K08653
CTA1_9767	K00012
CTA1_1900	K01476
CTA1_82	K00698
CTA1_439	K00476
CTA1_1934	K14263
CTA1_5457	K01539
CTA1_9005	K05667
CTA1_11628	K01922
CTA1_4813	K02519
CTA1_10291	K10524
CTA1_6882	K10632
CTA1_2357	K03457
CTA1_3986	K15111
CTA1_5974	K14966
CTA1_9528	K12823
CTA1_12116	K00993
CTA1_10889	K01386
CTA1_7742	K05758
CTA1_4184	K06287
CTA1_9629	K06902
CTA1_4363	K00234
CTA1_4935	K00540
CTA1_9319	K14001
CTA1_12896	K00276
CTA1_9522	K14006
CTA1_8112	K00924
CTA1_1663	K02324
CTA1_453	K01206
CTA1_13253	K14807
CTA1_5513	K01904
CTA1_11702	K00344
CTA1_61	K12587
CTA1_4860	K11230
CTA1_10243	K01634
CTA1_8792	K03457
CTA1_9789	K02994
CTA1_997	K03028
CTA1_10142	K17421
CTA1_9329	K01835
CTA1_5412	K02520
CTA1_9281	K08139
CTA1_5039	K03108
CTA1_5899	K05349
CTA1_4856	K02148
CTA1_11158	K00517
CTA1_3912	K08095
CTA1_4510	K10534
CTA1_740	K07762
CTA1_1285	K00517
CTA1_3528	K07059
CTA1_3846	K16675
CTA1_5970	K12668
CTA1_3672	K15437
CTA1_4822	K14007
CTA1_11086	K00784
CTA1_1986	K11422
CTA1_5502	K00665
CTA1_6502	K00772
CTA1_7464	K03260
CTA1_1774	K00486
CTA1_1547	K00059
CTA1_8091	K12883
CTA1_3869	K01175
CTA1_3431	K00966
CTA1_8241	K00749
CTA1_13315	K01268
CTA1_7582	K01876
CTA1_3510	K00615
CTA1_232	K00224
CTA1_2279	K00492
CTA1_10005	K15305
CTA1_2382	K05909
CTA1_3561	K01423
CTA1_3242	K00108
CTA1_11236	K10866
CTA1_2463	K05692
CTA1_8803	K03941
CTA1_3186	K07203
CTA1_6296	K01647
CTA1_7488	K07157
CTA1_1564	K09983
CTA1_9897	K02144
CTA1_5597	K17649
CTA1_1176	K02929
CTA1_13219	K10866
CTA1_9204	K17826
CTA1_6170	K10268
CTA1_12351	K02889
CTA1_7951	K01796
CTA1_9657	K14834
CTA1_10994	K10866
CTA1_785	K02956
CTA1_11435	K13339
CTA1_1568	K09486
CTA1_8240	K15419
CTA1_837	K00079
CTA1_2215	K14806
CTA1_9896	K01783
CTA1_4429	K00029
CTA1_9510	K01850
CTA1_11111	K07943
CTA1_5886	K00135
CTA1_10084	K15385
CTA1_4056	K01183
CTA1_5463	K09494
CTA1_4424	K00540
CTA1_6048	K12870
CTA1_12353	K09274
CTA1_6258	K00002
CTA1_11643	K01679
CTA1_3872	K03439
CTA1_10012	K14821
CTA1_2695	K12584
CTA1_609	K12389
CTA1_436	K17803
CTA1_1416	K00492
CTA1_5031	K11415
CTA1_12824	K00931
CTA1_11394	K12584
CTA1_10520	K05609
CTA1_10664	K09123
CTA1_4690	K03094
CTA1_9830	K00540
CTA1_812	K17255
CTA1_2120	K11811
CTA1_12395	K01046
CTA1_7924	K01530
CTA1_2198	K11304
CTA1_9894	K11230
CTA1_6702	K08197
CTA1_5318	K01530
CTA1_12451	K11600
CTA1_9195	K00924
CTA1_4365	K01726
CTA1_3848	K01082
CTA1_8325	K17669
CTA1_1094	K14765
CTA1_4925	K01238
CTA1_6803	K02942
CTA1_677	K01207
CTA1_10190	K10273
CTA1_725	K00100
CTA1_8984	K15271
CTA1_209	K15084
CTA1_2010	K10373
CTA1_1709	K10901
CTA1_6076	K17756
CTA1_8472	K01897
CTA1_7590	K00599
CTA1_4454	K11230
CTA1_6472	K09529
CTA1_1235	K00472
CTA1_10314	K01824
CTA1_5221	K00940
CTA1_686	K05666
CTA1_3423	K01728
CTA1_1355	K00101
CTA1_7633	K11839
CTA1_6782	K01148
CTA1_11464	K11230
CTA1_760	K00567
CTA1_4526	K09184
CTA1_310	K01279
CTA1_9701	K06867
CTA1_7663	K00052
CTA1_9848	K03099
CTA1_284	K01090
CTA1_4882	K00858
CTA1_8121	K15449
CTA1_3240	K03978
CTA1_13113	K09484
CTA1_6704	K08341
CTA1_5594	K15855
CTA1_6566	K03380
CTA1_12634	K05275
CTA1_12494	K07824
CTA1_12592	K00868
CTA1_3633	K15391
CTA1_7484	K02320
CTA1_1399	K00480
CTA1_9748	K00599
CTA1_8777	K05989
CTA1_4200	K05527
CTA1_4744	K07567
CTA1_2496	K01726
CTA1_3236	K01728
CTA1_10098	K12584
CTA1_1426	K01104
CTA1_6899	K15503
CTA1_4597	K01732
CTA1_9593	K14960
CTA1_1427	K10844
CTA1_10792	K11518
CTA1_10864	K01488
CTA1_153	K03380
CTA1_2770	K08157
CTA1_8168	K12584
CTA1_3390	K01175
CTA1_8304	K02915
CTA1_5537	K04798
CTA1_7064	K12858
CTA1_13027	K12734
CTA1_13085	K02920
CTA1_758	K06027
CTA1_10375	K08486
CTA1_6654	K08467
CTA1_90	K00632
CTA1_13297	K01196
CTA1_3043	K01714
CTA1_10430	K13348
CTA1_2392	K01209
CTA1_9753	K01279
CTA1_5838	K12580
CTA1_7459	K10808
CTA1_11193	K17644
CTA1_2026	K01824
CTA1_12573	K10866
CTA1_399	K03936
CTA1_3039	K11294
CTA1_10449	K09660
CTA1_3222	K04706
CTA1_9225	K01885
CTA1_3589	K13449
CTA1_7786	K13855
CTA1_5372	K11877
CTA1_12503	K00889
CTA1_7864	K15272
CTA1_4521	K00936
CTA1_6817	K04712
CTA1_3446	K12194
CTA1_10801	K14325
CTA1_2289	K01238
CTA1_1463	K09495
CTA1_2524	K15541
CTA1_2644	K00434
CTA1_5357	K03305
CTA1_10562	K03254
CTA1_3173	K11662
CTA1_4443	K00759
CTA1_10841	K02920
CTA1_751	K02146
CTA1_10069	K07407
CTA1_11830	K12824
CTA1_3793	K01489
CTA1_10123	K01728
CTA1_6133	K05666
CTA1_7668	K03785
CTA1_895	K06970
CTA1_9360	K15363
CTA1_13173	K14960
CTA1_4976	K11886
CTA1_12730	K14319
CTA1_995	K01809
CTA1_11773	K15387
CTA1_2632	K01792
CTA1_12991	K01210
CTA1_6084	K00517
CTA1_7589	K00599
CTA1_5002	K01046
CTA1_959	K17739
CTA1_11312	K08653
CTA1_13044	K02608
CTA1_9479	K14754
CTA1_4121	K09467
CTA1_9732	K15385
CTA1_13400	K00680
CTA1_4685	K02365
CTA1_11614	K06684
CTA1_2940	K17648
CTA1_5281	K08176
CTA1_10266	K09935
CTA1_10317	K14709
CTA1_8159	K01733
CTA1_6075	K00921
CTA1_12311	K00560
CTA1_13278	K12667
CTA1_4440	K00688
CTA1_4940	K06005
CTA1_8301	K15462
CTA1_6525	K01066
CTA1_9567	K03020
CTA1_10366	K00485
CTA1_4471	K07195
CTA1_11517	K16231
CTA1_2044	K00474
CTA1_13424	K10882
CTA1_9000	K01083
CTA1_12462	K14950
CTA1_13235	K14402
CTA1_5088	K15102
CTA1_7273	K08712
CTA1_11699	K00540
CTA1_5580	K08712
CTA1_2593	K08197
CTA1_1569	K08764
CTA1_746	K10355
CTA1_2751	K15710
CTA1_4787	K10631
CTA1_919	K00627
CTA1_7006	K10866
CTA1_3053	K01265
CTA1_9622	K11872
CTA1_2273	K08900
CTA1_11810	K00480
CTA1_10553	K02218
CTA1_8180	K01056
CTA1_830	K08675
CTA1_1567	K06004
CTA1_1029	K01066
CTA1_4381	K00559
CTA1_1688	K00697
CTA1_4529	K15692
CTA1_7759	K03671
CTA1_2791	K00517
CTA1_266	K14785
CTA1_12663	K00101
CTA1_3910	K10426
CTA1_4489	K06877
CTA1_8111	K02867
CTA1_5164	K13953
CTA1_7703	K12236
CTA1_12639	K01771
CTA1_11763	K00309
CTA1_6585	K14811
CTA1_12178	K13628
CTA1_11740	K00799
CTA1_3090	K06272
CTA1_4841	K01417
CTA1_12070	K01112
CTA1_3200	K03868
CTA1_13201	K11344
CTA1_4004	K16261
CTA1_9963	K15118
CTA1_1717	K04802
CTA1_12766	K00688
CTA1_6740	K17262
CTA1_3726	K17649
CTA1_1335	K09252
CTA1_10516	K08467
CTA1_3860	K07375
CTA1_3731	K06997
CTA1_1204	K01597
CTA1_321	K14399
CTA1_11201	K01238
CTA1_5456	K00547
CTA1_5411	K03680
CTA1_5779	K03232
CTA1_1773	K06123
CTA1_7111	K12584
CTA1_4450	K09841
CTA1_1702	K14837
CTA1_13391	K03317
CTA1_4011	K08869
CTA1_9214	K01179
CTA1_2177	K02920
CTA1_1904	K01183
CTA1_3964	K01728
CTA1_12680	K01824
CTA1_4828	K01868
CTA1_2381	K08337
CTA1_12969	K01637
CTA1_5317	K08095
CTA1_55	K11976
CTA1_8757	K00517
CTA1_10744	K10736
CTA1_10003	K14858
CTA1_3635	K06030
CTA1_5718	K03781
CTA1_9165	K03360
CTA1_7054	K05915
CTA1_13258	K00020
CTA1_8411	K07756
CTA1_11553	K04077
CTA1_5301	K03146
CTA1_5396	K13950
CTA1_9903	K14829
CTA1_8870	K15078
CTA1_7223	K00658
CTA1_5960	K01282
CTA1_7768	K01824
CTA1_1352	K01066
CTA1_472	K01567
CTA1_1633	K02128
CTA1_340	K14818
CTA1_5434	K11121
CTA1_11174	K14326
CTA1_2500	K14817
CTA1_3044	K11888
CTA1_2528	K13447
CTA1_2168	K03504
CTA1_220	K00545
CTA1_9297	K02366
CTA1_8055	K12767
CTA1_7827	K00108
CTA1_6333	K15100
CTA1_10942	K15564
CTA1_10645	K00666
CTA1_10755	K13126
CTA1_12624	K11390
CTA1_803	K07874
CTA1_4138	K11400
CTA1_3978	K01183
CTA1_4812	K12404
CTA1_10374	K06990
CTA1_9565	K07359
CTA1_7345	K17268
CTA1_10405	K01183
CTA1_2038	K01046
CTA1_13325	K02429
CTA1_4497	K00688
CTA1_9877	K12820
CTA1_7	K00680
CTA1_2143	K07342
CTA1_8924	K10843
CTA1_4989	K00309
CTA1_5777	K03321
CTA1_1853	K05293
CTA1_7828	K08141
CTA1_3029	K01238
CTA1_3216	K02893
CTA1_3900	K09464
CTA1_10543	K00540
CTA1_8971	K15272
CTA1_8309	K02960
CTA1_11097	K08502
CTA1_8936	K02884
CTA1_2726	K01480
CTA1_6628	K01567
CTA1_11419	K00728
CTA1_6624	K11676
CTA1_1169	K03320
CTA1_6618	K11407
CTA1_10299	K17818
CTA1_796	K11697
CTA1_11406	K14859
CTA1_11061	K10578
CTA1_4053	K13868
CTA1_8367	K03164
CTA1_314	K03351
CTA1_7938	K06883
CTA1_10594	K16315
CTA1_3386	K09248
CTA1_3771	K12881
CTA1_2602	K12584
CTA1_8218	K14967
CTA1_13098	K00276
CTA1_920	K15385
CTA1_2095	K01209
CTA1_9356	K10801
CTA1_5792	K00101
CTA1_8356	K01090
CTA1_12238	K00894
CTA1_10875	K06669
CTA1_3028	K00492
CTA1_186	K08282
CTA1_3788	K10421
CTA1_12286	K07897
CTA1_5645	K10424
CTA1_8139	K03844
CTA1_8725	K02890
CTA1_8960	K00540
CTA1_5398	K03650
CTA1_8228	K07901
CTA1_1442	K11436
CTA1_13112	K00224
CTA1_10649	K03379
CTA1_6652	K08712
CTA1_673	K01874
CTA1_7175	K00540
CTA1_9719	K11655
CTA1_7773	K17790
CTA1_9949	K12880
CTA1_8330	K03107
CTA1_8579	K15384
CTA1_5385	K17439
CTA1_3725	K11701
CTA1_12576	K01952
CTA1_1174	K00540
CTA1_396	K00540
CTA1_10598	K13525
CTA1_13342	K01271
CTA1_349	K03283
CTA1_5831	K00488
CTA1_8738	K14855
CTA1_3213	K10862
CTA1_8052	K11884
CTA1_10957	K02320
CTA1_1616	K06867
CTA1_11524	K00435
CTA1_8016	K14572
CTA1_7487	K13201
CTA1_9209	K09248
CTA1_5163	K00517
CTA1_13234	K03457
CTA1_4491	K14327
CTA1_9504	K01001
CTA1_12867	K01082
CTA1_11682	K14334
CTA1_12753	K13201
CTA1_11159	K05972
CTA1_3797	K01259
CTA1_13055	K00809
CTA1_11409	K07567
CTA1_5293	K00967
CTA1_9736	K15385
CTA1_4662	K01875
CTA1_12855	K01238
CTA1_11693	K02304
CTA1_8113	K03537
CTA1_10697	K01613
CTA1_8017	K03885
CTA1_4456	K01181
CTA1_4495	K03263
CTA1_3801	K02736
CTA1_710	K02858
CTA1_122	K06892
CTA1_7704	K15263
CTA1_4187	K09242
CTA1_10127	K00540
CTA1_9408	K11866
CTA1_170	K08157
CTA1_3382	K01613
CTA1_9535	K11702
CTA1_7132	K01092
CTA1_169	K01811
CTA1_9889	K13237
CTA1_5629	K02214
CTA1_7357	K14950
CTA1_1610	K00480
CTA1_3256	K11233
CTA1_12914	K13680
CTA1_4712	K01193
CTA1_1070	K05989
CTA1_12617	K15075
CTA1_4561	K02272
CTA1_12815	K07565
CTA1_7148	K04564
CTA1_2690	K08339
CTA1_11146	K00936
CTA1_9028	K03282
CTA1_11206	K00309
CTA1_2211	K01647
CTA1_5961	K17808
CTA1_3482	K00771
CTA1_8295	K01728
CTA1_7430	K08282
CTA1_2663	K17799
CTA1_7391	K01952
CTA1_4150	K03145
CTA1_13045	K07055
CTA1_1993	K08869
CTA1_4488	K15304
CTA1_6297	K00949
CTA1_7520	K01764
CTA1_8406	K06912
CTA1_13327	K05756
CTA1_5405	K01796
CTA1_7415	K02946
CTA1_11707	K05972
CTA1_2660	K02963
CTA1_4699	K08098
CTA1_260	K01647
CTA1_11293	K15165
CTA1_7046	K09241
CTA1_936	K03024
CTA1_11753	K03017
CTA1_12287	K01526
CTA1_10072	K00026
CTA1_1535	K02991
CTA1_3929	K14794
CTA1_9620	K03635
CTA1_9485	K02151
CTA1_9539	K10877
CTA1_4480	K09244
CTA1_6160	K01843
CTA1_7587	K05909
CTA1_5043	K00670
CTA1_3936	K14403
CTA1_11665	K01190
CTA1_6017	K14754
CTA1_6678	K02920
CTA1_11894	K08653
CTA1_9232	K14293
CTA1_10936	K12828
CTA1_2101	K01527
CTA1_2802	K17338
CTA1_3832	K13115
CTA1_12541	K08139
CTA1_5554	K06648
CTA1_2892	K06653
CTA1_8919	K04713
CTA1_3409	K12460
CTA1_12216	K02257
CTA1_1644	K14790
CTA1_9935	K03012
CTA1_3286	K17675
CTA1_7186	K01537
CTA1_2641	K08746
CTA1_8713	K05696
CTA1_13408	K01183
CTA1_730	K00485
CTA1_12290	K01069
CTA1_12574	K14613
CTA1_4941	K09203
CTA1_7356	K01077
CTA1_10080	K04709
CTA1_6839	K00864
CTA1_1510	K12863
CTA1_11571	K03685
CTA1_5060	K12494
CTA1_3555	K07140
CTA1_13175	K00517
CTA1_2724	K11095
CTA1_4931	K10625
CTA1_8549	K15317
CTA1_4571	K07441
CTA1_4803	K05610
CTA1_8912	K01567
CTA1_1175	K02920
CTA1_12432	K09244
CTA1_12853	K15730
CTA1_6237	K00108
CTA1_12578	K10884
CTA1_10273	K00058
CTA1_4479	K01509
CTA1_12040	K12492
CTA1_9015	K01099
CTA1_9874	K07530
CTA1_1384	K17649
CTA1_5664	K13291
CTA1_12048	K00681
CTA1_3502	K10606
CTA1_10	K16342
CTA1_1051	K08596
CTA1_2259	K01078
CTA1_2406	K01180
CTA1_11996	K02321
CTA1_257	K07562
CTA1_7140	K00140
CTA1_11943	K00540
CTA1_2271	K11874
CTA1_7970	K14777
CTA1_7930	K02930
CTA1_8229	K07901
CTA1_11063	K14951
CTA1_6528	K11982
CTA1_10418	K06004
CTA1_9878	K11098
CTA1_9341	K14570
CTA1_10648	K01951
CTA1_11492	K08095
CTA1_4183	K14769
CTA1_3868	K13343
CTA1_9589	K13501
CTA1_2915	K02906
CTA1_11697	K00799
CTA1_7405	K03495
CTA1_4253	K01066
CTA1_1692	K09202
CTA1_5247	K15015
CTA1_1601	K01180
CTA1_5098	K04353
CTA1_4029	K02291
CTA1_715	K00362
CTA1_289	K01099
CTA1_1420	K00111
CTA1_8755	K12871
CTA1_8252	K11369
CTA1_653	K00599
CTA1_8054	K13523
CTA1_12986	K03801
CTA1_12025	K11369
CTA1_356	K00558
CTA1_10099	K00517
CTA1_9531	K00365
CTA1_99	K08711
CTA1_695	K00359
CTA1_1424	K11254
CTA1_1882	K01412
CTA1_5109	K12584
CTA1_10342	K04711
CTA1_7262	K03514
CTA1_5877	K11758
CTA1_11446	K00428
CTA1_1042	K00693
CTA1_2991	K01754
CTA1_10315	K01951
CTA1_1189	K00924
CTA1_7928	K00960
CTA1_12472	K07512
CTA1_770	K01648
CTA1_3591	K16945
CTA1_12447	K15901
CTA1_8021	K10779
CTA1_4560	K13628
CTA1_179	K09424
CTA1_10223	K03143
CTA1_5806	K15306
CTA1_11950	K01046
CTA1_2127	K14171
CTA1_4959	K01674
CTA1_7713	K13346
CTA1_12313	K12190
CTA1_1778	K15418
CTA1_7700	K02805
CTA1_7931	K11096
CTA1_1438	K01875
CTA1_7840	K04125
CTA1_2428	K03786
CTA1_7299	K00754
CTA1_4670	K15710
CTA1_6071	K13356
CTA1_4726	K02867
CTA1_9471	K00540
CTA1_2619	K16261
CTA1_779	K06709
CTA1_11103	K00540
CTA1_8985	K08857
CTA1_7398	K08744
CTA1_1812	K14654
CTA1_11793	K00903
CTA1_7193	K00680
CTA1_2503	K10755
CTA1_3273	K00621
CTA1_7720	K14407
CTA1_1641	K11401
CTA1_1182	K01483
CTA1_9480	K01083
CTA1_4902	K14708
CTA1_12186	K02937
CTA1_2073	K00799
CTA1_3909	K01433
CTA1_8699	K14684
CTA1_10829	K08739
CTA1_13121	K00873
CTA1_12069	K15025
CTA1_5319	K08282
CTA1_2734	K01908
CTA1_8457	K10360
CTA1_7533	K01046
CTA1_12894	K01452
CTA1_6259	K14404
CTA1_302	K16186
CTA1_9969	K13849
CTA1_8624	K08827
CTA1_9910	K14844
CTA1_10474	K12249
CTA1_467	K00505
CTA1_9407	K00765
CTA1_10887	K08486
CTA1_3707	K09955
CTA1_11708	K01684
CTA1_4112	K15165
CTA1_7303	K15390
CTA1_8357	K06916
CTA1_880	K01424
CTA1_9762	K03671
CTA1_719	K00670
CTA1_10904	K10389
CTA1_11263	K00517
CTA1_6439	K01687
CTA1_1005	K08051
CTA1_441	K02936
CTA1_5465	K06892
CTA1_9855	K08095
CTA1_6703	K00540
CTA1_13416	K09245
CTA1_13102	K08064
CTA1_2360	K07119
CTA1_4182	K00273
CTA1_1699	K11698
CTA1_3734	K01824
CTA1_599	K03241
CTA1_455	K17826
CTA1_1981	K01273
CTA1_3853	K02309
CTA1_11113	K02134
CTA1_2522	K01209
CTA1_13217	K10403
CTA1_7902	K08874
CTA1_6538	K05658
CTA1_12034	K01230
CTA1_4799	K09140
CTA1_432	K05643
CTA1_1944	K06671
CTA1_1741	K03782
CTA1_10380	K06646
CTA1_67	K01167
CTA1_8775	K11883
CTA1_9233	K03018
CTA1_4516	K11566
CTA1_5330	K06867
CTA1_1938	K14442
CTA1_2851	K16794
CTA1_5868	K01870
CTA1_998	K09528
CTA1_7397	K14443
CTA1_3949	K00698
CTA1_3727	K09983
CTA1_8843	K04728
CTA1_2794	K07762
CTA1_1927	K03126
CTA1_1756	K09191
CTA1_10152	K09780
CTA1_11421	K01537
CTA1_8676	K17497
CTA1_3104	K00155
CTA1_7414	K01867
CTA1_3204	K08286
CTA1_9731	K00480
CTA1_1033	K01764
CTA1_10301	K02267
CTA1_4115	K00540
CTA1_605	K00129
CTA1_10125	K01238
CTA1_3513	K10866
CTA1_7737	K11135
CTA1_59	K03016
CTA1_7045	K00777
CTA1_420	K03267
CTA1_800	K16938
CTA1_4965	K01567
CTA1_10350	K17649
CTA1_13404	K01728
CTA1_8334	K03234
CTA1_7869	K14429
CTA1_4871	K15077
CTA1_4373	K08197
CTA1_8572	K00517
CTA1_10261	K14799
CTA1_5876	K08165
CTA1_13139	K15172
CTA1_1677	K01230
CTA1_2047	K06682
CTA1_10089	K06125
CTA1_12240	K02510
CTA1_1432	K08052
CTA1_10025	K07126
CTA1_8521	K02894
CTA1_9236	K12183
CTA1_8889	K11563
CTA1_11164	K02920
CTA1_7080	K13993
CTA1_6046	K02954
CTA1_12293	K00846
CTA1_9096	K00008
CTA1_5483	K01238
CTA1_9954	K04857
CTA1_9784	K02201
CTA1_9824	K01238
CTA1_2514	K00750
CTA1_12805	K00924
CTA1_7211	K16261
CTA1_3575	K13024
CTA1_1523	K03283
CTA1_4986	K00100
CTA1_2515	K00540
CTA1_870	K08157
CTA1_2944	K11377
CTA1_5133	K07762
CTA1_7205	K01113
CTA1_7526	K15083
CTA1_8934	K05765
CTA1_9783	K06568
CTA1_10793	K08192
CTA1_1477	K03142
CTA1_7316	K10799
CTA1_3719	K01512
CTA1_11095	K01728
CTA1_7906	K08257
CTA1_1538	K17402
CTA1_9776	K02355
CTA1_9323	K03676
CTA1_11048	K14535
CTA1_1583	K01536
CTA1_2953	K14333
CTA1_2776	K03778
CTA1_9099	K15450
CTA1_3472	K17794
CTA1_11051	K00761
CTA1_3157	K08257
CTA1_12409	K07300
CTA1_13299	K17741
CTA1_4761	K01649
CTA1_277	K10580
CTA1_9379	K03000
CTA1_8840	K17424
CTA1_8232	K11569
CTA1_12001	K11511
CTA1_1078	K00540
CTA1_11037	K15105
CTA1_6021	K00108
CTA1_4734	K02920
CTA1_1083	K00155
CTA1_1486	K03424
CTA1_12835	K10582
CTA1_6755	K12586
CTA1_623	K05665
CTA1_8933	K01046
CTA1_5312	K00121
CTA1_270	K00833
CTA1_8903	K03434
CTA1_12626	K14773
CTA1_12364	K02997
CTA1_5627	K15732
CTA1_1820	K10396
CTA1_9187	K17069
CTA1_11179	K06041
CTA1_9200	K03964
CTA1_5197	K04091
CTA1_7438	K15325
CTA1_9705	K02974
CTA1_11269	K14018
CTA1_4995	K00559
CTA1_11886	K15371
CTA1_10245	K00898
CTA1_237	K15287
CTA1_12705	K10773
CTA1_8553	K15321
CTA1_2722	K11560
CTA1_92	K05963
CTA1_12513	K01183
CTA1_3780	K10585
CTA1_357	K01238
CTA1_857	K02920
CTA1_8618	K15502
CTA1_6044	K00107
CTA1_10426	K14521
CTA1_3841	K10775
CTA1_5416	K02926
CTA1_5464	K11702
CTA1_4616	K01736
CTA1_4086	K01887
CTA1_7351	K12842
CTA1_10796	K05349
CTA1_11847	K14798
CTA1_13029	K02135
CTA1_3613	K06674
CTA1_1449	K06276
CTA1_6941	K01824
CTA1_12584	K09935
CTA1_1767	K07238
CTA1_4900	K11483
CTA1_4740	K13726
CTA1_8922	K00100
CTA1_5218	K01238
CTA1_13067	K01417
CTA1_6500	K00861
CTA1_12196	K00799
CTA1_1595	K09203
CTA1_6033	K01728
CTA1_4141	K10992
CTA1_6151	K01264
CTA1_3405	K05857
CTA1_8022	K03495
CTA1_6802	K09780
CTA1_12999	K17826
CTA1_5690	K12864
CTA1_8598	K01423
CTA1_10047	K01053
CTA1_3429	K13220
CTA1_6998	K01238
CTA1_46	K12867
CTA1_535	K00009
CTA1_984	K14808
CTA1_7074	K14489
CTA1_562	K09704
CTA1_543	K05674
CTA1_12410	K00517
CTA1_6627	K00517
CTA1_11746	K15100
CTA1_7125	K00844
CTA1_13379	K01463
CTA1_7225	K07427
CTA1_2742	K07466
CTA1_3577	K14676
CTA1_1705	K05545
CTA1_1772	K01764
CTA1_11443	K03320
CTA1_11588	K01077
CTA1_3071	K00477
CTA1_6239	K01932
CTA1_9720	K00681
CTA1_8724	K11294
CTA1_3402	K11584
CTA1_1830	K12346
CTA1_226	K01238
CTA1_8115	K05012
CTA1_682	K01530
CTA1_476	K15116
CTA1_8853	K15285
CTA1_11715	K15384
CTA1_5618	K09490
CTA1_4496	K02927
CTA1_3520	K00417
CTA1_10924	K01265
CTA1_9101	K10846
CTA1_161	K05355
CTA1_9358	K12837
CTA1_7868	K12624
CTA1_1566	K02989
CTA1_2711	K11423
CTA1_13414	K17648
CTA1_1589	K08286
CTA1_3262	K15441
CTA1_7481	K14169
CTA1_9690	K12735
CTA1_11011	K01932
CTA1_3179	K08242
CTA1_10578	K00485
CTA1_3876	K13123
CTA1_6470	K01180
CTA1_11441	K01179
CTA1_9958	K08741
CTA1_392	K05972
CTA1_10082	K00517
CTA1_7797	K14558
CTA1_3012	K06210
CTA1_7803	K00540
CTA1_8767	K11130
CTA1_6641	K09241
CTA1_2812	K14548
CTA1_6759	K12584
CTA1_9715	K15303
CTA1_7609	K08157
CTA1_12300	K01426
CTA1_1683	K11825
CTA1_12659	K08516
CTA1_860	K01529
CTA1_9603	K03247
CTA1_3904	K09252
CTA1_10754	K02371
CTA1_5700	K00147
CTA1_196	K11849
CTA1_11800	K06867
CTA1_7123	K15108
CTA1_6016	K17649
CTA1_12589	K01772
CTA1_3251	K15116
CTA1_2126	K15440
CTA1_1658	K05906
CTA1_797	K11696
CTA1_7285	K14563
CTA1_10494	K09531
CTA1_2510	K00620
CTA1_382	K16075
CTA1_12671	K16261
CTA1_9960	K01490
CTA1_12106	K01062
CTA1_11001	K15711
CTA1_7957	K13348
CTA1_2834	K09827
CTA1_10825	K06978
CTA1_3643	K00485
CTA1_5407	K17065
CTA1_4189	K10084
CTA1_9373	K06072
CTA1_1575	K05863
CTA1_13233	K01053
CTA1_12309	K02143
CTA1_7987	K10082
CTA1_813	K00762
CTA1_1214	K09788
CTA1_3916	K00301
CTA1_587	K01253
CTA1_5816	K16261
CTA1_1194	K07430
CTA1_4118	K00555
CTA1_9501	K01702
CTA1_1135	K00517
CTA1_5466	K11426
CTA1_4999	K14012
CTA1_11262	K00688
CTA1_10365	K06036
CTA1_12012	K13110
CTA1_1602	K05531
CTA1_12755	K00329
CTA1_1101	K01213
CTA1_2930	K02266
CTA1_4221	K01976
CTA1_3681	K08329
CTA1_8702	K16175
CTA1_2792	K10534
CTA1_3559	K00545
CTA1_8458	K14784
CTA1_7798	K00924
CTA1_8058	K01836
CTA1_7406	K12479
CTA1_688	K14285
CTA1_4927	K02179
CTA1_3051	K06041
CTA1_9352	K01567
CTA1_5776	K12178
CTA1_12622	K14842
CTA1_4223	K12184
CTA1_6218	K04091
CTA1_3898	K00924
CTA1_5785	K09699
CTA1_9079	K03252
[truncated: 3,885 more rows]
