# Supplementary material for: Comparative genome analysis indicates high evolutionary potential of pathogenicity genes in Colletotrichum tanaceti
Source: PLoS One. 2019 May 31;14(5):e0212248. doi: 10.1371/journal.pone.0212248 (PMC6544218; doi:10.1371/journal.pone.0212248)
Supplement: S3 Table — (XLSX) [file pone.0212248.s003.xlsx]

## Sheet: Sheet1
S3 Table. KEGG pathway map IDs of C. tanaceti
Category		Pathway map ID	Description	Number of KOs assigned
Metabolism	Global and overview maps	1100	Metabolic pathways	693
		1110	Biosynthesis of secondary metabolites	270
		1120	Microbial metabolism in diverse environments	158
		1130	Biosynthesis of antibiotics	195
		1200	Carbon metabolism	80
		1210	2-Oxocarboxylic acid metabolism	27
		1212	Fatty acid metabolism	23
		1230	Biosynthesis of amino acids	93
		1220	Degradation of aromatic compounds	11
	Carbohydrate metabolism	00010	Glycolysis / Gluconeogenesis	28
		00020	Citrate cycle (TCA cycle)	21
		00030	Pentose phosphate pathway	19
		00040	Pentose and glucuronate interconversions	17
		00051	Fructose and mannose metabolism	18
		00052	Galactose metabolism	17
		00053	Ascorbate and aldarate metabolism	8
		00500	Starch and sucrose metabolism	23
		00520	Amino sugar and nucleotide sugar metabolism	30
		00620	Pyruvate metabolism	29
		00630	Glyoxylate and dicarboxylate metabolism	23
		00640	Propanoate metabolism	20
		00650	Butanoate metabolism	17
		00660	C5-Branched dibasic acid metabolism	3
		00562	Inositol phosphate metabolism	17
	Energy metabolism	00190	Oxidative phosphorylation	72
		00710	Carbon fixation in photosynthetic organisms	16
		00720	Carbon fixation pathways in prokaryotes	9
		00680	Methane metabolism	19
		00910	Nitrogen metabolism	13
		00920	Sulfur metabolism	14
	Lipid metabolism	61	Fatty acid biosynthesis	9
		62	Fatty acid elongation	11
		71	Fatty acid degradation	15
		72	Synthesis and degradation of ketone bodies	5
		73	Cutin, suberine and wax biosynthesis	2
		100	Steroid biosynthesis	17
		120	Primary bile acid biosynthesis	8
		140	Steroid hormone biosynthesis	8
		561	Glycerolipid metabolism	19
		564	Glycerophospholipid metabolism	32
		565	Ether lipid metabolism	9
		600	Sphingolipid metabolism	13
		590	Arachidonic acid metabolism	9
		591	Linoleic acid metabolism	2
		592	alpha-Linolenic acid metabolism	6
		1040	Biosynthesis of unsaturated fatty acids	9
	Nucleotide metabolism	00230	Purine metabolism	79
		00240	Pyrimidine metabolism	66
	Amino acid metabolism	250	Alanine, aspartate and glutamate metabolism	26
		260	Glycine, serine and threonine metabolism	36
		270	Cysteine and methionine metabolism	36
		280	Valine, leucine and isoleucine degradation	25
		290	Valine, leucine and isoleucine biosynthesis	9
		300	Lysine biosynthesis	13
		310	Lysine degradation	22
		220	Arginine biosynthesis	17
		330	Arginine and proline metabolism	22
		340	Histidine metabolism	10
		350	Tyrosine metabolism	25
		360	Phenylalanine metabolism	17
		380	Tryptophan metabolism	25
		400	Phenylalanine, tyrosine and tryptophan biosynthesis	21
	Metabolism of other amino acids	410	beta-Alanine metabolism	11
		430	Taurine and hypotaurine metabolism	6
		440	Phosphonate and phosphinate metabolism	3
		450	Selenocompound metabolism	9
		460	Cyanoamino acid metabolism	10
		472	D-Arginine and D-ornithine metabolism	1
		480	Glutathione metabolism	19
	Glycan biosynthesis and metabolism	510	N-Glycan biosynthesis	26
		513	Various types of N-glycan biosynthesis	22
		515	Mannose type O-glycan biosynthesis	1
		514	Other types of O-glycan biosynthesis	4
		532	Glycosaminoglycan biosynthesis - chondroitin sulfate / dermatan sulfate	1
		534	Glycosaminoglycan biosynthesis - heparan sulfate / heparin	2
		531	Glycosaminoglycan degradation	2
		563	Glycosylphosphatidylinositol (GPI-anch0r)	22
		603	Glycosphingolipid biosynthesis - globo and isoglobo series	2
		604	Glycosphingolipid biosynthesis - ganglio series	1
		540	Lipopolysaccharide biosynthesis	1
		511	Other glycan degradation	8
	Metabolism of cofactors and vitamins	00730	Thiamine metabolism	9
		00740	Riboflavin metabolism	11
		00750	Vitamin B6 metabolism	7
		00760	Nicotinate and nicotinamide metabolism	13
		00770	Pantothenate and CoA biosynthesis	15
		00780	Biotin metabolism	6
		00785	Lipoic acid metabolism	3
		00790	Folate biosynthesis	13
		00670	One carbon pool by folate	12
		00830	Retinol metabolism	9
		00860	Porphyrin and chlorophyll metabolism	17
		00130	Ubiquinone and other terpenoid-quinone biosynthesis	10
	Metabolism of terpenoids and polyketides	00900	Terpenoid backbone biosynthesis	17
		00909	Sesquiterpenoid and triterpenoid biosynthesis	5
		00904	Diterpenoid biosynthesis	1
		00906	Carotenoid biosynthesis	4
		00981	Insect hormone biosynthesis	2
		00908	Zeatin biosynthesis	1
		00903	Limonene and pinene degradation	1
		00281	Geraniol degradation	3
		01051	Biosynthesis of ansamycins	1
		00523	Polyketide sugar unit biosynthesis	2
		01055	Biosynthesis of vancomycin group antibiotics	1
	Biosynthesis of other secondary metabolites	940	Phenylpropanoid biosynthesis	6
		941	Flavonoid biosynthesis	1
		901	Indole alkaloid biosynthesis	1
		950	Isoquinoline alkaloid biosynthesis	9
		960	Tropane, piperidine and pyridine alkaloid biosynthesis	7
		232	Caffeine metabolism	2
		965	Betalain biosynthesis	4
		311	Penicillin and cephalosporin biosynthesis	2
		332	Carbapenem biosynthesis	2
		261	Monobactam biosynthesis	4
		521	Streptomycin biosynthesis	7
		524	Neomycin, kanamycin and gentamicin biosynthesis	1
		525	Acarbose and validamycin biosynthesis	1
		401	Novobiocin biosynthesis	2
		404	Staurosporine biosynthesis	3
		405	Phenazine biosynthesis	2
		333	Prodigiosin biosynthesis	2
		254	Aflatoxin biosynthesis	10
	Xenobiotics biodegradation and metabolism	00362	Benzoate degradation	9
		00627	Aminobenzoate degradation	10
		00364	Fluorobenzoate degradation	2
		00625	Chloroalkane and chloroalkene degradation	6
		00361	Chlorocyclohexane and chlorobenzene degradation	4
		00623	Toluene degradation	3
		00633	Nitrotoluene degradation	1
		00642	Ethylbenzene degradation	1
		00643	Styrene degradation	6
		00791	Atrazine degradation	2
		00930	Caprolactam degradation	5
		00621	Dioxin degradation	1
		00626	Naphthalene degradation	4
		00624	Polycyclic aromatic hydrocarbon degradation	1
		00980	Metabolism of xenobiotics by cytochrome P450	11
		00982	Drug metabolism - cytochrome P450	9
		00983	Drug metabolism - other enzymes	16
	Chemical structure transformation maps	1062	Biosynthesis of terpenoids and steroids	1
Genetic Information Processing	Transcription	03020	RNA polymerase	27
		03022	Basal transcription factors	32
		03040	Spliceosome	89
	Translation	03010	Ribosome	114
		00970	Aminoacyl-tRNA biosynthesis	23
		03013	RNA transport	90
		03015	mRNA surveillance pathway	42
		03008	Ribosome biogenesis in eukaryotes	62
	Folding, sorting and degradation	03060	Protein export	19
		04141	Protein processing in endoplasmic reticulum	70
		04130	SNARE interactions in vesicular transport	17
		04120	Ubiquitin mediated proteolysis	58
		04122	Sulfur relay system	9
		03050	Proteasome	34
		03018	RNA degradation	47
	Replication and repair	03030	DNA replication	30
		03410	Base excision repair	21
		03420	Nucleotide excision repair	37
		03430	Mismatch repair	20
		03440	Homologous recombination	18
		03450	Non-homologous end-joining	7
		03460	Fanconi anemia pathway	22
Environmental Information Processing	Membrane transport	02010	ABC transporters	14
	Signal transduction	02020	Two-component system	13
		04014	Ras signaling pathway	25
		04015	Rap1 signaling pathway	15
		04010	MAPK signaling pathway	22
		04011	MAPK signaling pathway - yeast	47
		04012	ErbB signaling pathway	8
		04310	Wnt signaling pathway	15
		04330	Notch signaling pathway	3
		04340	Hedgehog signaling pathway	6
		04350	TGF-beta signaling pathway	7
		04390	Hippo signaling pathway	9
		04370	VEGF signaling pathway	12
		04371	Apelin signaling pathway	17
		04630	Jak-STAT signaling pathway	4
		04064	NF-kappa B signaling pathway	7
		04668	TNF signaling pathway	6
		04066	HIF-1 signaling pathway	14
		04068	FoxO signaling pathway	19
		04020	Calcium signaling pathway	12
		04070	Phosphatidylinositol signaling system	14
		04072	Phospholipase D signaling pathway	17
		04071	Sphingolipid signaling pathway	17
		04024	cAMP signaling pathway	17
		04022	cGMP-PKG signaling pathway	12
		04151	PI3K-Akt signaling pathway	27
		04152	AMPK signaling pathway	26
		04150	mTOR signaling pathway	32
		04075	Plant hormone signal transduction	2
Cellular Processes	Transport and catabolism	04144	Endocytosis	59
		04145	Phagosome	31
		04142	Lysosome	25
		04146	Peroxisome	46
		04138	Autophagy - yeast	40
		04139	Mitophagy - yeast	26
	Cell growth and death	04110	Cell cycle	48
		04111	Cell cycle - yeast	79
		04113	Meiosis - yeast	57
		04114	Oocyte meiosis	29
		04210	Apoptosis	12
		04216	Ferroptosis	8
		04217	Necroptosis	19
		04218	Cellular senescence	22
	Cellular community - eukaryotes	04510	Focal adhesion	18
		04520	Adherens junction	8
		04530	Tight junction	21
		04540	Gap junction	8
		04550	Signaling pathways regulating pluripotency of stem cells	7
	Cell motility	04810	Regulation of actin cytoskeleton	25
