# Supplementary material for: Comparative genome analysis indicates high evolutionary potential of pathogenicity genes in Colletotrichum tanaceti
Source: PLoS One. 2019 May 31;14(5):e0212248. doi: 10.1371/journal.pone.0212248 (PMC6544218; doi:10.1371/journal.pone.0212248)
Supplement: S4 Table — (XLSX) [file pone.0212248.s004.xlsx]

## Sheet: Sheet1
S4 Table. KEGG orthology assignments of MAP kinase pathway in C. tanaceti
KO number	Gene ID
K00006	CTA1_13308s
K00706	CTA1_10009s
K00888	CTA1_9904s, CTA1_8073s
K00889	CTA1_12503s, CTA1_7631s
K02218	CTA1_10553s
K02220	CTA1_9951s
K02516	CTA1_9871s
K02555	CTA1_5966s
K02677	CTA1_12321s
K03114	CTA1_5509s
K03781	CTA1_5718s, CTA1_4100s, CTA1_4692s
K04371	CTA1_4821s
K04393	CTA1_1762s
K04409	CTA1_11690s
K04441	CTA1_832s, CTA1_10146s
K04464	CTA1_9697s
K04513	CTA1_10252s
K04536	CTA1_5801s
K04563	CTA1_3243s
K04627	CTA1_8001s
K06009	CTA1_12514s
K06276	CTA1_6424s, CTA1_1449s
K06630	CTA1_8935s, CTA1_11448s, CTA1_7063s
K06648	CTA1_5554s
K06665	CTA1_13065s
K06666	CTA1_10214s, CTA1_3219s
K09051	CTA1_2721s
K09265	CTA1_11600s, CTA1_4140s
K09468	CTA1_10779s, CTA1_810s
K10591	CTA1_7672s
K11213	CTA1_9246s
K11215	CTA1_12800s, CTA1_10878s, CTA1_11727s
K11226	CTA1_2407s
K11227	CTA1_10789s
K11229	CTA1_1678s
K11230	CTA1_10116s, CTA1_10583s, CTA1_4860s, CTA1_9894s, CTA1_4454s, CTA1_11464s, CTA1_6233s, CTA1_12086s, CTA1_698s, CTA1_6931s, CTA1_3729s
K11231	CTA1_13282s, CTA1_7011s
K11232	CTA1_10280s
K11233	CTA1_3256s
K11236	CTA1_8166s
K11237	CTA1_12328s
K11238	CTA1_5401s
K11240	CTA1_12828s
K11244	CTA1_1694s, CTA1_5277s
K11246	CTA1_3993s
K15174	CTA1_6549s
K17741	CTA1_2161s, CTA1_5112s, CTA1_13299s, CTA1_11220s, CTA1_8456s, CTA1_2838s, CTA1_2162s, CTA1_10852s, CTA1_9021s, CTA1_8153s
