# Supplementary material for: Comparative genome analysis indicates high evolutionary potential of pathogenicity genes in Colletotrichum tanaceti
Source: PLoS One. 2019 May 31;14(5):e0212248. doi: 10.1371/journal.pone.0212248 (PMC6544218; doi:10.1371/journal.pone.0212248)
Supplement: S5 Table — (XLSX) [file pone.0212248.s005.xlsx]

## Sheet: Sheet1
S5 Table. KEGG orthology assignments of Aflatoxin biosynthesis pathway in C. tanaceti
KO	Gene IDs
K11262	CTA1_6387s
K15316	CTA1_1834s
K17644	CTA1_11023s, CTA1_11193s, CTA1_12202s, CTA1_5358s
K17645	CTA1_6216s
K17647	CTA1_13407s
K17648	CTA1_2940s, CTA1_13414s
K17649	CTA1_5597s, CTA1_3726s, CTA1_1384s, CTA1_10350s, CTA1_6016s, CTA1_13107s, CTA1_5386s, CTA1_5742s, CTA1_3477s
K17650	CTA1_6569s
K17651	CTA1_10115s, CTA1_13077s
K17652	CTA1_4049s
