# Supplementary material for: Comparative genome analysis indicates high evolutionary potential of pathogenicity genes in Colletotrichum tanaceti
Source: PLoS One. 2019 May 31;14(5):e0212248. doi: 10.1371/journal.pone.0212248 (PMC6544218; doi:10.1371/journal.pone.0212248)
Supplement: S6 Table — (XLSX) [file pone.0212248.s006.xlsx]

## Sheet: Sheet1
S6 Table. KEGG orthology assignments of ABC transporters in C. tanaceti
KO	Genes
K05643	CTA1_432s, CTA1_11373s
K05648	CTA1_4886s
K05658	CTA1_1612s, CTA1_6692s, CTA1_6538s, CTA1_211s, CTA1_6756s, CTA1_6785s, CTA1_7217s, CTA1_13141s, CTA1_2373s, CTA1_11589s, CTA1_4382s
K05661	CTA1_5482s, CTA1_9070s
K05663	CTA1_7646s
K05665	CTA1_623s, CTA1_9047s, CTA1_10790s, CTA1_1047s
K05666	CTA1_686s, CTA1_6133s, CTA1_9048s
K05667	CTA1_9005s, CTA1_222s, CTA1_11328s, CTA1_11681s, CTA1_4990s, CTA1_9264s, CTA1_325s
K05669	CTA1_6132s
K05674	CTA1_714s, CTA1_543s, CTA1_9034s, CTA1_9035s, CTA1_8412s
K05681	CTA1_4093s, CTA1_8847s, CTA1_9781s
K08711	CTA1_99s, CTA1_9039s, CTA1_9326s, CTA1_6217s, CTA1_12117s, CTA1_6025s, CTA1_12959s, CTA1_1198s
K08712	CTA1_7273s, CTA1_5580s, CTA1_6652s, CTA1_2637s
K15628	CTA1_12102s, CTA1_6226s
