# Supplementary material for: Comparative genome analysis indicates high evolutionary potential of pathogenicity genes in Colletotrichum tanaceti
Source: PLoS One. 2019 May 31;14(5):e0212248. doi: 10.1371/journal.pone.0212248 (PMC6544218; doi:10.1371/journal.pone.0212248)
Supplement: S7 Table — (XLSX) [file pone.0212248.s007.xlsx]

## Sheet: Sheet1
S7 Table. Global alignment of C. tanaceti contigs to the C. higginsianum chromosomes
C. higginsianum chromosome	Length of reference sequence/chromosome	Percentage coverage of the reference
NC_030954.1	6042495	0.672741
NC_030955.1	6014962	0.694163
NC_030956.1	5992392	0.688363
NC_030957.1	5325643	0.626878
NC_030958.1	5201688	0.665039
NC_030959.1	4523820	0.614312
NC_030960.1	4422509	0.599414
NC_030961.1	4092876	0.753727
NC_030962.1	3084912	0.530076
NC_030963.1	646208	0.0618005
NC_030964.1	597935	0.0590499
NW_017263917.1	4439061	0.619412
Global	50384501	0.637858
