# Supplementary material for: Comparative genome analysis indicates high evolutionary potential of pathogenicity genes in Colletotrichum tanaceti
Source: PLoS One. 2019 May 31;14(5):e0212248. doi: 10.1371/journal.pone.0212248 (PMC6544218; doi:10.1371/journal.pone.0212248)
Supplement: S8 Table — (XLSX) [file pone.0212248.s008.xlsx]

## Sheet: Sheet1
S8 Table. Secreted proteins of C. tanaceti and their conserved domains
Protein ID	Nuclear localisation signal	Effector	Conserved Domain Database ID
CTA1_10001s	-	-	pfam1034
CTA1_10004s	-	-	COG0484
CTA1_1002s	yes	-	pfam00264
CTA1_10035s	-	-	pfam00153
CTA1_10038s	-	-	cd06432
CTA1_10044s	-	-	-
CTA1_10049s	-	yes	-
CTA1_10050s	-	-	-
CTA1_10083s	-	-	cl12078
CTA1_10092s	-	-	pfam05922
CTA1_10109s	-	-	-
CTA1_10111s	yes	-	pfam12296
CTA1_10112s	-	-	cl12078
CTA1_10129s	-	yes	-
CTA1_10135s	yes	yes	-
CTA1_1014s	-	-	cl25732
CTA1_10155s	-	yes	cl00509
CTA1_10173s	-	-	-
CTA1_10183s	yes	-	-
CTA1_10209s	-	-	pfam14479
CTA1_10231s	-	-	-
CTA1_10259s	-	-	cd05811
CTA1_10263s	yes	-	pfam13019
CTA1_1029s	-	-	cl21494
CTA1_10302s	-	-	cd12347
CTA1_10313s	-	yes	-
CTA1_10354s	-	yes	-
CTA1_1035s	-	yes	-
CTA1_10365s	-	-	pfam08285
CTA1_10367s	-	-	cl10447
CTA1_1036s	-	-	-
CTA1_10389s	-	-	-
CTA1_1038s	yes	-	cl04601
CTA1_10394s	-	-	-
CTA1_10405s	-	-	cl10447
CTA1_10424s	-		pfam14610
CTA1_10430s	-	-	pfam04117
CTA1_10436s	-	-	-
CTA1_10468s	-	-	-
CTA1_10471s	-	-	pfam01529
CTA1_10488s	-	-	cd08022
CTA1_10520s	-	-	cd09616
CTA1_10523s	yes	-	cd04081
CTA1_10563s	-	-	pfam01822
CTA1_10584s	-	-	cl21494
CTA1_10592s	yes	-	-
CTA1_10600s	-	-	-
CTA1_10606s	-	yes	pfam08881
CTA1_1060s	-	yes	-
CTA1_1062s	-	yes	-
CTA1_10639s	-	-	pfam01593
CTA1_10640s	-	yes	-
CTA1_10654s	-	-	pfam15979
CTA1_10657s	-	-	-
CTA1_10662s	-	yes	-
CTA1_10670s	-	-	cl12078
CTA1_10671s	-	-	-
CTA1_10690s	-	-	-
CTA1_1071s	-	-	-
CTA1_10721s	yes	-	pfam00264
CTA1_10736s	-	-	pfam07971
CTA1_10770s	-	-	cd07383
CTA1_1077s	-	-	cl25409
CTA1_10810s	-	-	-
CTA1_10820s	-	yes	-
CTA1_10834s	-	-	-
CTA1_10839s	-	-	-
CTA1_10845s	-	-	-
CTA1_10866s	-	-	pfam05630
CTA1_10868s	-	-	cl28099
CTA1_1086s	-	-	pfam05730
CTA1_1088s	-	-	pfam01565
CTA1_10925s	-	yes	-
CTA1_10971s	-	-	-
CTA1_10972s	yes	-	-
CTA1_10978s	-	-	cl26318
CTA1_10980s	-	-	cl15687
CTA1_10984s	-	-
CTA1_10985s	-	yes
CTA1_1101s	-	-	cl26318
CTA1_11022s	-	-	cl26176
CTA1_1102s	-	-	pfam02990
CTA1_11034s	-	-	cl00196
CTA1_1104s	-	yes	-
CTA1_1106s	yes	-	-
CTA1_11075s	-	-	cl21494
CTA1_11082s	-	-	-
CTA1_11085s	-	-	-
CTA1_11099s	-	-	cl18951
CTA1_11176s	-	-	cd04816
CTA1_11196s	yes	-	-
CTA1_11200s	-	-	cl11399
CTA1_11201s	-	-	cd09000
CTA1_11206s	-	-	pfam01266
CTA1_11208s	-	-	cl21528
CTA1_11240s	-	-	cl21528
CTA1_11245s	-	-	-
CTA1_11246s	-	-	-
CTA1_11283s	-	yes	-
CTA1_11285s	yes	yes	-
CTA1_11291s	-	-	cd02182
CTA1_11307s	-	yes	pfam17107
CTA1_11309s	-	-	-
CTA1_11314s	-	-	cl00226
CTA1_1131s	-	-	-
CTA1_1132s	-	-	cl12078
CTA1_11333s	-	-	-
CTA1_11336s	-	yes	-
CTA1_11349s	-	-	pfam12296
CTA1_11363s	-	yes	-
CTA1_11371s	-	-	pfam03659
CTA1_11377s	-	-	cd00204
CTA1_11378s	-	-	cl12078
CTA1_11382s	-	-	-
CTA1_11396s	-	-	cd06228
CTA1_11402s	-	-	pfam01822
CTA1_11411s	-	-	pfam15902
CTA1_1141s	-	-	-
CTA1_11420s	-	-	pfam05365
CTA1_11450s	-	-	cl10459
CTA1_11473s	-	-	-
CTA1_11480s	-	-	-
CTA1_11484s	-	yes	cl27057
CTA1_11489s	-	-	cl28175
CTA1_11508s	-	-	cl06331
CTA1_11515s	-	-	cd11296
CTA1_11518s	-	yes	-
CTA1_11519s	-	-	cl03449
CTA1_1151s	-	-	-
CTA1_11525s	-	-	-
CTA1_11540s	-	-	cd11296
CTA1_11543s	-	-	cd09630
CTA1_11584s	-	-	-
CTA1_11586s	-	-	-
CTA1_11609s	-	-	COG1741
CTA1_1162s	-	-	pfam04193
CTA1_1163s	-	-	cd09083
CTA1_11646s	-	-	cl27298
CTA1_1164s	-	-	cl19922
CTA1_11651s	-	yes	-
CTA1_11655s	-	-	cd10917
CTA1_11658s	yes	-	cl04955
CTA1_11668s	-	-	cl12078
CTA1_11671s	-	-	cl12078
CTA1_11686s	yes	-	-
CTA1_11717s	-	yes	-
CTA1_1171s	-	-	pfam11927
CTA1_11722s	-	-	-
CTA1_11730s	-	-	-
CTA1_11742s	yes	-	cl10459
CTA1_11745s	-	-	pfam13561
CTA1_11748s	-	-	pfam03443
CTA1_11749s	-	-	-
CTA1_11760s	-	-	pfam09286
CTA1_11763s	-	-	pfam01266
CTA1_11768s	-	-	-
CTA1_11773s	-	-	cl27552
CTA1_11776s	-	-	cl12078
CTA1_11799s	-	-	COG2132
CTA1_11802s	-	yes	cl23717
CTA1_11803s	-	-	-
CTA1_11817s	-	-	-
CTA1_11840s	yes	-	pfam03443
CTA1_1184s	-	-	pfam11885
CTA1_11853s	-	-	-
CTA1_11862s	-	-	cd09000
CTA1_11892s	-	-	-
CTA1_11904s	-	-	cl25409
CTA1_1190s	-	-	-
CTA1_11920s	-	-	cd06248
CTA1_11924s	-	yes	-
CTA1_11931s	-	-	-
CTA1_11944s	-	-	-
CTA1_11945s	-	yes	-
CTA1_11963s	-	yes	-
CTA1_11966s	-	-	-
CTA1_11987s	-	-	-
CTA1_12000s	-	-	cl04706
CTA1_12034s	-	-	pfam01532
CTA1_12045s	-	-	cl04076
CTA1_12058s	-	-	pfam01266
CTA1_12062s	-	-	-
CTA1_12065s	-	-	cl27052
CTA1_12071s	-	-	-
CTA1_12095s	-	-	-
CTA1_12114s	yes	-	COG1230
CTA1_12120s	-	-	cl20311
CTA1_12127s	-	-	-
CTA1_12148s	-	-	cl04955
CTA1_12154s	-	-	pfam00810
CTA1_12176s	-	-	cd08939
CTA1_12198s	-	-	-
CTA1_12199s	-	-	cd05325
CTA1_12202s	-	-	cl21494
CTA1_12214s	-	-	-
CTA1_12219s	-	yes	-
CTA1_1221s	-	-	pfam08244
CTA1_12232s	-	-	-
CTA1_12262s	-	-	-
CTA1_12275s	-	-	-
CTA1_12296s	-	-	-
CTA1_12305s	-	-	cd11296
CTA1_12317s	-	-	-
CTA1_12334s	yes	-	-
CTA1_12336s	-	yes	-
CTA1_1234s	-	-	-
CTA1_12362s	yes	-
CTA1_12371s	-	-	pfam06011
CTA1_12395s	-	-	cl21494
CTA1_12404s	-	-	cl26318
CTA1_12415s	-	-	pfam04734
CTA1_12419s	-	-	pfam01019
CTA1_12434s	-	-	COG0654
CTA1_12444s	-	-	COG2303
CTA1_12449s	-	-	-
CTA1_12464s	-	-	-
CTA1_1246s	yes	-	-
CTA1_12489s	-	-	-
CTA1_1248s	-	yes	-
CTA1_12496s	-	-	cl13995
CTA1_1249s	-	-	cl12078
CTA1_12507s	-	-	pfam12296
CTA1_12514s	-	-	cl11403
CTA1_1251s	yes	-	cd11296
CTA1_12523s	-	-	-
CTA1_12524s	-	-	-
CTA1_12543s	-	-	cl21494
CTA1_12544s	-	-	-
CTA1_12551s	-	-	-
CTA1_12555s	-	-	cl03779
CTA1_12569s	yes	-	-
CTA1_12575s	-	yes	-
CTA1_12585s	-	-	-
CTA1_12590s	-	-	COG2303
CTA1_12599s	-	-	cl21494
CTA1_12603s	-	-	pfam03345
CTA1_12618s	-	-	pfam01956
CTA1_12651s	-	-	-
CTA1_12673s	-	yes	-
CTA1_12701s	-	-	pfam06011
CTA1_12703s	-	-	smart00835
CTA1_12708s	-	-	cl21453
CTA1_12711s	yes	-	-
CTA1_12720s	-	-	cl03166
CTA1_12733s	-	-	cd11319
CTA1_1273s	yes	-	-
CTA1_1274s	yes	yes	-
CTA1_12750s	-	yes	-
CTA1_1275s	-	-	pfam07217
CTA1_12763s	-	yes	-
CTA1_12765s	-	-	-
CTA1_12767s	yes	-	cl10459
CTA1_12777s	-	-	cl08270
CTA1_12779s	-	-	cd13854
CTA1_1277s	-	-	COG2132
CTA1_12792s	-	-	-
CTA1_12811s	-	-	cl03302
CTA1_1282s	-	-	pfam06842
CTA1_12857s	-	-	cl04955
CTA1_12873s	-	-	-
CTA1_12910s	-	-	pfam01828
CTA1_12948s	-	yes	-
CTA1_12957s	-	-	-
CTA1_12958s	-	-	cl12078
CTA1_12999s	-	-	cl12078
CTA1_129s	-	-	-
CTA1_13000s	-	-	cl14880
CTA1_13036s	-	-	cl23725
CTA1_1304s	-	-	cd07564
CTA1_13066s	-	-	pfam08551
CTA1_1307s	-	yes	pfam12296
CTA1_13085s	-	-	-
CTA1_13088s	-	-	-
CTA1_13099s	-	yes	-
CTA1_13100s	-	yes	-
CTA1_13105s	-	-	-
CTA1_13143s	-	-	TIGR03404
CTA1_13164s	-	-	pfam00445
CTA1_13165s	-	-	cl13222
CTA1_13167s	-	-	cl00437
CTA1_13168s	-	-	-
CTA1_13199s	-	yes	-
CTA1_13208s	-	-	-
CTA1_13212s	-	-	cd09001
CTA1_13213s	-	-	-
CTA1_13216s	-	-	cl21494
CTA1_13218s	-	-	cl25389
CTA1_13223s	-	-	pfam14610
CTA1_13224s	-	-	-
CTA1_13226s	-	-	cd01846
CTA1_13235s	-	-	PRK12834
CTA1_13237s	-	yes	-
CTA1_13249s	-	-	cl22850
CTA1_13257s	-	yes	-
CTA1_13259s	-	-	cl21494
CTA1_13261s	-	yes	-
CTA1_13265s	-	-	-
CTA1_13303s	-	-	cl14607
CTA1_13305s	-	-	cl21494
CTA1_1330s	-	-	COG0004
CTA1_13340s	-	-	-
CTA1_13341s	-	-	cl28127
CTA1_13352s	-	yes	-
CTA1_13356s	-	-	-
CTA1_13359s	-	yes	pfam06726
CTA1_13369s	-	-	pfam03443
CTA1_13373s	-	-	-
CTA1_13379s	-	-	cl18951
CTA1_13382s	-	-	smart00236
CTA1_13386s	-	-	cl27906
CTA1_13389s	-	-	-
CTA1_13399s	-	-	-
CTA1_13401s	-	-	-
CTA1_13404s	-	-	smart00656
CTA1_13420s	-	-	cl25409
CTA1_13428s	-	yes	-
CTA1_13429s	-	yes	-
CTA1_1343s	-	yes	-
CTA1_1365s	-	-	cd03816
CTA1_1369s	-	-	COG5206
CTA1_1371s	-	-	pfam00153
CTA1_1373s	-	-	COG2303
CTA1_1398s	-	-	cd08990
CTA1_1399s	-	-	COG0654
CTA1_1411s	-	-	-
CTA1_1505s	-	-	cl12078
CTA1_1570s	-	-	cl27550
CTA1_1592s	-	-	pfam00067
CTA1_1623s	-	yes	-
CTA1_1639s	-	-	pfam05024
CTA1_165s	-	-	pfam00331
CTA1_1665s	-	-	-
CTA1_1670s	yes	-	-
CTA1_1677s	-	-	pfam01532
CTA1_1694s	-	-	cl02568
CTA1_1713s	-	-	pfam10342
CTA1_171s	-	-	cl21494
CTA1_1735s	yes	-	pfam16010
CTA1_1739s	-	-	pfam07690
CTA1_1743s	yes	-	cl10459
CTA1_1757s	-	-	smart00477
CTA1_1777s	-	yes	-
CTA1_177s	-	-	COG0657
CTA1_1791s	-	yes	-
CTA1_1792s	-	-	cl12078
CTA1_1835s	-	yes	-
CTA1_183s	-	-	cl25409
CTA1_184s	-	-	cl03449
CTA1_1855s	-	-	-
CTA1_1863s	-	-	-
CTA1_1880s	-	-	cl00196
CTA1_1892s	-	yes	pfam09351
CTA1_1901s	-	-	-
CTA1_1936s	yes	-	-
CTA1_1940s	-	-	cl25466
CTA1_1982s	-	-	cl00197
CTA1_2002s	yes	-	cd07841
CTA1_2016s	-	-	cd08985
CTA1_2018s	-	-	cl28883
CTA1_2035s	yes	-	pfam01105
CTA1_2038s	-	-	cl21494
CTA1_2050s	-	-	-
CTA1_2057s	-	-	cl21494
CTA1_2058s	-	-	cl27753
CTA1_205s	yes	-	cl25666
CTA1_2064s	-	-	cd05471
CTA1_2068s	-	yes	-
CTA1_2072s	-	-	-
CTA1_2100s	-	-	cl06827
CTA1_2108s	-	-	-
CTA1_2117s	-	yes	-
CTA1_2120s	-	-	cl00438
CTA1_2134s	-	-	-
CTA1_2135s	-	-	pfam02265
CTA1_2136s	-	-	cl23725
CTA1_2142s	yes	-	COG2119
CTA1_2154s	-	yes	-
CTA1_2160s	-	-	pfam13649
CTA1_2163s	-	-	-
CTA1_2192s	-	-	cl21494
CTA1_220s	-	-	cl28097
CTA1_223s	yes	-	pfam02990
CTA1_2246s	-	-	pfam12708
CTA1_225s	yes	-	pfam02535
CTA1_2271s	yes	-	cd02662
CTA1_2273s	-	-	smart01024
CTA1_2275s	-	-	cl27535
CTA1_2276s	-	yes	-
CTA1_2283s	-	-	-
CTA1_2289s	-	-	cl03302
CTA1_2294s	-	-	-
CTA1_2302s	-	-	pfam00331
CTA1_2310s	-	yes	-
CTA1_2312s	-	-	cd07407
CTA1_2325s	-	-	-
CTA1_233s	-	yes	-
CTA1_2356s	-	-	COG2303
CTA1_2361s	-	-	-
CTA1_2366s	-	-	COG0277
CTA1_2374s	-	-	-
CTA1_2391s	-	yes	-
CTA1_239s	-	-	cd12148
CTA1_240s	-	yes	-
CTA1_242s	yes	yes	-
CTA1_2445s	-	-	pfam09362
CTA1_2466s	-	-	cl12078
CTA1_2468s	-	-	cd03139
CTA1_2488s	yes	-	-
CTA1_2495s	-	-	-
CTA1_2505s	yes	-	-
CTA1_2521s	-	-	-
CTA1_252s	-	yes	-
CTA1_2563s	-	-	pfam00450
CTA1_2571s	-	-	pfam01940
CTA1_2603s	yes	-	smart00236
CTA1_2607s	-	-	-
CTA1_2611s	-	-	pfam01266
CTA1_2621s	-	-	-
CTA1_2633s	-	-	cl05663
CTA1_2641s	-	-	cl17068
CTA1_2645s	yes	-	-
CTA1_2674s	-	-	cl27550
CTA1_2683s	-	-	cd00143
CTA1_2688s	-	-	-
CTA1_2735s	-	-	pfam01105
CTA1_2737s	-	-	-
CTA1_2748s	-	-	cl18480
CTA1_2749s	-	-	COG0277
CTA1_2775s	-	-	-
CTA1_2784s	-	-	cl26868
CTA1_2790s	yes	yes	-
CTA1_2791s	-	-	cl12078
CTA1_2794s	-	-	cd04275
CTA1_2802s	-	-	pfam03134
CTA1_2817s	-	-	-
CTA1_2837s	-	-	cl21494
CTA1_284s	yes	-	cl13995
CTA1_286s	-	-	pfam00144
CTA1_2872s	-	-	-
CTA1_2926s	-	yes	-
CTA1_2931s	-	-	pfam00083
CTA1_2967s	-	yes	-
CTA1_2994s	-	yes	-
CTA1_2996s	yes	-	pfam12296
CTA1_3029s	yes	-	pfam03443
CTA1_3038s	-	-	-
CTA1_308s	-	yes	-
CTA1_3091s	-	yes	-
CTA1_3094s	-	-	cl27534
CTA1_3151s	-	-	cd08980
CTA1_3156s	-	-	cd08980
CTA1_3158s	-	-	-
CTA1_3163s	-	yes	-
CTA1_3168s	-	-	cl21470
CTA1_3171s	-	-	pfam00144
CTA1_3175s	-	-	-
CTA1_3188s	-	-	cl21454
CTA1_3194s	-	-	-
CTA1_3220s	-	yes	pfam09435
CTA1_3229s	-	yes	pfam07110
CTA1_3238s	-	-	cl28586
CTA1_3242s	-	-	COG2303
CTA1_3258s	-	-	-
CTA1_3279s	-	-	cl28528
CTA1_3292s	-	yes	-
CTA1_3313s	-	-	cd01300
CTA1_3333s	-	-	cl21590
CTA1_3349s	-	-	cl28276
CTA1_3364s	-	-	-
CTA1_3376s	-	-	-
CTA1_3378s	-	-	-
CTA1_3383s	-	-	cl04200
CTA1_3385s	-	-	cl21494
CTA1_338s	-	-	cl11403
CTA1_341s	-	-	-
CTA1_3436s	-	yes	-
CTA1_3442s	-	-	pfam00331
CTA1_3453s	-	-	cl23718
CTA1_3465s	-	yes	-
CTA1_3484s	-	-	cl21494
CTA1_3486s	-	-	cd06248
CTA1_3500s	-	-	pfam08570
CTA1_3509s	-	-	pfam12456
CTA1_350s	-	yes	-
CTA1_3515s	-	-	pfam03663
CTA1_3517s	-	yes	-
CTA1_3528s	-	-	-
CTA1_3554s	-	-	COG0657
CTA1_3557s	-	-	cl15687
CTA1_3559s	-	-	cl17255
CTA1_3561s	-	-	cl21494
CTA1_3569s	-	-	cl21494
CTA1_357s	-	-	cl26318
CTA1_3589s	-	-	cd05380
CTA1_3591s	-	-	cd01850
CTA1_3606s	-	-	cd16147
CTA1_3654s	yes	-	cl21470
CTA1_3661s	-	yes	-
CTA1_366s	-	-	cl12078
CTA1_3671s	-	yes	-
CTA1_367s	yes	-	pfam07690
CTA1_3684s	-	-	pfam00264
CTA1_3685s	-	-	-
CTA1_3687s	-	-	cl27052
CTA1_3698s	-	-	cl23835
CTA1_3702s	-	-	cl21460
CTA1_3708s	-	-	-
CTA1_3735s	-	-	-
CTA1_3737s	-	yes	-
CTA1_3747s	-	-	-
CTA1_3759s	-	-	pfam03452
CTA1_3787s	-	-	-
CTA1_3812s	-	-	cl21494
CTA1_3848s	-	-	cl00289
CTA1_3849s	-	-	-
CTA1_3875s	-	-	cl28402
CTA1_389s	-	-	-
CTA1_3906s	yes	-	pfam14610
CTA1_392s	-	-	-
CTA1_3955s	-	yes	-
CTA1_3959s	-	yes	-
CTA1_3960s	-	-	-
CTA1_3972s	-	-	cl01053
CTA1_3986s	-	-	pfam00153
CTA1_3997s	-	-	cl14876
CTA1_3999s	-	yes	-
CTA1_4008s	-	-	cd04081
CTA1_401s	-	-	cd00866
CTA1_4032s	-	-	cl00064
CTA1_4033s	yes	yes	-
CTA1_4042s	-	-	cl27536
CTA1_404s	-	yes	-
CTA1_4056s	-	-	-
CTA1_4057s	-	-	-
CTA1_4080s	-	-	pfam13813
CTA1_4087s	-	-	cl12078
CTA1_4094s	-	-	cl18951
CTA1_4096s	-	-	-
CTA1_409s	-	-	cd06143
CTA1_4131s	-	-	pfam00173
CTA1_4142s	-	-	pfam12273
CTA1_4144s	-	-	cl00342
CTA1_4147s	-	-	cl07053
CTA1_4153s	-	yes	pfam07217
CTA1_4169s	-	-	pfam07217
CTA1_4189s	yes	-	-
CTA1_4227s	yes	-	-
CTA1_422s	-	-	cl12078
CTA1_4243s	-	-	pfam14479
CTA1_4246s	-	yes	-
CTA1_4254s	-	-	pfam03663
CTA1_4262s	-	-	-
CTA1_4266s	-	-	-
CTA1_4279s	-	-	-
CTA1_4293s	-	-	pfam05730
CTA1_4298s	-	-	-
CTA1_4319s	-	-	-
CTA1_4323s	-	-	cl25409
CTA1_4331s	-	-	pfam00295
CTA1_4368s	-	-	pfam01532
CTA1_4380s	-	-	-
CTA1_4413s	-	-	cl28042
CTA1_4424s	-	-	pfam09362
CTA1_4445s	-	-	cd02124
CTA1_4455s	-	-	-
CTA1_4456s	-	-	pfam00331
CTA1_4529s	yes	-	cd04813
CTA1_453s	-	-	cl25369
CTA1_4577s	-	-	-
CTA1_4597s	-	-	smart00656
CTA1_4598s	-	yes	-
CTA1_4604s	-	-	-
CTA1_4617s	-	yes	-
CTA1_4630s	-	-	cl10459
CTA1_4637s	yes	-	pfam11327
CTA1_4648s	-	-	-
CTA1_4670s	-	-	cl13632
CTA1_467s	-	-	pfam00264
CTA1_4699s	-	-	cl21590
CTA1_472s	-	-	cl21494
CTA1_4747s	-	-	-
CTA1_4759s	yes	-	-
CTA1_4760s	-	-	-
CTA1_4765s	-	-	cl12078
CTA1_4790s	-	-	cl28498
CTA1_4807s	-	yes	-
CTA1_4873s	-	-	cl04706
CTA1_4886s	-	-	cl28181
CTA1_4911s	-	-	-
CTA1_491s	-	yes	-
CTA1_4946s	-	-	COG0654
CTA1_4952s	-	-	pfam14683
CTA1_4956s	-	-	pfam09286
CTA1_4959s	-	-	cd03124
CTA1_4974s	-	-	cl28392
CTA1_4975s	-	-	pfam04622
CTA1_4980s	-	-	-
CTA1_4983s	-	-	-
CTA1_4985s	-	yes	-
CTA1_4987s	-	-	cl21494
CTA1_4991s	-	-	-
CTA1_4993s	-	-	smart00656
CTA1_4997s	-	-	cl00456
CTA1_5004s	-	-	cd09817
CTA1_5005s	-	-	-
CTA1_5009s	-	-	-
CTA1_5016s	-	-	-
CTA1_5024s	-	yes	-
CTA1_5040s	yes	-	cd06248
CTA1_5044s	-	-	pfam08760
CTA1_5061s	-	-	pfam01124
CTA1_5073s	-	-	cl26329
CTA1_507s	-	yes	-
CTA1_5088s	-	-	pfam00153
CTA1_5091s	-	-	-
CTA1_512s	-	yes	-
CTA1_5139s	yes	-	pfam03659
CTA1_5155s	-	-	COG0665
CTA1_5162s	yes	-	cl22861
CTA1_5165s	-	-	cl00281
CTA1_5177s	-	-	-
CTA1_5178s	-	-	cd14792
CTA1_5179s	-	-	pfam09362
CTA1_5190s	-	-	cd14752
CTA1_5197s	-	-	cl19096
CTA1_5200s	-	-	cd01821
CTA1_5208s	-	-	-
CTA1_5218s	-	-	cl23725
CTA1_5228s	-	-	cl12078
CTA1_5237s	-	-	-
CTA1_5269s	-	-	cd04077
CTA1_5277s	-	-	cl02568
CTA1_5280s	-	-	-
CTA1_529s	-	-	-
CTA1_5327s	-	-	-
CTA1_5336s	-	-	cl12078
CTA1_5342s	yes	-	COG5324
CTA1_5349s	-	-	-
CTA1_5380s	-	-	-
CTA1_5425s	-	yes	-
CTA1_5459s	-	-	cd03443
CTA1_5464s	-	-	cl23835
CTA1_5477s	-	-	-
CTA1_5495s	-	-	-
CTA1_5528s	-	-	cd06548
CTA1_5533s	-	-	cl08270
CTA1_5535s	-	yes	-
CTA1_5552s	-	-	smart00656
CTA1_5568s	yes	-	-
CTA1_5574s	-	-	COG2132
CTA1_557s	-	-	pfam00264
CTA1_558s	-	-	pfam04145
CTA1_559s	-	-	-
CTA1_5615s	-	-	-
CTA1_5618s	-	-	cl26953
CTA1_5632s	-	-	-
CTA1_5666s	-	-	-
CTA1_5694s	-	-	pfam06011
CTA1_5702s	-	-	-
CTA1_5755s	-	yes	pfam08592
CTA1_575s	-	-	-
CTA1_578s	-	yes	cl27618
CTA1_5796s	-	yes	-
CTA1_580s	-	-	-
CTA1_582s	-	yes	-
CTA1_5831s	-	-	cl12078
CTA1_5833s	-	-	-
CTA1_5843s	-	-	-
CTA1_5844s	-	yes	-
CTA1_5855s	-	-	pfam13668
CTA1_5875s	-	-	cl27298
CTA1_5878s	-	-	pfam05730
CTA1_5880s	-	-	-
CTA1_5896s	-	-	cd06248
CTA1_5898s	-	-	pfam05603
CTA1_58s	-	-	pfam05603
CTA1_5905s	-	yes	-
CTA1_5916s	-	yes	-
CTA1_5922s	yes	-	cd05672
CTA1_5926s	-	-	-
CTA1_5935s	-	-	cl27052
CTA1_5936s	-	-	-
CTA1_5942s	-	-	smart00236
CTA1_5976s	-	yes	-
CTA1_5993s	-	-	pfam05922
CTA1_6015s	-	-	cl12078
CTA1_6018s	-	-	cl21494
CTA1_6026s	yes	-	cl27552
CTA1_6033s	-	-	pfam03211
CTA1_6043s	-	-	cd01831
CTA1_6051s	-	yes	-
CTA1_6059s	-	-	pfam00840
CTA1_6084s	-	-	cl12078
CTA1_6096s	-	-	-
CTA1_6097s	-	yes	-
CTA1_6101s	-	-	-
CTA1_6102s	-	yes	-
CTA1_6134s	-	-	cd02124
CTA1_613s	yes	-	-
CTA1_6149s	-	-	cl19841
CTA1_6154s	-	yes	-
CTA1_616s	-	-	pfam01565
CTA1_6201s	-	-	-
CTA1_6210s	-	yes	cd00920
CTA1_6214s	yes	-	pfam01266
CTA1_6216s	yes	-	cl12078
CTA1_6219s	-	-	cl00064
CTA1_6223s	-	-	cd05811
CTA1_6237s	yes	-	cl27052
CTA1_6274s	-	yes	cl02542
CTA1_6276s	-	yes	pfam13664
CTA1_6281s	-		cl00509
CTA1_6283s	-	yes	-
CTA1_6348s	yes	-	cl28162
CTA1_6354s	-	-	pfam00856
CTA1_635s	-	-	pfam05922
CTA1_6368s	-	-	-
CTA1_6369s	-	-	cl26327
CTA1_6406s	-	yes	-
CTA1_6419s	-	-	-
CTA1_6422s	-	-	cl12078
CTA1_6429s	-	-	-
CTA1_6434s	-	-	pfam04113
CTA1_6466s	-	-	-
CTA1_6470s	-	-	pfam03639
CTA1_6491s	-	-	cl27622
CTA1_6498s	-	-	-
CTA1_64s	-	-	pfam11327
CTA1_6553s	-	-	cl12078
CTA1_6556s	-	yes	-
CTA1_6560s	yes	-	-
CTA1_6577s	-	-	cd02182
CTA1_6579s	-	-	pfam01794
CTA1_657s	-	-	COG0596
CTA1_6586s	-	-	-
CTA1_6591s	-	-	cl12078
CTA1_6604s	-	yes	-
CTA1_6609s	-	yes	-
CTA1_6633s	-	yes	-
CTA1_6647s	-	yes	-
CTA1_6657s	-	yes	-
CTA1_66s	-	-	pfam14310
CTA1_6707s	-	yes	-
CTA1_6739s	-	-	cd16454
CTA1_6743s	yes	yes	pfam11327
CTA1_6772s	yes	-	pfam06682
CTA1_6805s	-	-	pfam08426
CTA1_6827s	-	-	COG2303
CTA1_6836s	-	-	-
CTA1_6859s	yes	-	-
CTA1_6860s	-	-	cl12078
CTA1_6878s	-	-	cl21494
CTA1_687s	-	yes	-
CTA1_6898s	-	-	-
CTA1_6915s	-	-	-
CTA1_6923s	yes	-	-
CTA1_6944s	-	-	pfam00723
CTA1_6945s	-	yes	-
CTA1_6955s	-	yes	-
CTA1_6963s	-	-	-
CTA1_6967s	-	-	-
CTA1_6997s	-	-	cl26546
CTA1_69s	yes	-	-
CTA1_7002s	-	yes	-
CTA1_7008s	yes	-	cl25732
CTA1_7010s	-	-	-
CTA1_701s	-	-	cl17685
CTA1_7032s	-	-	cd08760
CTA1_7035s	-	-	cl13194
CTA1_7047s	-	-	-
CTA1_7048s	-	-	COG0277
CTA1_7050s	-	-	pfam00083
CTA1_7055s	-	-	pfam13668
CTA1_7091s	-	-	pfam03073
CTA1_7102s	-	-	-
CTA1_7134s	-	-	-
CTA1_713s	-	-	COG0596
CTA1_7145s	-	yes	pfam09769
CTA1_7146s	yes	-	-
CTA1_7148s	-	-	cl27368
CTA1_7158s	-	-	cl26464
CTA1_7165s	yes	-	-
CTA1_717s	-	-	COG0665
CTA1_7194s	-	-	cl02091
CTA1_7196s	-	-	cl12078
CTA1_7197s	-	-	-
CTA1_71s	-	-	-
CTA1_7203s	-	-	cl12078
CTA1_7205s	-	-	pfam09423
CTA1_7209s	-	-	pfam11885
CTA1_7212s	-	-	-
CTA1_7231s	-	-	pfam01915
CTA1_7233s	-	-	-
CTA1_7235s	yes	-	pfam00331
CTA1_7246s	-	yes	pfam14273
CTA1_7249s	-	-	cd10958
CTA1_7255s	-	-	-
CTA1_7260s	-	-	-
CTA1_7272s	-	-	cl25409
CTA1_7276s	-	yes	-
CTA1_727s	-	-	cl14647
CTA1_7282s	-	-	pfam11937
CTA1_7335s	-	-	pfam11735
CTA1_733s	-	-	cl14876
CTA1_7356s	-	-	cd16012
CTA1_7379s	yes	-	-
CTA1_739s	-	-	-
CTA1_740s	-	-	cd04275
CTA1_7425s	-	-	-
CTA1_7446s	-	-	pfam00153
CTA1_7460s	-	-	pfam00153
CTA1_7462s	-	-	-
CTA1_7499s	-	-	-
CTA1_750s	-	yes	-
CTA1_7510s	-	-	cl25573
CTA1_7536s	-	-	-
CTA1_7545s	-	-	cl03302
CTA1_7551s	-	-	-
CTA1_7555s	-	yes	-
CTA1_7556s	-	-	pfam01794
CTA1_7562s	-	-	-
CTA1_7568s	-	-	pfam10282
CTA1_7575s	-	-	cd04077
CTA1_7580s	-	-	pfam00173
CTA1_7584s	-	yes	-
CTA1_75s	-	-	cd05233
CTA1_762s	-	-	COG0277
CTA1_7641s	-	-	-
CTA1_7650s	-	-	-
CTA1_7657s	-	yes	-
CTA1_7658s	-	-	-
CTA1_7675s	-	-	cl27550
CTA1_7678s	-	-	pfam11327
CTA1_7710s	-	-	pfam09118
CTA1_7719s	-	-	-
CTA1_7740s	-	-	pfam12768
CTA1_7766s	-	-	pfam13639
CTA1_7780s	-	-	-
CTA1_7830s	-	-	COG0665
CTA1_7842s	-	-	pfam11327
CTA1_7845s	-	-	cl25951
CTA1_7885s	-	yes	-
CTA1_7913s	-	-	pfam13668
CTA1_7916s	-	-	cl27552
CTA1_7944s	-	-	cl10465
CTA1_7958s	-	-	cl23725
CTA1_7964s	yes	-	-
CTA1_7974s	-	-	-
CTA1_7984s	-	-	-
CTA1_8001s	-	-	cl12261
CTA1_8003s	-	-	pfam13886
CTA1_8015s	-	-	pfam02535
CTA1_8085s	yes	yes	-
CTA1_8092s	-	-	-
CTA1_8117s	-	-	-
CTA1_8134s	-	-	cl27052
CTA1_8168s	-	-	pfam13489
CTA1_8185s	-	-	cd05382
CTA1_8189s	-	yes	-
CTA1_8209s	-	-	cd04188
CTA1_820s	-	yes	-
CTA1_8214s	-	-	cl02154
CTA1_8220s	-	yes	-
CTA1_8235s	-	-	-
CTA1_8279s	yes	-	-
CTA1_8288s	-	-	smart00236
CTA1_8290s	-	-	pfam01504
CTA1_8292s	yes	-	pfam13813
CTA1_8293s	-	-	cl12078
CTA1_8298s	-	-	cd10951
CTA1_8342s	-	-	-
CTA1_8344s	-	-	-
CTA1_8353s	-	yes	-
CTA1_8364s	-	-	cl27119
CTA1_836s	-	-	pfam00457
CTA1_8380s	-	-	cl26176
CTA1_8390s	-	yes	-
CTA1_8401s	-	-	cl11141
CTA1_8405s	-	yes	-
CTA1_8413s	-	yes	-
CTA1_8415s	-	yes	-
CTA1_8417s	-	-	pfam00264
CTA1_8424s	-	-	-
CTA1_8425s	-	-	cd05251
CTA1_8444s	-	-	pfam11327
CTA1_846s	-	-	cl26275
CTA1_848s	-	yes	-
CTA1_8511s	-	-	smart00747
CTA1_8529s	-	-	cd01846
CTA1_852s	-	-	cd00180
CTA1_8530s	-	-	cl21456
CTA1_8565s	-	-	COG0654
CTA1_857s	-	-	-
CTA1_8583s	yes	-	-
CTA1_8599s	yes	-	pfam06479
CTA1_859s	-	-	cl00196
CTA1_8602s	-	-	cd07363
CTA1_8603s	-	yes	-
CTA1_8607s	-	-	pfam11927
CTA1_8644s	-	-	pfam01794
CTA1_8650s	-	-	pfam02469
CTA1_8666s	-	-	cl12614
CTA1_8674s	-	yes	-
CTA1_8675s	-	-	-
CTA1_8681s	yes	-	-
CTA1_8688s	-	-	cl26793
CTA1_8694s	-	-	pfam03443
CTA1_875s	-	-	-
CTA1_876s	-	yes	-
CTA1_8772s	yes	-	pfam03659
CTA1_8785s	yes	-	pfam03443
CTA1_8787s	-	-	-
CTA1_8798s	-	-	cl12078
CTA1_87s	-	-	cl07893
CTA1_8809s	-	-	cd05259
CTA1_880s	-	-	cl00216
CTA1_8810s	-	-	pfam01532
CTA1_8815s	-	-	cl10459
CTA1_8827s	-	yes	-
CTA1_8829s	-	-	pfam12222
CTA1_8831s	-	yes	-
CTA1_8833s	-	-	-
CTA1_8852s	-	-	-
CTA1_8858s	-	-	pfam12697
CTA1_8865s	-	yes	pfam12296
CTA1_8866s	-	-	-
CTA1_8868s	-	-	-
CTA1_8903s	yes	-	pfam02585
CTA1_8906s	-	-	pfam05630
CTA1_8942s	-	-	pfam00457
CTA1_8947s	-	-	cl10459
CTA1_8950s	-	-	-
CTA1_8951s	-	-	-
CTA1_8970s	-	-	-
CTA1_8974s	-	-	-
CTA1_8989s	-	-	-
CTA1_8995s	-	-	pfam07103
CTA1_8996s	-	-	cl28127
CTA1_8998s	-	-	pfam01266
CTA1_9000s	-	-	pfam00328
CTA1_9007s	-	yes	-
CTA1_9017s	-	-	pfam14856
CTA1_9019s	-	-	pfam03663
CTA1_902s	-	-	cl28180
CTA1_9037s	-	-	-
CTA1_9039s	-	-	-
CTA1_9042s	yes	-	pfam03211
CTA1_9059s	-	yes	-
CTA1_9063s	-	-	cl26546
CTA1_9160s	-	-	cd07383
CTA1_9176s	-	-	cl02830
CTA1_9193s	-	-	pfam03443
CTA1_9194s	-	-	pfam10311
CTA1_91s	-	-	cl26073
CTA1_9202s	-	-	pfam12296
CTA1_9212s	-	-	cl12078
CTA1_9214s	-	-	pfam03443
CTA1_9219s	-	-	-
CTA1_9238s	-	-	pfam01822
CTA1_925s	-	-	pfam11327
CTA1_9268s	-	-	-
CTA1_9269s	-	-	-
CTA1_926s	-	-	pfam01593
CTA1_9277s	-	-	cd00204
CTA1_9284s	-	yes	-
CTA1_9323s	-	-	cd03419
CTA1_9365s	-	-	-
CTA1_9389s	yes	-	pfam13813
CTA1_938s	-	-	cd13901
CTA1_9399s	-	-	cl28276
CTA1_9408s	-	-	pfam08636
CTA1_940s	-	yes	-
CTA1_9410s	yes	-	pfam06011
CTA1_9416s	-	yes	-
CTA1_9419s	-	yes	-
CTA1_9459s	-	yes	-
CTA1_9469s	-	yes	-
CTA1_9481s	-	yes	-
CTA1_9503s	-	-	cd00917
CTA1_9513s	-	-	cd08586
CTA1_9535s	-	-	-
CTA1_954s	yes	-	-
CTA1_9550s	-	yes	-
CTA1_9551s	-	yes	-
CTA1_9579s	-	-	-
CTA1_9605s	-	-	-
CTA1_9615s	-	-	cl00470
CTA1_9616s	-	-	cl12078
CTA1_9666s	-	yes	-
CTA1_9675s	-	-	cd01285
CTA1_9676s	-	-	-
CTA1_9680s	-	yes	-
CTA1_9721s	-	-	cd06903
CTA1_9728s	yes	-	-
CTA1_9742s	-	-	cd04105
CTA1_9746s	-	-	cl21494
CTA1_9748s	-	-	COG2020
CTA1_9762s	-	-	cd02947
CTA1_9763s	-	-	-
CTA1_9764s	-	-	cl21494
CTA1_9765s	yes	-	cd04271
CTA1_9773s	-	-	cl17173
CTA1_9781s	-	-	cl28180
CTA1_9783s	yes	-	-
CTA1_9785s	-	-	cl00438
CTA1_9796s	-	-	cl17068
CTA1_97s	-	-	cd05233
CTA1_9806s	-	yes	-
CTA1_9816s	-	yes	pfam04828
CTA1_9855s	-	-	cl21494
CTA1_985s	-	-	-
CTA1_9863s	-	-	cl25409
CTA1_9883s	-	yes	-
CTA1_9888s	-	-	-
CTA1_988s	yes	-	cl02172
CTA1_9890s	-	-	-
CTA1_9893s	-	-	-
CTA1_989s	-	-	cd07383
CTA1_9900s	yes	-	cd00842
CTA1_9902s	yes	-	-
CTA1_9906s	-	-	cl28386
CTA1_9912s	-	-	pfam04099
CTA1_994s	yes	yes	-
CTA1_9966s	-	-	-
		100	169
