# Supplementary material for: Comparative genome analysis indicates high evolutionary potential of pathogenicity genes in Colletotrichum tanaceti
Source: PLoS One. 2019 May 31;14(5):e0212248. doi: 10.1371/journal.pone.0212248 (PMC6544218; doi:10.1371/journal.pone.0212248)
Supplement: S9 Table — (XLSX) [file pone.0212248.s009.xlsx]

## Sheet: Sheet1
S9 Table. Secreted effector candidates of C. tanaceti with homology to known effectors and conserved motifs
Effector ID	Length (AA)	Cystein composition	C. tanaceti specific	Presense of a nuclear localisation signal	homologous known effectors	Homologs in fungal virulence factors	Number of conserved motifs present
							RXLR	DEER	RXLX[EDQ]	[KRHQSA][DENQ]EL	[Y/W]XC	RSIVEQD
CTA1_10049s	144	0	-	-	-	-	-	-	-	-	-
CTA1_10129s	176	0.08	-	-	-	-	-	-	-	-	1
CTA1_10135s	287	0.052	-	yes	-	-	-	-	1	-	-
CTA1_10313s	89	0.045	-	-	-	-	-	-	-	-	-
CTA1_10354s	84	0.012	yes	-	-	-	-	-	-	-	-
CTA1_1035s	189	0.011	-	-	-	-	-	-	-	1
CTA1_10606s	143	0.07	yes	-	-	CVNH domain (pfam08881)	-	-	-	-	-
CTA1_1060s	102	0.049	-	-	-	-	-	-	1	-	-
CTA1_1062s	192	0.036	-	-	-	-	-	-	-	-	1
CTA1_10640s	127	0	-	-	-	-	-	-	-	-	-
CTA1_10662s	90	0.056	-	-	Q9C173(Pyrenophora triticii-ToxB)	Q9C173(ToxB-predicted)	-	-	-	-	-
CTA1_10820s	65	0	-	-	-	-	-	-	-	-	-
CTA1_10866s	239	0.008	-	-	NLP1 (Colletotrichum higginsianum)		-	-	-	-	-
CTA1_10925s	105	0.076	-	-	-	-	-	-	1	1	-
CTA1_10985s	116	0.086	-	-	G5EHH0(Magnoporthe oryzae-Bas3)		-	-	-	-	-
CTA1_1104s	221	0.054	-	-	-	-	1	-	-		2
CTA1_11283s	107	0.009	yes	-	-	-	-	-	-	1
CTA1_11285s	209	0.029	-	yes	-	-	-	-	-	-	1
CTA1_11307s	205	0.005	-	-	-	-	-	-	-	-	-
CTA1_11336s	187	0.021	-	-	-	-	1	-	-	-	-
CTA1_11339s	381	0.008	-	-	NIS1 (Colletotrichum orbiculare)		-	-	-	-	-
CTA1_11363s	216	0.009	-	-	-	-	-	-	-	-	-
CTA1_11484s	226	0.009	-	-	-	-	-	-	-	1	-
CTA1_11518s	167	0.036	-	-	-	Q8J0U4(predicted-Cerato-platanin)	-	-	-	-	-
CTA1_11651s	118	0.051	-	-	-	-	-	-	-	-	1
CTA1_11717s	181	0	-	-	-	-	-	-	-	-	-
CTA1_11802s	281	0.021	-	-	-	Q96VB3, Q9P4U7,Q9P4U9(catalytic activity), Aspergillus fumigatus- reduced virulence-(SidH)	-	-	-	-	-
CTA1_11924s	206	0.029	-	-	-	-	-	-	-	-	-
CTA1_11945s	82	0.049	-	-	-	-	-	-	-	-	-
CTA1_11963s	166	0	-	-	-	-	-	-	-	-	-
CTA1_12219s	217	0.028	yes	-	-	-	1	-	-	-	-
CTA1_12336s	325	0.018	yes	-	-	-	-	-	-	1	-
CTA1_1248s	62	0.016	-	-	-	-	-	-	-		-
CTA1_12575s	191	0.016	-	-	-	-	-	-	1	-	-
CTA1_12673s	136	0.015	-	-	-	-	-	-	-	-	-
CTA1_1274s	199	0.015	-	yes	-	-	-	-	-	-	1
CTA1_12750s	219	0.018	-	-	-	-	-	-	-	-	-
CTA1_12763s	170	0.047	-	-	-	-	-	-	-	-	1
CTA1_12948s	98	0.031	-	-	-	-	-	-	-	-	-
CTA1_1307s	217	0	-	-	-	Hsb A (pfam12296)	-	-	-	1	-
CTA1_13099s	76	0.105	-	-	-	-	-	-	-	-	-
CTA1_13100s	141	0.014	-	-	-	-	-	-	1	-	-
CTA1_13199s	94	0	-	-	-	-	-	-	-	-	-
CTA1_13237s	130	0.046	-	-	-	-	-	-	-	-	1
CTA1_13257s	130	0.077	-	-	-	-	-	-	-	-	-
CTA1_13261s	95	0.063	-	-	-	-	-	-	-	-	-
CTA1_13352s	137	0.088	-	-	-	-	-	-	-	-	1
CTA1_13359s	143	0.049	-	-	-	-	-	-	-	-	-
CTA1_13428s	156	0.019	-	-	-	-	-	-	1	-	-
CTA1_13429s	264	0.023	-	-	-	-	-	-	-	1	-
CTA1_1343s	234	0.017	-	-	-	-	-	-	-	-	-
CTA1_1623s	188	0.005	-	-	-	-	-	-	-	-	-
CTA1_1777s	110	0.018	-	-	-	-	-	-	-	-	-
CTA1_1791s	218	0.018	-	-	-	-	-	-	-	-	1
CTA1_1835s	66	0.091	-	-	-	-	-	-	-	-	-
CTA1_1892s	184	0.005	-	-	-	-	-	-	-	-	-
CTA1_2068s	80	0.1	-	-	-	-	-	-	-	-	-
CTA1_2117s	56	0.054	-	-	G5EI17(Magnoporthe orysae MC69)	Colletotrichum orbiculare-effector(COMC69)	-	-	-	-	-
CTA1_2154s	167	0.018	yes	-	-	-	-	-	-	-	1
CTA1_2276s	141	0.021	yes	-	-	-	-	-	1	-	-
CTA1_2310s	153	0.026	yes	-	-	-	-	-	-	-	-
CTA1_233s	145	0.041	-	-	-	-	-	-	-	-	-
CTA1_2391s	97	0.052	-	-	-	-	-	-	-	-	1
CTA1_240s	165	0	-	-	-	-	-	-	-	-	-
CTA1_242s	192	0.021	yes	-	EP1 (Colletotrichum graminicola)	-	-	-	-	-	-
CTA1_252s	67	0.09	-	-	-	-	1	-	1	-	-
CTA1_2790s	135	0.03	yes	yes	-	-	-	-	-	-	-
CTA1_2926s	64	0.094	-	-	-	-	-	-	-	-	-
CTA1_2967s	124	0.032	-	-	-	-	-	-	-	-	-
CTA1_2994s	218	0.037	-	-	-	-	-	-	-	-	1
CTA1_308s	117	0.051	-	-	-	-	-	-	-	-	-
CTA1_3091s	117	0.051	-	-	-	-	-	-	-	-	-
CTA1_3163s	170	0.059	-	-	-	-	-	-	-	-	-
CTA1_3220s	128	0	-	-	-	-	-	-	-	-	-
CTA1_3229s	178	0	-	-	-	-	-	-	-	-	-
CTA1_3292s	170	0.012	-	-	-	-	-	-	-	-	1
CTA1_3436s	123	0.033	-	-	-	-	-	-	-	-	-
CTA1_3465s	99	0.02	-	-	-	-	-	-	-	-	-
CTA1_350s	73	0.068	-	-	-	-	-	-	-	-	-
CTA1_3517s	147	0.034	-	-	-	-	1	-	-	1	1
CTA1_3661s	63	0.095	-	-	-	-	-	-	-	-	-
CTA1_3671s	118	0.008	-	-	-	-	-	-	-	-	-
CTA1_3737s	223	0.045	-	-	-	-	-	-	-	-	-
CTA1_3955s	207	0.024	-	-	-	-	-	-	-	-	-
CTA1_3959s	120	0	-	-	-	-	-	-	-	-	-
CTA1_3999s	238	0	-	-	-	-	-	-	-	-	-
CTA1_4033s	85	0	-	yes	-	-	-	-	-	-	-
CTA1_404s	136	0.022	-	-	-	-	-	-	-	1	1
CTA1_4153s	141	0.014	yes	-	-	Het-c (pfam07217), Fusarium graminearum -reduced virulenc-(BTA1)	-	-	-	-	1
CTA1_4246s	204	0.103	-	-	-	-	-	-	1	-	1
CTA1_4598s	75	0	-	-	-	-	1	-	1	-	-
CTA1_4617s	313	0.006	-	-	-	-	-	-	-	-	-
CTA1_4807s	103	0	-	-	-	-	-	-	-	-	-
CTA1_491s	163	0.037	-	-	CCF70972.1, CCF70973.1, B3VBK9(Cladosporium fulvumEcp6) and C.higginsianum EC90	Magnoporthe oryzae- effector-(SLP_1)	-	-	-	-	-
CTA1_4985s	162	0.068	-	-	-	-	-	-	-	-	-
CTA1_5024s	217	0.051	-	-	-	-	-	-	-	-	1
CTA1_507s	59	0.017	yes	-	-	-	-	-	-	-	-
CTA1_512s	170	0.024	-	-	-	-	-	-	-	-	-
CTA1_5425s	74	0.041	-	-	-	-	-	-	-	-	-
CTA1_5535s	153	0.013	-	-	-	-	-	-	-	-	-
CTA1_5755s	186	0.011	-	-	-	-	-	-	-	-	-
CTA1_578s	219	0.037	-	-	-	-	-	-	-	-	-
CTA1_5796s	60	0.05	yes	-	-	-	-	-	-	-	-
CTA1_582s	91	0.066	-	-	-	-	-	-	-	-	-
CTA1_5844s	178	0.045	-	-	-	-	-	-	-	-	1
CTA1_5905s	108	0.056	-	-	-	-	-	-	-	-	-
CTA1_5916s	119	0.008	-	-	-	-	-	-	-	-	-
CTA1_5976s	169	0.036	-	-	-	-	-	-	-	-	-
CTA1_6051s	116	0.069	-	-	-	-	-	-	-	-	1
CTA1_6097s	127	0.047	-	-	-	-	-	-	-	-	-
CTA1_6102s	135	0.044	-	-	-	-	-	-	-	-	-
CTA1_6154s	135	0.044	-	-	-	-	-	-	-	1	-
CTA1_6210s	193	0.016	-	-	-	-	-	-	-	-	1
CTA1_6274s	106	0.009	-	-	-	-	-	-	-	-	1
CTA1_6276s	183	0	-	-	-	-	-	-	-	-	-
CTA1_6283s	121	0.116	-	-	-	-	-	-	-	-	-
CTA1_6406s	158	0.038	-	-	-	-	-	-	-	-	-
CTA1_6556s	188	0.011	-	-	-	-	-	-	-	-	1
CTA1_6604s	185	0.027	-	-	-	-	-	-	-	-	1
CTA1_6609s	114	0.035	-	-	-	-	-	-	-	-	-
CTA1_6633s	158	0	-	-	-	Damage response protein DAP1	-	-	-	-	-
CTA1_6647s	138	0.058	-	-	-	-	-	-	-	-	3
CTA1_6657s	283	0.007	-	-	-	-	-	-	-	-	-
CTA1_6707s	94	0.011	-	-	-	-	-	-	-	-	-
CTA1_6743s	374	0.016	-	-	-	Q96TN6, Q9P470(Magnaporthe grisea evidence at transcription level)	-	-	-	-	1
CTA1_687s	57	0.053	yes	-	-	-	-	-	-	-	-
CTA1_6945s	155	0.032	yes	-	-	-	-	-	-	-	2
CTA1_6955s	90	0.011	-	-	-	-	-	-	-	-	-
CTA1_7002s	112	0.027	yes	-	-	-	-	-	-	-	-
CTA1_7145s	248	0	-	-	-	-	-	-	1		-
CTA1_7246s	240	0.017	-	-	-	-	-	-	-	-	-
CTA1_7276s	151	0.06	yes	-	-	-	-	-	-	-	2
CTA1_750s	119	0.118	-	-	-	-	-	-	-	-	1
CTA1_7555s	68	0.118	-	-	-	-	-	-	-	-	-
CTA1_7584s	81	0.037	yes	-	-	-	-	-	-	-	-
CTA1_7657s	132	0.061	-	-	-	-	-	-	-	-	-
CTA1_7885s	108	0.065	-	-	-	-	-	-	-	-	-
CTA1_8085s	205	0.01	-	yes	-	-	-	-	-	-	-
CTA1_8189s	138	0	-	-	-	-	-	-	1	-	-
CTA1_820s	64	0	-	-	-	-	-	-	-	-	-
CTA1_8220s	191	0.021	-	-	-	Q6A2T2(predicted-receptor activity)	1	-	-	-	-
CTA1_8353s	61	0	-	-	-	-	-	-	-	-	-
CTA1_8390s	161	0.056	-	-	-	-	-	-	-	1	-
CTA1_8405s	183	0.033	-	-	-	-	-	-	-	-	1
CTA1_8413s	127	0.047	-	-	-	-	-	-	-	-	1
CTA1_8415s	197	0.01	-	-	-	-	-	-	-	-	-
CTA1_848s	125	0.04	-	-	-	-	-	-	-	-	1
CTA1_8603s	202	0	-	-	-	-	-	-	-	-	-
CTA1_8674s	177	0.017	-	-	-	-	-	-	-	-	1
CTA1_876s	175	0.006	yes	-	-	-	1		1	-	-
CTA1_8827s	218	0.023	-	-	-	-	-	-	-	-	1
CTA1_8831s	117	0.085	-	-	-	-	-	-	-	-	-
CTA1_8865s	318	0	-	-	-	-	-	-	-	-	-
CTA1_9007s	106	0.094	-	-	-	-	-	-	-	-	-
CTA1_9059s	145	0.069	-	-	-	-	-	-	-	-	1
CTA1_9284s	241	0.025	-	-	-	-	-	-	-	-	-
CTA1_940s	212	0.019	-	-	-	-	-	-	1		1
CTA1_9416s	73	0.027	-	-	-	-	-	-	-	-	-
CTA1_9419s	161	0.025	yes	-	-	-	-	-	-	-	-
CTA1_9459s	141	0.057	-	-	-	-	-	-	-	-	-
CTA1_9469s	167	0.06	-	-	-	-	-	-	-	-	1
CTA1_9481s	235	0	-	-	-	-	-	-	-	-	-
CTA1_9550s	260	0.027	-	-	-	-	-	-	-	-	-
CTA1_9551s	156	0.019	-	-	-	-	1	-	1	-	-
CTA1_9666s	66	0.061	-	-	-	-	-	-	-	-	-
CTA1_9680s	214	0.019	-	-	-	-	-	-	-	-	-
CTA1_9806s	106	0	yes	-	-	-	-	-	-	-	-
CTA1_9816s	162	0.056	-	-	-	-	-	-	-	-	-
CTA1_9883s	230	0.004	-	-	-	-	-	-	-	-	-
CTA1_994s	386	0.003	yes	yes	-	-	-	-	-	-	-
							9	0	15	11	43
