# Supplementary material for: Comparative genome analysis indicates high evolutionary potential of pathogenicity genes in Colletotrichum tanaceti
Source: PLoS One. 2019 May 31;14(5):e0212248. doi: 10.1371/journal.pone.0212248 (PMC6544218; doi:10.1371/journal.pone.0212248)
Supplement: S10 Table — (XLSX) [file pone.0212248.s010.xlsx]

## Sheet: Sheet1
S10 Table. Secreted peptidases of C. tanaceti
Gene ID	MEROPS domain ID	Peptidase family	% similarity	E-value
CTA1_171s	MER0032575	S09.UPW	40.79	5e-70
CTA1_177s	MER0064538	S09.UPW	65.07	2e-90
CTA1_286s	MER1011301	S12.UPW	74.52	5e-138
CTA1_338s	MER0383797	A01.082	97.24	0
CTA1_339s	MER0383797	A01.082	97.24	0
CTA1_401s	MER0345901	C18.UPW	33.33	2e-12
CTA1_402s	MER0345901	C18.UPW	33.33	2e-12
CTA1_409s	MER0605028	C19.UNW	55.04	1e-151
CTA1_635s	MER0988690	S08.UPA	80.3	8e-157
CTA1_657s	MER0506170	S33.UPW	57.91	7e-115
CTA1_713s	MER0060218	S33.UNW	63.99	1e-135
CTA1_733s	MER0232589	M28.006	95.38	3e-166
CTA1_740s	MER0224914	M43.008	96.73	7e-109
CTA1_1029s	MER0033391	S09.UPW	53.96	7e-156
CTA1_1369s	MER0242197	C13.005	99.63	0
CTA1_1743s	MER0973149	S08.UPA	56.5	4e-152
CTA1_2018s	MER0032876	S08.139	44.56	6e-111
CTA1_2038s	MER0624528	S09.UPW	49.13	9e-128
CTA1_2057s	MER0215586	S09.UNW	52.82	1e-41
CTA1_2064s	MER0425405	A01.057	85.03	2e-85
CTA1_2192s	MER0625840	S09.A63	50.69	1e-109
CTA1_2271s	MER0712313	C19.UNW	83.17	0
CTA1_2468s	MER0031970	C56.UNW	68.04	1e-41
CTA1_2563s	MER0297047	S10.007	97.1	0
CTA1_2633s	MER0979205	S08.UPA	86.19	9e-109
CTA1_2688s	MER0496408	A01.UPA	75.41	3e-25
CTA1_2784s	MER0625439	S09.UNW	54.62	4e-76
CTA1_2794s	MER0882559	M43.UPB	75.45	6e-91
CTA1_2837s	MER0064532	S09.UPW	73.27	7e-177
CTA1_3171s	MER1006969	S12.UPW	59.12	7e-120
CTA1_3313s	MER0033130	M38.UPW	56.25	3e-76
CTA1_3376s	MER1083943	S54.UNW	91.61	4e-101
CTA1_3385s	MER0032163	S33.UPW	34.87	2e-76
CTA1_3486s	MER0834164	M14.UPA	95.38	0
CTA1_3554s	MER0032099	S09.UNW	38.58	7e-45
CTA1_3561s	MER1054911	S28.004	77.14	0
CTA1_3562s	MER1054911	S28.004	77.14	0
CTA1_3569s	MER0999276	S09.UPW	44.1	2e-105
CTA1_3812s	MER0033136	S09.UNW	55.14	2e-122
CTA1_3997s	MER0195450	M28.006	74.79	1e-132
CTA1_4032s	MER0882047	M43.UPB	90.62	6e-106
CTA1_4445s	MER0032876	S08.139	50.21	2e-128
CTA1_4604s	MER0033112	M24.UNW	55.63	3e-105
CTA1_4630s	MER0982631	S08.UPA	91.75	7e-112
CTA1_4956s	MER1074206	S53.007	87.41	0
CTA1_4987s	MER0625808	S09.UPW	59.4	2e-167
CTA1_5040s	MER0834538	M14.UNA	95.56	0
CTA1_5165s	MER0033126	M38.UNW	65.25	2e-165
CTA1_5269s	MER0985237	S08.UPA	90.53	6e-168
CTA1_5533s	MER0947188	S10.008	78.69	0
CTA1_5875s	MER0090003	S09.UNW	63.38	9e-88
CTA1_5896s	MER0308277	M14.UPA	95.19	0
CTA1_5922s	MER0846921	M20.UND	76.01	0
CTA1_5993s	MER0981809	S08.UPA	92.2	3e-131
CTA1_6018s	MER0511272	S09.UPW	47.12	2e-100
CTA1_6134s	MER0032876	S08.139	75.32	0
CTA1_6219s	MER0356445	M12.UNA	65.22	5e-73
CTA1_6369s	MER0033427	S33.UPW	47.09	2e-100
CTA1_6873s	MER0349729	S10.016	97.67	0
CTA1_7138s	MER0033097	S09.UPW	57.28	9e-173
CTA1_7551s	MER0625083	S09.UNC	62.45	3e-105
CTA1_7568s	MER0408764	M20.UPD	47.15	8e-19
CTA1_7575s	MER0402271	S08.UPA	87.97	2e-164
CTA1_7710s	MER0624844	S33.UPW	44	6e-54
CTA1_7944s	MER0032881	S26.010	86.76	3e-83
CTA1_7952s	MER0973708	S08.UPA	61.6	9e-104
CTA1_8815s	MER0973708	S08.UPA	55.65	5e-74
CTA1_8858s	MER0064675	S33.UPW	44.74	5e-63
CTA1_8950s	MER0973708	S08.UPA	68.57	8e-105
CTA1_9746s	MER0209954	S09.UNW	32.62	3e-31
CTA1_9763s	MER0213492	S33.UPW	64.62	2e-118
CTA1_9764s	MER0065244	S09.UNW	73.38	4e-155
CTA1_9765s	MER0032938	M12.UPB	50.75	2e-86
CTA1_10092s	MER0968171	S08.UPA	93.48	4e-151
CTA1_10488s	MER0195845	M28.007	99.28	0
CTA1_10520s	MER0291756	C12.002	95.26	3e-159
CTA1_10584s	MER0625915	S09.UPW	50.86	2e-114
CTA1_11075s	MER0625934	S09.UPW	76.6	0
CTA1_11176s	MER0193206	M28.UPA	97.54	5e-141
CTA1_11196s	MER0110116	A01.UNA	36.73	5e-33
CTA1_11396s	MER0382241	M14.UPA	95.38	0
CTA1_11458s	MER0032876	S08.139	44.83	6e-71
CTA1_11742s	MER0979774	S08.UNA	67.6	2e-82
CTA1_11802s	MER1073240	S49.UNC	35	5e-13
CTA1_11920s	MER0308346	M14.014	92.72	0
CTA1_12214s	MER0032723	S33.UNW	35.43	9e-88
CTA1_12395s	MER0064707	S09.UPW	63.06	7e-172
CTA1_12419s	MER0378779	T03.011	87.25	0
CTA1_12514s	MER0425407	A01.UNA	76.46	0
CTA1_12543s	MER0032908	S33.UPW	43.47	3e-122
CTA1_12599s	MER0624579	S09.941	55.86	2e-35
CTA1_12767s	MER0973708	S08.UPA	58.75	6e-81
CTA1_12777s	MER0303784	S10.016	76.23	0
CTA1_12910s	MER0187749	G01.UPW	82.65	2e-101
CTA1_13066s	MER1084060	S54.UNW	54.24	5e-37
CTA1_13216s	MER0625916	S09.UNW	67.76	5e-145
CTA1_13259s	MER0033307	S09.UPW	45.39	3e-78
CTA1_13305s	MER0032162	S33.UPW	31.57	8e-78
