# Supplementary material for: Comparative genome analysis indicates high evolutionary potential of pathogenicity genes in Colletotrichum tanaceti
Source: PLoS One. 2019 May 31;14(5):e0212248. doi: 10.1371/journal.pone.0212248 (PMC6544218; doi:10.1371/journal.pone.0212248)
Supplement: S11 Table — (XLSX) [file pone.0212248.s011.xlsx]

## Sheet: Sheet1
S11 Table. Secreted peptidase inhibitors of C. tanaceti
Gene ID	MEROPS domain ID	Peptidase inhibitor family	% similarity	E-value
CTA1_171s	MER0361411	I04.UPW	27.62	1e-25
CTA1_401s	MER0319428	I51.001	98.19	3e-117
CTA1_402s	MER0319428	I51.001	98.19	3e-117
CTA1_635s	MER0352685	I09.UPW	48.05	9e-16
CTA1_1029s	MER0361411	I04.UPW	34.65	6e-29
CTA1_2038s	MER0361411	I04.UPW	35.44	2e-24
CTA1_2192s	MER0361411	I04.UPW	31.46	8e-26
CTA1_2784s	MER0361411	I04.UPW	32.83	2e-20
CTA1_3569s	MER0361411	I04.UPW	36.96	4e-17
CTA1_4987s	MER0361411	I04.UPW	36.7	1e-19
CTA1_5269s	MER0048223	I09.UPW	48.51	3e-22
CTA1_5993s	MER0048223	I09.UPW	43.14	2e-21
CTA1_6018s	MER0361411	I04.UPW	30.04	2e-16
CTA1_6707s	MER0761094	I09.003	77.27	7e-33
CTA1_7138s	MER0361411	I04.UPW	27.46	5e-12
CTA1_9764s	MER0361411	I04.UPW	30.8	2e-21
CTA1_10092s	MER0437811	I09.UPW	41.18	9e-11
CTA1_10584s	MER0361411	I04.UPW	30.9	4e-21
CTA1_11075s	MER0361411	I04.UPW	23.99	3e-18
CTA1_12395s	MER0361411	I04.UPW	45.31	7e-20
