# Supplementary material for: Comparative genome analysis indicates high evolutionary potential of pathogenicity genes in Colletotrichum tanaceti
Source: PLoS One. 2019 May 31;14(5):e0212248. doi: 10.1371/journal.pone.0212248 (PMC6544218; doi:10.1371/journal.pone.0212248)
Supplement: S12 Table — (XLSX) [file pone.0212248.s012.xlsx]

## Sheet: Sheet1
S12 Table. Secondary metabolite bioysnthetic gene cluster predtions of C. tanaceti
Cluster	Type		From	To	Most similar known cluster(MIBiG BGC-ID)	Gene cluster genes	SMURF prediction
Cluster 1	Terpene	flattened_line_14	335871	357575	-	CTA1_10474;het-6_1;CTA1_10454;CTA1_10455	-	-
Cluster 2	T1pks	flattened_line_18	166990	216069	-	lovF_1;CTA1_7840;MNR1;vbs;CTA1_7835;CTA1_7836	CTA1_7833s	Lovastatin diketide synthase LovF
Cluster 3	Other	flattened_line_32	259150	307177	-	CTA1_940;MIOX1;CTA1_942;MAL31;SPAC4G9.12;AKR1A1;CTA1_948;M6_Spy0919;CTA1_949;CTA1_925;CTA1_944;lox	CTA1_923s	Probable gluconokinase
Cluster 4	T1pks	flattened_line_58	146811	195874	-	CTA1_5192;CTA1_5193;CTA1_5223;CTA1_5194;treA;ovca2;CYP503A1;lovF_2;CTA1_5230;CTA1_5246;ftmP450-2;CTA1_5231;faeB;GCS1	CTA1_5196s	Lovastatin diketide synthase LovF
Cluster 5	Terpene	flattened_line_62	141517	163304	-	SP2;erg-6;NRS_ER;CTA1_7601	-	-
Cluster 6	T1pks	flattened_line_62	191221	238183	-	CTA1_7585;SPCC663.09c;CTA1_7586;SPCC569._1;ARB_0292_2;yA;CTA1_7611;pksL1;CTA1_7618;ftmMT;ftmMT_1;aflR;ucpA;VPS54;CTA1_7592	CTA1_7612s	Noranthrone synthase
Cluster 7	T3pks	flattened_line_76	22822	64277	-	CTA1_389;CTA1_390;aifA;axeA;SPBC530.08;BFR2;CTA1_404;CHS;fba;HVO_B0029;CDC31;nubpl;spf30;CTA1_398;mic-33	-	-
Cluster 8	T3pks	flattened_line_80	22309	63680	-	CTA1_11513;CTA1_11522;CTA1_11521;CTA1_11520;DCS;CTA1_11515;CTA1_11518	-	-
Cluster 9	Nrps	flattened_line_82	1615	54458	-	CTA1_6685;CTA1_6698;CTA1_6686;sap145;SPBC83.11;ECM22;CTA1_6712;NRPS4;CTA1_6711;CTA1_6713;yngI;CTA1_6690;mirB_1;SPBC17G9.06c;AIFM2_1;pmd1	CTA1_6701s	Nonribosomal peptide synthetase 4
Cluster 10	T1pks	flattened_line_90	156666	205038	LL-Z1272beta_biosynthetic_gene_cluster (100% of genes show similarity-BGC0001390_c1)	CTA1_8542;CTA1_8547;CTA1_8548;CTA1_8531;cmdE;wA_1;CTA1_8557;lys1_1;ppt1_1;CTA1_8552;wA;CTA1_8558	CTA1_8549s	Conidial yellow pigment biosynthesis polyketide synthase
							CTA1_8550s	L-2-aminoadipate reductase
							CTA1_8553s	Conidial yellow pigment biosynthesis polyketide synthase
Cluster 11	Other	flattened_line_108	88573	132412	-	vps1;Wdr26;CTA1_5375;CTA1_5408;CTA1_5376;YIL067C;CTA1_5422;lgrD;SPAC2F3.13c;N7BM;PGS1;CTA1_5380;tif224;CTA1_5412;imp1;VAC8	CTA1_5377s	Linear gramicidin synthase subunit D
Cluster 12	Nrps	flattened_line_146	19704	63012	-	bacD;SS1G_03359;carB;NRPS4_1;SPBC1683.03c;Cyp4f5_1;MAL31_2;phoD;CTA1_7220	CTA1_7202s	Nonribosomal peptide synthetase 4
Cluster 13	Nrps	flattened_line_158	126908	156419	-	CDR4_2;ssuD;CTA1_6236;pdh3;CTA1_6238;CTA1_6219;NRPS1	CTA1_6239s	Nonribosomal peptide synthetase 1
Cluster 14	T1pks	flattened_line_176	58945	105219	Asperthecin_biosynthetic_gene_cluster (28% of genes show similarity-BGC0000684_c1)	qutD_2;CTA1_11755;gst2;CTA1_11757;CTA1_11720;CTA1_11721;CTA1_11741;CTA1_11722;lactb2;wA_2;CPC735_033790;mtr_3;pgdA;adhT;CTA1_11726;xecD;hsr1	CTA1_11724s	Conidial yellow pigment biosynthesis polyketide synthase
Cluster 15	T1pks-Nrps	flattened_line_178	7218	60609	-	ccsA;CTA1_8776;TRI11_1;lovC;tylE;TRI4_2	CTA1_8768s	Polyketide synthase-nonribosomal peptide synthetase
Cluster 16	Terpene	flattened_line_184	90160	142569	-	ghrB;ptr2;CTA1_10669;PDAT9_2;ACSF2;CTA1_10671;CTA1_10646;CTA1_10672;CTA1_10647;GUA1;GLRG_08555;ethA_1;CTA1_10650;CTA1_10676;ftmMT_2	CTA1_10645s	Acyl-CoA synthetase family member 2, mitochondrial
Cluster 17	Terpene	flattened_line_210	69016	90979		ccdc25;CTA1_4080;CYP51;SPAC1B3.06c;shc;CYP8B1;CTA1_4103;CTA1_4114;CTA1_4113;CTA1_4112;rebG	-	-
Cluster 18	Indole	flattened_line_218	24356	45764	-	CYP503A1_1;etpPT;CTA1_1116;CTA1_1117;CTA1_1118	CTA1_1147s	7-dimethylallyltryptophan synthase
Cluster 19	Terpene	flattened_line_220	31665	53023	-	CTA1_3301;BUD32;CTA1_3302;cdc14;GGS;PEX29;pom1	-	-
Cluster 20	T1pks	flattened_line_246	73387	121929	-	SPBC530.02;fadD13;ccsA_1;YPR098C;CTA1_20;CTA1_9;CTA1_10;phoA;CTA1_12;CTA1_21;CTA1_13	CTA1_7s	Polyketide synthase-nonribosomal peptide synthetase
Cluster 21	indole-t1pks	flattened_line_260	1	66648	-	lovF_3;ayr1_2;CYP52E1;pnpA_1;ppsA;wA_3;etpPT_1;FGR27;BNA2;kyn-1;CTA1_1777;CTA1_1787	CTA1_1778s	Lovastatin diketide synthase LovF
Cluster 22	Terpene	flattened_line_270	1	17323	-	CTA1_2258;CYP503A1_2;shc_1;stcS_2	CTA1_1785s	7-dimethylallyltryptophan synthase
Cluster 23	Terpene	flattened_line_288	28252	50240	-	mug72;CTA1_4028;al-1;GLRG_02475;CTA1_4030;cry	-	-
Cluster 24	Indole	flattened_line_302	1	11180	-	sirD;TRI11_3;CTA1_6587;sen1;CTA1_6599	CTA1_6597s	4-O-dimethylallyl-L-tyrosine synthase
Cluster 25	Nrps	flattened_line_330	1	47448	-	CTA1_2859;set10;lovD_1;CTA1_2836;MIMI_L509;pnbA;CTA1_2867;NRPS12;CTA1_2865;bah;ekc1;CTA1_2838	CTA1_2845s	Nonribosomal peptide synthetase 12
Cluster 26	Nrps	flattened_line_330	49008	93800	-	SPAC1486.03c;CTA1_2840;PAC1;alp14;CTA1_2852;CTA1_2853;CTA1_2864;aflN;NRPS8;NRPS4_2;CTA1_2855;atf1;CTA1_2858;CTA1_2857;CTA1_2863;CTA1_2868;CTA1_2866;isp4_1	CTA1_2862s	Nonribosomal peptide synthetase 8
Cluster 27	Indole	flattened_line_338	53362	74657	-	NIA2;TRI11_4;fgaPT2;omtB_3;PDH1_1;CTA1_6029	CTA1_6024s	Tryptophan dimethylallyltransferase
Cluster 28	Terpene	flattened_line_352	1	14250	-	TRI4_4;CTA1_4330;CTA1_4353	-	-
Cluster 29	Nrps	flattened_line_422	1	67616	-	udh;CTA1_6536;tycC;CTA1_6539;pmd1_5;Accs	CTA1_6537s	Tyrocidine synthase 3
Cluster 30	T1pks	flattened_line_452	7391	55474	-	YOR389W;hmp;CTA1_7314;CTA1_7302;NRPS14_1;CTA1_7313;CTA1_7304;CTA1_7309;SPAC1039_1;vdh_1;CTA1_7307	-	-
Cluster 31	Terpene	flattened_line_462	25937	47025	-	CYP503A1_4;cysD;Ari1;CTA1_9188;aco;TRI11_7	-	-
Cluster 32	Terpene	flattened_line_478	10213	31529	-	BOT2;CTA1_1837	-	-
Cluster 33	Nrps	flattened_line_484	22599	75186	-	lovF_6;CTA1_8478;lovF_5;NRPS13;CTA1_8480;CTA1_8469;CTA1_8470;CTA1_8471;lag1	CTA1_8468s	Nonribosomal peptide synthetase 13
							CTA1_8476s	Lovastatin diketide synthase LovF
Cluster 34	Nrps	flattened_line_508	27694	72529	-	sut1_2;At5g0513_2;ARB_05566;ccsA_2;CTA1_11007;CTA1_11008;YchF1;NRPS12_1;CTA1_11013;erg5_1;CTA1_11012	CTA1_11011s	Nonribosomal peptide synthetase 12
Cluster 35	T1pks-Nrps	flattened_line_524	1	68853	-	CTA1_8575;lovF_7;CTA1_8588;CTA1_8568;CTA1_8577;CTA1_8569;CTA1_8578;YCR023C_5;pksR;TOXD_1;ccsA_3;CTA1_8589;YPL264C;CTA1_8587;lovA_2;CTA1_8582;CTA1_8586;CTA1_8583;CTA1_8584;NRPS8_1;CTA1_8590;CTA1_8574	CTA1_8571s	Polyketide synthase-nonribosomal peptide synthetase
							CTA1_8573s	Nonribosomal peptide synthetase 8
							CTA1_8576s	Lovastatin diketide synthase LovF
Cluster 36	Other	flattened_line_532	41870	68348	-	pmc1_2;dgoD_1;SPAC26F1_1;CIMG_001_2;ASG1_2;dak1_1;hetM;CTA1_11333	CTA1_11332s	Polyketide synthase HetM
Cluster 37	Nrps	flattened_line_554	1	37383	Fumonisin_biosynthetic_gene_cluster (8% of genes show similarity-BGC0000062_c1)	lag1_1;LAG1;NRPS14_2;CTA1_10081;TRI11_9;CTA1_10087;CYP8B1_2;CYP52A13_1;lovC_3	CTA1_10086s	Nonribosomal peptide synthetase 14
Cluster 38	T1pks-Nrps	flattened_line_564	20216	66147	-	RSN1_2;CTA1_9724;CTA1_9731;lovC_4;TOXD_2;CTA1_9733;ccsA_4;plyF	CTA1_9725s	Polyketide synthase-nonribosomal peptide synthetase
Cluster 39	T1pks	flattened_line_624	1	35016	-	SPBC23E6.02;CTA1_7013;CTA1_7017;lovF_8;SPBC16A3_2;CTA1_7018;CTA1_7007;CTA1_7008	CTA1_7014s	Lovastatin diketide synthase LovF
Cluster 40	Nrps	flattened_line_763	1	46219	-	thi1;sidA;sib1;mep;FAR2	CTA1_6069s	Hydroxamate-type ferrichrome siderophore peptide synthetase
Cluster 41	T1pks	flattened_line_803	11502	41671	-	CTA1_9448;CTA1_9453;CTA1_9449;rutD_1;CTA1_9443;CTA1_9451;lxr4_1;wA_4;MCH5_10	CTA1_9452s	Conidial yellow pigment biosynthesis polyketide synthase
Cluster 42	T1pks	flattened_line_881	8032	36144	-	CTA1_8235;prr-1;yakc_1;CTA1_8239;lovF_9	CTA1_8240s	Lovastatin diketide synthase LovF
Cluster 43	T1pks	flattened_line_962	2089	31766	-	CTA1_3327;CTA1_3331;wA_5;CTA1_3330	CTA1_3328s	Conidial yellow pigment biosynthesis polyketide synthase
Cluster 44	Other	flattened_line_964	4421	31519	-	CTA1_10867;ndufaf5;ARC15;liuE;CTA1_10869;lys2	-	-
Cluster 45	Terpene	flattened_line_1233	1	15370	Paxilline_biosynthetic_gene_cluster(25% of genes show similarity-BGC0001082_cl)	pntE;al-3;SPCC736._4;coq2;bacC;CTA1_1082	-	-
Cluster 46	Nrps	flattened_line_1256	1	17933	-	NRPS1_1;AOX1	CTA1_5353s	Nonribosomal peptide synthetase 1
Cluster 47	T1pks	flattened_line_1273	1	17567	-	pelA_3;codA;CTA1_3394;betB;CTA1_3396;lovF_10	-	-
Cluster 48	Indole	flattened_line_1570	1	7248	-	etpPT_2	CTA1_387s	7-dimethylallyltryptophan synthase
Cluster 49	Terpene	flattened_line_2320	1	3037	-	CTA1_7623;CTA1_7624	-	-
Cluster 50	Terpene	flattened_line_2855)	1	1903	-	BOT2_1	-	-
