# Supplementary material for: Comparative genome analysis indicates high evolutionary potential of pathogenicity genes in Colletotrichum tanaceti
Source: PLoS One. 2019 May 31;14(5):e0212248. doi: 10.1371/journal.pone.0212248 (PMC6544218; doi:10.1371/journal.pone.0212248)
Supplement: S13 Table — (XLSX) [file pone.0212248.s013.xlsx]

## Sheet: Sheet1
S13 Table. Conserved domains of secondary metabolite biosynthetic genes of C. tanaceti
Cluster ID	Gene	Domain
cluster2	lovF_1	KS-AT-DH-cMT-ER-KR
	MNR1	KR
cluster3	SPAC4G9.12	A-ACP-NAD
cluser4	lovF_2	KS-AT-DH-CMT-ER-KR
cluster6	SPCC663.09c	KR
	pksL1	KS-AT-ACP-TE
	ucpA	KR
cluster9	NRPS4	A-PCP-C-PCP
	yngI	A
cluster10	wA_1	KS-AT-ACP
	lys1_1	A-NAD
	WA	KS-AT-cMT
cluster11	lgrD	A-PCP-TD-KR
cluster12	carB	ECH
	NRPS4_1	A-PCP-C
cluster13	NRPS1	A-PCP-C-A-TD
cluster14	wA_2	KS-AT-ACP
	adhT	ER
	xecD	KR
cluster15	ccsA	KS-AT-DH-cMT-KR-C-A-PCP-TD
	lovC	ER
cluster20	faD13	A
	ccsA	KS-AT-DH-ER-KR
cluster21	lovF_3	KS-AT-KR
	ppsA	AT
	wA_3	AT
	kyn-1	aminotran-5
cluster25	NRPS12	PCP-E-C-A-PCP-C
	CTA1_2838	NAD
cluster26	NRPS8	PCP
	NRPS4	A
cluster29	udh	NAD
	tycC	A-PCP-C-A-PCP-C-A-NMT-PCP-C-A-PCP-C-A-NMT-PCP-C-A-PCP-C-A-PCP-C-A-PCP-C-A-PCP-C-A-NMT-PCP-C
	Accs	aminotran-1
cluster30	NRPS14	KS-AT-DH-KR
cluster33	lovF_6	AT-DH-cMT-ER-KR-ACP
	lovf_5	KS
	NRPS13	C-A-PCP-C
cluster34	ccsA_2	A
	NRPS12_1	A
cluster35	lovF_7	KS-AT-DH-cMT-ER-KR
	CTA_1869	TE
	pksR	cMT
	TOXD_1	ER
	ccsA_3	KS-AT-DH-KR
	NRPS8_1	C-A-PCP-E-C-A-C
cluster36	hetM	A-ACP-TD
cluster37	NRPS14_12	KR-C-A
	lovC_3	ER
cluster38	TOXD_2	ER
	ccsA_4	KS-AT-DH-cMT-KR-C-A-PCP-TD
cluster39	lovF_8	KS-AT-DH-ER-KR
cluster40	sib1	A-C-A-ACP-C-PCP-C-A-C-ACP-C
	FAR2	NAD
cluster41	lxr4_1	KR
	wA-4	KS-AT
cluster42	lovF_9	KS-AT-DH-cMT-ER-KR
cluster43	wA_5	KS-AT-DH-ACP-ACP-TE
cluster46	NRPS1_1	A-PCP-C-A-TD
cluster47	lovF_10	KS-AT-DH-ER-KR-ACP
