# Supplementary material for: Comparative genome analysis indicates high evolutionary potential of pathogenicity genes in Colletotrichum tanaceti
Source: PLoS One. 2019 May 31;14(5):e0212248. doi: 10.1371/journal.pone.0212248 (PMC6544218; doi:10.1371/journal.pone.0212248)
Supplement: S14 Table — (XLSX) [file pone.0212248.s014.xlsx]

## Sheet: Sheet1
S14 Table. Homologs in C. tanaceti to fungal cytochrome P450 database
Gene ID	Homolog discription	Percent identity	E-value
CTA1_2s	1093_t	27.31	4e-24
CTA1_17s	CH063_03903T0	29.73	3e-59
CTA1_18s	Pa_7_5740	25.38	9e-32
CTA1_19s	Clame_scaffold8-4.115	28.57	6e-32
CTA1_38s	Hanno_06850	29.9	4e-13
CTA1_48s	CH063_03186T0	94.59	3e-45
CTA1_50s	Clama_scaffold_5-4.0	31.28	4e-15
CTA1_51s	Clama_scaffold_5-4.0	31.28	4e-15
CTA1_52s	Clama_scaffold_5-4.0	31.28	4e-15
CTA1_56s	Hanno_06850	31.55	1e-15
CTA1_57s	ATEG_04721.1	27.04	1e-42
CTA1_91s	EEA28139.1	30.39	7e-11
CTA1_94s	Clame_scaffold8-4.115	41.32	4e-64
CTA1_99s	Clama_scaffold_5-4.0	38.08	0
CTA1_100s	Clame_scaffold8-4.115	30.27	2e-47
CTA1_111s	GSTUMT00003726001	33.13	2e-18
CTA1_112s	GSTUMT00003726001	33.13	2e-18
CTA1_113s	GSTUMT00003726001	33.13	2e-18
CTA1_124s	2325_t	28.53	5e-15
CTA1_134s	Hanno_06850	33.88	1e-21
CTA1_136s	Endocarpon_02817	36.47	2e-33
CTA1_140s	g19105.t1	28.04	3e-12
CTA1_144s	Clame_scaffold8-4.115	34.23	1e-104
CTA1_147s	Clame_scaffold11-8.74	23.39	3e-24
CTA1_156s	PTRG_10301	51.12	0
CTA1_163s	Clama_scaffold_5-4.0	25.03	2e-49
CTA1_167s	ATEG_07093.1	27.88	3e-12
CTA1_170s	Pa_7_5740	55.58	0
CTA1_203s	EAA61211.1	22.51	5e-11
CTA1_210s	Clama_scaffold_5-4.0	65.53	2e-175
CTA1_211s	EfO2.075130.1	30.48	8e-50
CTA1_222s	Clame_scaffold11-8.74	30.95	1e-52
CTA1_228s	EEA28139.1	25.3	9e-20
CTA1_229s	CH063_05380T0	91.09	0
CTA1_234s	ATEG_04721.1	24.06	2e-21
CTA1_248s	Clame_scaffold18-19.70	69.78	0
CTA1_258s	NCU03415T0	33.48	2e-73
CTA1_260s	ATEG_04721.1	27.6	2e-13
CTA1_265s	AFL2G_07229	38.36	9e-101
CTA1_277s	Clame_scaffold8-4.115	39.04	2e-23
CTA1_282s	estExt_Genemark1.C_250095	48.61	1e-15
CTA1_288s	HCB02684.1	28.51	8e-11
CTA1_290s	estExt_fgenesh1_pm.C_170119	34.32	3e-33
CTA1_325s	Clame_scaffold11-8.74	41.47	1e-76
CTA1_340s	Clame_scaffold8-4.115	37.37	2e-72
CTA1_342s	Endocarpon_03441	35.66	2e-41
CTA1_366s	CH063_09587T0	89.75	0
CTA1_376s	4127_t	24.61	1e-12
CTA1_385s	Clame_scaffold9-5.100	43.37	2e-87
CTA1_393s	fgenesh1_pg.4_&#35;_248	32.75	1e-30
CTA1_419s	g17951.t1	40.36	1e-99
CTA1_422s	CH063_02551T0	95.47	0
CTA1_437s	EEA23526.1	29.94	5e-32
CTA1_438s	maker-Caloplaca_flavorubescens_scaffold_19-augustus-gene-3.79-mRNA-1	40.39	7e-57
CTA1_443s	EAA61211.1	25.62	4e-18
CTA1_455s	CH063_01093T0	90.6	0
CTA1_466s	MGYG_03812	28.65	3e-12
CTA1_474s	Clame_scaffold8-4.115	27.05	1e-18
CTA1_520s	Clama_scaffold_28-0.22	29.91	3e-52
CTA1_538s	EEA19609.1	27.13	7e-37
CTA1_543s	Clame_scaffold11-8.74	26.69	3e-33
CTA1_550s	Hanno_06850	30.88	3e-15
CTA1_553s	EEA28139.1	33.87	2e-33
CTA1_570s	maker-scaffold_5-exonerate_est2genome-gene-14.1-mRNA-1	45.12	1e-12
CTA1_574s	fgenesh1_pg.21_&#35;_32	35.09	1e-125
CTA1_591s	estExt_Genemark1.C_150090	27.61	2e-22
CTA1_594s	Clame_scaffold9-5.100	31.87	5e-86
CTA1_595s	Clame_scaffold11-8.74	29.74	2e-23
CTA1_605s	NCU03415T0	49.4	6e-167
CTA1_616s	EEA27467.1	29.15	5e-15
CTA1_621s	maker-Caloplaca_flavorubescens_scaffold_19-augustus-gene-2.67.2-mRNA-1	33.16	1e-62
CTA1_623s	Clame_scaffold11-8.74	29.13	2e-37
CTA1_625s	Clame_scaffold8-4.115	24.46	4e-20
CTA1_627s	AFL2G_07147	32.26	3e-49
CTA1_628s	EAA60443.1	25.91	1e-25
CTA1_632s	Clame_scaffold8-4.115	24.5	4e-17
CTA1_633s	Clame_scaffold8-4.115	22.74	1e-12
CTA1_637s	ATEG_04721.1	25.82	2e-33
CTA1_655s	EAA61211.1	29.53	2e-22
CTA1_661s	RO3G_08358	40.74	8e-35
CTA1_663s	Clame_scaffold11-8.74	29.18	1e-21
CTA1_686s	Clame_scaffold11-8.74	46.7	6e-110
CTA1_697s	AFL2G_07229	48.01	3e-146
CTA1_698s	AFL2G_01551	26.75	3e-40
CTA1_708s	CH063_01365T0	91.16	0
CTA1_714s	Clame_scaffold11-8.74	29.56	1e-38
CTA1_715s	fgenesh2_pm.5_&#35;_756	26.69	9e-14
CTA1_720s	Clame_scaffold11-8.74	26.78	1e-14
CTA1_721s	Clame_scaffold11-8.74	26.78	1e-14
CTA1_722s	Clame_scaffold11-8.74	26.78	2e-14
CTA1_723s	EEA28139.1	26.16	3e-24
CTA1_725s	Clama_scaffold_5-4.0	32.25	6e-28
CTA1_728s	EAA61211.1	27.08	3e-24
CTA1_730s	Clame_scaffold8-4.115	25.65	2e-38
CTA1_731s	Pa_7_5740	30.49	4e-62
CTA1_754s	EEA28139.1	33.8	3e-11
CTA1_758s	Clama_scaffold_5-4.0	29.92	1e-28
CTA1_762s	e_gw1.81.158.1	25.35	1e-38
CTA1_763s	e_gw1.81.158.1	25.35	1e-38
CTA1_764s	fgeneshMC_pg.6_&#35;_470	47.19	2e-16
CTA1_765s	Pa_7_5740	32.29	3e-69
CTA1_773s	estExt_Genewise1.C_2_t60028	56.48	7e-36
CTA1_775s	estExt_Genewise1.C_2_t60028	61.87	3e-132
CTA1_782s	Clame_scaffold11-8.74	28.03	9e-21
CTA1_818s	EEA23526.1	29.33	3e-102
CTA1_832s	fgenesh1_pg.8_&#35;_209	29.14	2e-26
CTA1_851s	Endocarpon_03441	28.74	1e-29
CTA1_857s	EAA61211.1	24.07	2e-14
CTA1_860s	Clame_scaffold8-4.115	33.03	6e-96
CTA1_863s	augustus_masked-scaffold418-processed-gene-0.20-mRNA-1	29.75	1e-68
CTA1_865s	AB07286.1	55.65	1e-82
CTA1_866s	Clame_scaffold8-4.115	27.16	9e-28
CTA1_870s	Pa_7_5740	23.36	3e-13
CTA1_880s	maker-scaffold12.1-augustus-gene-11.200-mRNA-1	53.21	2e-43
CTA1_882s	maker-scaffold4.1-augustus-gene-8.80-mRNA-1	28.48	3e-46
CTA1_884s	maker-scaffold4.1-augustus-gene-8.80-mRNA-1	28.48	3e-46
CTA1_889s	Clame_scaffold8-4.115	36.55	7e-42
CTA1_895s	HCB01166.1	44.4	8e-118
CTA1_898s	fgenesh1_pg.C_scaffold_1000303	28.66	5e-42
CTA1_899s	fgenesh1_pg.C_scaffold_1000303	28.66	5e-42
CTA1_903s	Clame_scaffold9-5.100	40.82	9e-28
CTA1_913s	Hanno_00979	41.41	2e-11
CTA1_943s	Clama_scaffold_5-4.0	37.28	8e-44
CTA1_958s	AFL2G_07229	51.35	5e-27
CTA1_959s	fgenesh1_pg.78_&#35;_34	38.46	1e-15
CTA1_995s	Clame_scaffold18-19.70	29.77	4e-31
CTA1_1001s	Clame_scaffold18-19.70	24.68	5e-12
CTA1_1025s	Clama_scaffold_5-4.0	45.37	1e-55
CTA1_1032s	maker-scaffold4.1-snap-gene-7.120-mRNA-1	31.76	3e-77
CTA1_1047s	Clame_scaffold11-8.74	34.33	8e-58
CTA1_1054s	fgenesh1_pg.8_&#35;_209	27.7	2e-24
CTA1_1055s	e_gw1.81.158.1	26.67	7e-35
CTA1_1063s	Clame_scaffold18-19.70	24.58	7e-15
CTA1_1068s	2325_t	49.72	6e-106
CTA1_1071s	EAA61211.1	26.69	2e-19
CTA1_1073s	Clame_scaffold8-4.115	36.39	5e-56
CTA1_1077s	EAA58488.1	29.63	2e-23
CTA1_1078s	Hanno_06850	32.12	1e-20
CTA1_1079s	augustus_masked-scaffold9-processed-gene-0.95-mRNA-1	35.83	3e-60
CTA1_1083s	e_gw1.13.512.1	35.42	4e-94
CTA1_1084s	ATEG_07313.1	27.69	1e-35
CTA1_1086s	EAA61211.1	23.79	2e-18
CTA1_1088s	CHG01242.1	28.25	7e-39
CTA1_1090s	g8694.t1	33.45	5e-12
CTA1_1100s	Endocarpon_03441	35.74	1e-42
CTA1_1116s	CH063_02042T0	86.63	0
CTA1_1119s	AB00197.1	26.15	1e-11
CTA1_1132s	GLRG_05483T0	79.79	0
CTA1_1135s	CH063_13136T0	88.85	0
CTA1_1136s	CH063_02044T0	90.42	0
CTA1_1146s	AFL2G_07147	51.46	7e-24
CTA1_1152s	GLRG_01818T0	85.91	0
CTA1_1153s	CH063_00326T0	89.96	0
CTA1_1164s	e_gw1.81.158.1	26.76	3e-34
CTA1_1166s	CC1G_06073	50	5e-14
CTA1_1174s	e_gw1.81.158.1	30.22	6e-26
CTA1_1189s	estExt_fgenesh1_pm.C_170119	30.65	1e-36
CTA1_1190s	EAA61211.1	29.46	2e-25
CTA1_1194s	FGSG_03796T0	50.86	0
CTA1_1198s	Clama_scaffold_5-4.0	38.53	0
CTA1_1215s	maker-Caloplaca_flavorubescens_scaffold_19-augustus-gene-2.67.2-mRNA-1	28.7	4e-37
CTA1_1217s	EAA61211.1	27.3	5e-32
CTA1_1218s	Clama_scaffold_28-0.22	27.53	2e-18
CTA1_1223s	Endocarpon_03441	34.39	7e-38
CTA1_1231s	Clame_scaffold8-4.115	26.46	1e-14
CTA1_1236s	Clama_scaffold_5-4.0	29.18	3e-28
CTA1_1238s	CH063_03855T0	72.75	4e-178
CTA1_1240s	Clama_scaffold_5-4.0	28.99	3e-41
CTA1_1302s	Clame_scaffold8-4.115	25.25	1e-22
CTA1_1324s	Clame_scaffold8-4.115	26.86	4e-24
CTA1_1327s	Clame_scaffold8-4.115	53.25	6e-18
CTA1_1331s	Clame_scaffold8-4.115	28.72	6e-25
CTA1_1354s	Endocarpon_03441	30.3	2e-23
CTA1_1360s	AFL2G_00556	34.13	2e-15
CTA1_1363s	OAT00923.1	27.57	1e-15
CTA1_1364s	OAT00923.1	27.57	1e-15
CTA1_1372s	HCB04253.1	43.1	6e-115
CTA1_1399s	Clame_scaffold8-4.115	26.48	3e-17
CTA1_1402s	Clama_scaffold_28-0.22	31.36	2e-13
CTA1_1403s	TSTA_106510	26.27	6e-11
CTA1_1407s	FVEG_03368T0	41.38	6e-175
CTA1_1410s	AFL2G_07147	42.32	7e-92
CTA1_1416s	EAL87112.1	28.74	2e-70
CTA1_1417s	EAL87112.1	28.74	2e-70
CTA1_1428s	estExt_fgenesh2_pg.C_10473	43	0
CTA1_1430s	Clame_scaffold8-4.115	22.69	4e-11
CTA1_1449s	estExt_fgenesh1_pm.C_170119	30.24	3e-32
CTA1_1467s	g14592.t1	37.74	2e-14
CTA1_1490s	fgenesh1_pg.78_&#35;_34	41.67	5e-17
CTA1_1505s	GLRG_00049T0	77.32	0
CTA1_1511s	Hanno_04867	30.15	6e-23
CTA1_1520s	EEA23218.1	66.82	0
CTA1_1524s	estExt_GeneWisePlus.C_50091	46.83	0
CTA1_1547s	Endocarpon_03441	25	9e-17
CTA1_1558s	maker-scaffold_10-exonerate_est2genome-gene-13.14-mRNA-1	46.79	0
CTA1_1560s	Lema_T013660.1	25.64	6e-21
CTA1_1562s	gm1.898_g	33.85	4e-66
CTA1_1563s	gm1.898_g	33.79	7e-52
CTA1_1581s	1430_t	33.5	6e-21
CTA1_1585s	ATEG_07313.1	30.24	1e-28
CTA1_1589s	OAT00923.1	31.79	5e-28
CTA1_1592s	CH063_13844T0	93.96	0
CTA1_1599s	EEA23526.1	32	5e-11
CTA1_1602s	EEA23526.1	58.35	2e-171
CTA1_1612s	EfO2.075130.1	39.84	2e-49
CTA1_1615s	CH063_11081T0	96.67	9e-102
CTA1_1665s	CH063_01289T0	63.58	0
CTA1_1673s	Clama_scaffold_5-4.0	49.45	1e-110
CTA1_1678s	fgenesh1_pg.8_&#35;_209	33.58	4e-38
CTA1_1691s	Clame_scaffold11-8.74	45.05	3e-12
CTA1_1706s	Pa_7_5740	25.18	7e-35
CTA1_1707s	Clama_scaffold_5-4.0	45	2e-88
CTA1_1709s	gm1.898_g	39.41	3e-90
CTA1_1710s	gm1.898_g	39.41	2e-90
CTA1_1723s	EAA65217.1	28.07	5e-12
CTA1_1733s	estExt_fgenesh1_pm.C_170119	30.91	4e-29
CTA1_1738s	estExt_fgenesh1_pm.C_170119	33.6	7e-33
CTA1_1743s	augustus_masked-scaffold418-processed-gene-0.20-mRNA-1	26.82	3e-46
CTA1_1760s	fgenesh1_pg.00058_&#35;_49	27.52	2e-20
CTA1_1773s	augustus_masked-scaffold10-processed-gene-15.1-mRNA-1	48.51	1e-22
CTA1_1779s	CH063_05380T0	53.48	2e-57
CTA1_1783s	AFL2G_07229	38.89	4e-72
CTA1_1792s	CH063_09276T0	97.13	0
CTA1_1794s	EEA24033.1	35.2	2e-15
CTA1_1820s	Hanno_03304	38.58	2e-48
CTA1_1821s	estExt_fgenesh3_pg.C_900031	39.26	8e-25
CTA1_1859s	estExt_fgenesh1_pm.C_170119	32.67	5e-38
CTA1_1871s	EAA61211.1	23.81	3e-19
CTA1_1878s	EAA59870.1	27.37	1e-21
CTA1_1882s	FGSG_00863T0	27.58	2e-40
CTA1_1889s	CH063_03186T0	97.23	0
CTA1_1890s	GLRG_11417T0	87.55	0
CTA1_1914s	Pa_7_5740	34.35	1e-93
CTA1_1915s	Pa_7_5740	34.35	1e-93
CTA1_1945s	Lema_T013660.1	30.22	5e-14
CTA1_1946s	MGYG_03812	28.76	2e-33
CTA1_1951s	fgenesh1_pg.8_&#35;_209	25.73	2e-20
CTA1_1960s	CAB38507.1	65.99	5e-173
CTA1_1974s	EEA23526.1	30.07	3e-17
CTA1_1974s	EEA23526.1	28.77	5e-12
CTA1_1976s	fgenesh1_pm.4_&#35;_61	40.32	2e-52
CTA1_1977s	estExt_fgenesh2_pg.C_10498	38.41	4e-50
CTA1_2002s	OAT00923.1	29.63	6e-22
CTA1_2003s	OAT00923.1	29.63	6e-22
CTA1_2018s	augustus_masked-scaffold418-processed-gene-0.20-mRNA-1	23.78	5e-31
CTA1_2043s	Endocarpon_03441	37.84	2e-42
CTA1_2052s	Clame_scaffold11-8.74	29.6	7e-48
CTA1_2053s	maker-Caloplaca_flavorubescens_scaffold_19-augustus-gene-2.67.2-mRNA-1	27.26	3e-32
CTA1_2058s	Clame_scaffold8-4.115	31.34	2e-13
CTA1_2066s	Clame_scaffold18-19.70	30.23	9e-30
CTA1_2087s	AB00197.1	32.73	3e-12
CTA1_2119s	EEA19609.1	29.99	3e-167
CTA1_2135s	g19105.t1	32.32	3e-18
CTA1_2138s	MGYG_03812	30.69	1e-37
CTA1_2177s	EAA61211.1	28.23	2e-21
CTA1_2178s	EAA61211.1	28.23	2e-21
CTA1_2199s	MIX35111_54_6	35.26	6e-14
CTA1_2200s	maker-scaffold_6-exonerate_est2genome-gene-2.14-mRNA-1	68.1	0
CTA1_2211s	Pa_7_5740	23.11	1e-15
CTA1_2235s	CH063_11062T0	60.94	0
CTA1_2246s	fgenesh1_pg.21_&#35;_32	36.17	6e-84
CTA1_2259s	CH063_09762T0	89.68	0
CTA1_2260s	AO090011000412	45.49	4e-146
CTA1_2277s	CH063_08303T0	90.8	0
CTA1_2279s	Pa_7_5740	34.15	3e-71
CTA1_2296s	CH063_05852T0	58.47	3e-33
CTA1_2323s	Pa_7_5740	26.11	3e-21
CTA1_2330s	maker-scaffold4.1-augustus-gene-8.80-mRNA-1	28.85	2e-13
CTA1_2350s	Clame_scaffold8-4.115	30.59	5e-27
CTA1_2356s	maker-Caloplaca_flavorubescens_scaffold_19-augustus-gene-2.67.2-mRNA-1	40.28	4e-119
CTA1_2362s	EAL85053.1	45.7	7e-146
CTA1_2366s	EAA63242.1	32.05	5e-56
CTA1_2368s	Lema_T013660.1	25.84	3e-14
CTA1_2373s	EfO2.075130.1	41.04	4e-49
CTA1_2378s	CE59076_775	28.26	5e-18
CTA1_2390s	Clame_scaffold9-5.100	32.09	2e-11
CTA1_2404s	FGSG_00127T0	32.98	3e-34
CTA1_2407s	fgenesh1_pg.8_&#35;_209	29.82	5e-26
CTA1_2413s	HCB03452.1	61.2	0
CTA1_2455s	HCEG_09351	28.52	2e-23
CTA1_2456s	g16927.t1	27.91	1e-47
CTA1_2466s	GLRG_03063T0	87.55	0
CTA1_2467s	CHG05266.1	54.12	0
CTA1_2470s	fgenesh1_pg.8_&#35;_209	43.66	3e-61
CTA1_2477s	Pa_7_5740	25.9	1e-26
CTA1_2490s	ATEG_09350.1	45.2	0
CTA1_2491s	estExt_fgenesh3_pg.C_900031	44.85	7e-32
CTA1_2512s	Clama_scaffold_5-4.0	43.17	6e-58
CTA1_2518s	Hanno_08615	46.7	1e-134
CTA1_2536s	e_gw1.9.856.1	28.96	4e-41
CTA1_2560s	Clame_scaffold8-4.115	28.16	2e-21
CTA1_2583s	fgenesh1_pg.21_&#35;_32	30.42	1e-83
CTA1_2593s	ATEG_04721.1	22.6	2e-15
CTA1_2594s	SNOG_15414	42.52	8e-12
CTA1_2597s	Hanno_03950	28.35	5e-24
CTA1_2608s	MGYG_03812	34.9	4e-55
CTA1_2609s	EAA65893.1	27.18	7e-12
CTA1_2613s	fgenesh1_pg.C_scaffold_1000303	26.86	9e-16
CTA1_2618s	EEA28139.1	27.69	2e-58
CTA1_2619s	SS1G_12306.1	28.06	3e-11
CTA1_2620s	augustus_masked-scaffold10-processed-gene-15.1-mRNA-1	37.46	1e-46
CTA1_2624s	maker-scaffold7.1-augustus-gene-36.77-mRNA-1	49.67	5e-60
CTA1_2633s	augustus_masked-scaffold418-processed-gene-0.20-mRNA-1	31.04	2e-53
CTA1_2637s	Clama_scaffold_5-4.0	62.75	0
CTA1_2662s	CH063_05805T0	88.91	0
CTA1_2671s	AFL2G_01551	22.36	1e-14
CTA1_2672s	CH063_04106T0	92.34	0
CTA1_2673s	CH063_04106T0	92.34	0
CTA1_2675s	AFR96691.2	27.91	6e-16
CTA1_2676s	AFR96691.2	27.91	6e-16
CTA1_2677s	AFR96691.2	27.91	6e-16
CTA1_2686s	CH063_07685T0	93.59	0
CTA1_2703s	Clame_scaffold8-4.115	33.42	1e-21
CTA1_2719s	GLRG_04313T0	55.17	2e-36
CTA1_2728s	PTRG_10301	24.68	2e-34
CTA1_2729s	PTRG_10301	24.68	2e-34
CTA1_2734s	Clama_scaffold_5-4.0	22.83	7e-15
CTA1_2749s	e_gw1.81.158.1	29.51	4e-49
CTA1_2750s	e_gw1.81.158.1	29.33	4e-48
CTA1_2754s	EAA61211.1	27.62	3e-23
CTA1_2755s	EAA61211.1	27.71	4e-23
CTA1_2756s	maker-scaffold4.1-snap-gene-7.120-mRNA-1	30.2	3e-56
CTA1_2763s	FGSG_09033T0	55.38	8e-68
CTA1_2770s	Pa_7_5740	35.69	2e-102
CTA1_2773s	Clame_scaffold8-4.115	31.62	3e-48
CTA1_2784s	MGYG_03812	24.29	8e-18
CTA1_2790s	CH063_05887T0	57.74	2e-50
CTA1_2791s	GLRG_11007T0	88.34	0
CTA1_2800s	maker-Caloplaca_flavorubescens_scaffold_19-augustus-gene-2.67.2-mRNA-1	29.79	2e-52
CTA1_2810s	AB00197.1	37.57	9e-109
CTA1_2811s	AB00197.1	37.57	9e-109
CTA1_2814s	EAA59126.1	51.92	0
CTA1_2822s	AB07531.1	37.98	2e-15
CTA1_2845s	EAA60443.1	27.68	2e-52
CTA1_2846s	EAA60443.1	27.68	2e-52
CTA1_2854s	CH063_01447T0	87.8	2e-101
CTA1_2857s	EEA27467.1	30.77	9e-45
CTA1_2869s	Clame_scaffold8-4.115	32.93	3e-43
CTA1_2871s	Clame_scaffold8-4.115	37.31	5e-48
CTA1_2878s	EAA61211.1	27.54	7e-17
CTA1_2879s	estExt_fgenesh1_pg.C_450037	38.31	2e-52
CTA1_2892s	EEA28139.1	29.18	5e-12
CTA1_2906s	Clama_scaffold_5-4.0	36.75	2e-34
CTA1_2930s	EAA58861.1	26.11	2e-26
CTA1_2950s	ATEG_04721.1	26.56	3e-12
CTA1_2953s	ATEG_01078.1	23.48	2e-14
CTA1_2965s	FGSG_08005T0	51.08	5e-58
CTA1_2966s	GLRG_09843T0	82.57	0
CTA1_2973s	Clame_scaffold11-8.74	29.38	3e-17
CTA1_2975s	EEA28139.1	29.2	6e-13
CTA1_2989s	Clame_scaffold8-4.115	30.33	2e-59
CTA1_2995s	GLRG_09834T0	75.79	0
CTA1_3019s	HCEG_09351	28.82	9e-11
CTA1_3023s	fgenesh1_pg.C_scaffold_9000455	41.28	3e-73
CTA1_3028s	Pa_7_5740	26	2e-29
CTA1_3034s	NCU03415T0	53.19	0
CTA1_3035s	NCU03415T0	53.19	0
CTA1_3047s	GSTUMT00003906001	52.44	3e-69
CTA1_3060s	ATEG_04721.1	24.66	2e-34
CTA1_3066s	estExt_fgenesh3_pg.C_900031	44.34	5e-22
CTA1_3093s	ATEG_00556.1	27.69	7e-12
CTA1_3104s	NCU03415T0	35.45	7e-89
CTA1_3105s	fgenesh1_pg.00058_&#35;_49	42.01	5e-92
CTA1_3157s	CHG06520.1	40.79	7e-89
CTA1_3204s	HCBG_09081	32.09	5e-24
CTA1_3219s	EAA65217.1	27.12	2e-15
CTA1_3219s	EAA65217.1	25.84	6e-12
CTA1_3242s	maker-Caloplaca_flavorubescens_scaffold_19-augustus-gene-2.67.2-mRNA-1	27.33	5e-42
CTA1_3243s	fgenesh1_pg.8_&#35;_209	27.6	1e-21
CTA1_3245s	AFL2G_01904	28.75	1e-36
CTA1_3253s	Clama_scaffold_5-4.0	33.81	9e-34
CTA1_3254s	Endocarpon_03441	34.52	1e-35
CTA1_3262s	fgenesh1_pm.41_&#35;_21	30.86	2e-28
CTA1_3303s	augustus_masked-scaffold9-processed-gene-0.95-mRNA-1	38.95	8e-61
CTA1_3304s	fgenesh1_pg.8_&#35;_209	24.07	8e-16
CTA1_3335s	Clame_scaffold8-4.115	29.92	2e-39
CTA1_3339s	estExt_GeneWisePlus.C_110630	25	1e-13
CTA1_3340s	estExt_GeneWisePlus.C_110630	25	1e-13
CTA1_3342s	ATEG_07313.1	36	2e-66
CTA1_3343s	ATEG_07313.1	36	2e-66
CTA1_3345s	CH063_04672T0	86.15	0
CTA1_3353s	Pa_7_5740	25.43	1e-25
CTA1_3355s	Clame_scaffold8-4.115	25.64	3e-35
CTA1_3382s	Lema_T013660.1	23.44	2e-12
CTA1_3392s	PCON_06884m.01	37.87	2e-101
CTA1_3393s	maker-Caloplaca_flavorubescens_scaffold_19-augustus-gene-2.67.2-mRNA-1	30.38	1e-45
CTA1_3418s	EAA61211.1	23.95	7e-12
CTA1_3423s	g8694.t1	44.98	2e-69
CTA1_3454s	EAA61211.1	26.92	4e-20
CTA1_3462s	CH063_12644T0	94.27	0
CTA1_3481s	EAA61211.1	24.83	2e-12
CTA1_3483s	Clame_scaffold8-4.115	23.64	1e-22
CTA1_3486s	estExt_fgenesh3_pg.C_530070	33.74	4e-49
CTA1_3512s	Clame_scaffold8-4.115	25.41	2e-19
CTA1_3513s	ATEG_04721.1	36.54	2e-114
CTA1_3515s	CHG06520.1	52.75	2e-129
CTA1_3522s	fgenesh1_pg.78_&#35;_34	43.14	2e-15
CTA1_3531s	Endocarpon_02817	45.06	4e-46
CTA1_3550s	C_scaffold_20000017	25.71	1e-14
CTA1_3559s	Clama_scaffold_5-4.0	47.31	1e-106
CTA1_3571s	EAA61211.1	27.7	6e-12
CTA1_3572s	EAA61211.1	27.7	6e-12
CTA1_3573s	EAA61211.1	27.7	6e-12
CTA1_3596s	NCU03415T0	83.41	0
CTA1_3598s	Clame_scaffold8-4.115	28.95	1e-17
CTA1_3599s	Clame_scaffold8-4.115	27.44	2e-12
CTA1_3643s	Clame_scaffold8-4.115	25	1e-31
CTA1_3648s	Clama_scaffold_5-4.0	33.97	6e-25
CTA1_3659s	fgenesh1_pg.C_scaffold_18000089	42.22	3e-18
CTA1_3663s	Clama_scaffold_5-4.0	29.08	4e-22
CTA1_3667s	PTRG_10301	36.9	2e-27
CTA1_3667s	PTRG_10301	27.94	7e-27
CTA1_3687s	maker-Caloplaca_flavorubescens_scaffold_19-augustus-gene-2.67.2-mRNA-1	26.97	2e-12
CTA1_3689s	1430_t	37.07	3e-31
CTA1_3728s	EAA61211.1	24.45	6e-19
CTA1_3729s	AFL2G_01551	30.16	2e-27
CTA1_3730s	maker-Caloplaca_flavorubescens_scaffold_19-augustus-gene-2.67.2-mRNA-1	23.87	2e-17
CTA1_3731s	Clama_scaffold_5-4.0	66.94	3e-158
CTA1_3733s	Clame_scaffold8-4.115	29.25	3e-38
CTA1_3772s	Clame_scaffold8-4.115	30.5	3e-15
CTA1_3780s	estExt_fgenesh3_pg.C_900031	42.11	4e-13
CTA1_3783s	Suibr1.gm1.7563_g	60	2e-151
CTA1_3830s	CE216775_210	34.87	2e-47
CTA1_3832s	CE216775_210	34.21	8e-47
CTA1_3834s	Clame_scaffold8-4.115	27.89	3e-28
CTA1_3836s	Clame_scaffold8-4.115	26.32	3e-25
CTA1_3841s	AO090701000601	38.65	1e-133
CTA1_3851s	Clame_scaffold8-4.115	35.2	4e-21
CTA1_3861s	Clama_scaffold_5-4.0	38.86	9e-110
CTA1_3869s	maker-Caloplaca_flavorubescens_scaffold_0-augustus-gene-25.63-mRNA-1	34.94	5e-54
CTA1_3898s	HCB02684.1	33.94	5e-39
CTA1_3934s	Clama_scaffold_28-0.22	27.33	8e-17
CTA1_3966s	e_gw1.9.856.1	37.39	2e-35
CTA1_3966s	e_gw1.9.856.1	33.13	8e-16
CTA1_3975s	2325_t	25	5e-12
CTA1_3998s	MGYG_03812	27.25	3e-27
CTA1_4004s	ATEG_07313.1	28.92	3e-23
CTA1_4049s	Endocarpon_04277	30.91	6e-16
CTA1_4052s	PTRG_11971	30.73	1e-11
CTA1_4058s	SNOG_15414	36.5	1e-17
CTA1_4071s	ATEG_07313.1	44.57	2e-101
CTA1_4072s	g8694.t1	42.5	7e-66
CTA1_4080s	CH063_01019T0	28.28	7e-21
CTA1_4082s	FOXG_17449T0	71.21	0
CTA1_4087s	GLRG_07986T0	89.14	0
CTA1_4093s	Clama_scaffold_5-4.0	27.22	5e-35
CTA1_4097s	fgenesh1_pg.78_&#35;_34	43.75	3e-21
CTA1_4101s	FOXG_17455T0	71.13	0
CTA1_4159s	FGSG_00863T0	85.92	0
CTA1_4161s	FGSG_00863T0	85.92	0
CTA1_4197s	estExt_fgenesh2_pg.C_10473	32.76	2e-102
CTA1_4209s	fgenesh1_pg.00046_&#35;_24	32.84	2e-71
CTA1_4221s	Clama_scaffold_5-4.0	26.36	9e-17
CTA1_4252s	augustus_masked-scaffold10-processed-gene-15.1-mRNA-1	49.37	6e-93
CTA1_4254s	CHG06520.1	46.21	2e-102
CTA1_4263s	Clame_scaffold9-5.100	27.95	2e-21
CTA1_4293s	EAA61211.1	25.88	2e-21
CTA1_4306s	Pa_7_5740	32.68	1e-72
CTA1_4319s	CH063_05982T0	82.88	0
CTA1_4321s	EEA28139.1	34.88	4e-46
CTA1_4329s	augustus_masked-scaffold9-processed-gene-0.95-mRNA-1	49.46	1e-87
CTA1_4340s	CH063_11081T0	88.56	0
CTA1_4341s	Clame_scaffold8-4.115	31.85	9e-34
CTA1_4348s	EEA23526.1	28.77	3e-62
CTA1_4357s	Clama_scaffold_5-4.0	30.18	2e-44
CTA1_4360s	SNOG_15414	38.6	1e-14
CTA1_4360s	SNOG_15414	31.13	1e-14
CTA1_4382s	EfO2.075130.1	28.73	3e-48
CTA1_4382s	EfO2.075130.1	30.37	1e-40
CTA1_4412s	fgenesh1_pg.78_&#35;_34	38.98	1e-11
CTA1_4425s	AFL2G_08515	24.95	7e-20
CTA1_4439s	Clame_scaffold11-8.74	29.14	3e-15
CTA1_4440s	Clame_scaffold11-8.74	23.58	4e-15
CTA1_4445s	augustus_masked-scaffold418-processed-gene-0.20-mRNA-1	24.9	8e-34
CTA1_4450s	Endocarpon_03441	24.32	2e-13
CTA1_4454s	AFL2G_01551	34.88	1e-32
CTA1_4479s	Clama_scaffold_5-4.0	36.02	2e-34
CTA1_4509s	PCON_03529m.01	33.42	2e-60
CTA1_4511s	AB02265.1	29.75	1e-24
CTA1_4515s	CH063_01416T0	98.69	0
CTA1_4531s	Endocarpon_03441	32.14	1e-27
CTA1_4532s	Clame_scaffold8-4.115	33.33	8e-42
CTA1_4557s	Pa_7_5740	35.53	9e-28
CTA1_4558s	EAA61211.1	26.79	6e-12
CTA1_4559s	EAA61211.1	26.79	6e-12
CTA1_4573s	ATEG_04721.1	29.57	2e-41
CTA1_4577s	EAA61211.1	26.09	1e-16
CTA1_4579s	Clama_scaffold_28-0.22	45.57	1e-14
CTA1_4585s	MGYG_03812	47.57	4e-128
CTA1_4586s	CHG06520.1	37.15	8e-77
CTA1_4595s	AFR95913.1	39.92	2e-99
CTA1_4596s	Clame_scaffold8-4.115	32.5	4e-39
CTA1_4606s	Clama_scaffold_5-4.0	50	1e-94
CTA1_4611s	CH063_02471T0	80.96	0
CTA1_4621s	EAA61211.1	28.12	2e-19
CTA1_4622s	Clame_scaffold8-4.115	30.38	1e-26
CTA1_4630s	augustus_masked-scaffold418-processed-gene-0.20-mRNA-1	34.35	3e-37
CTA1_4633s	maker-scaffold4.1-snap-gene-7.120-mRNA-1	54.52	0
CTA1_4634s	maker-scaffold4.1-snap-gene-7.120-mRNA-1	54.52	0
CTA1_4635s	Clame_scaffold18-19.70	80.84	0
CTA1_4645s	Endocarpon_04277	58.14	1e-106
CTA1_4646s	Endocarpon_04277	58.14	8e-105
CTA1_4647s	e_gw1.1.1192.1	59.96	0
CTA1_4670s	fgenesh1_pg.3_&#35;_78	32.85	9e-21
CTA1_4682s	e_gw1.9.856.1	34.95	3e-62
CTA1_4691s	Hanno_04867	59.44	6e-67
CTA1_4699s	HCB07277.1	44.84	7e-159
CTA1_4713s	gm1.12845_g	63.04	6e-13
CTA1_4733s	e_gw1.9.611.1	26.83	7e-13
CTA1_4738s	EAL87112.1	37	2e-138
CTA1_4739s	fgenesh3_pg.18__87	24.23	4e-21
CTA1_4741s	estExt_fgenesh1_pm.C_170119	34.04	5e-53
CTA1_4742s	estExt_fgenesh1_pm.C_170119	34.04	5e-53
CTA1_4745s	EEA28139.1	28.01	4e-118
CTA1_4746s	EEA28139.1	28.3	1e-118
CTA1_4765s	GLRG_06732T0	80.51	0
CTA1_4768s	Clame_scaffold8-4.115	25.96	3e-21
CTA1_4772s	Clame_scaffold8-4.115	25.96	3e-21
CTA1_4790s	fgenesh1_pg.C_scaffold_1000882	31.99	8e-68
CTA1_4791s	estExt_fgenesh1_pg.C_5_t10276	24.14	3e-24
CTA1_4796s	Clama_scaffold_28-0.22	59.21	1e-108
CTA1_4813s	AB02265.1	55.14	0
CTA1_4821s	OAT00923.1	29	4e-28
CTA1_4882s	Clame_scaffold8-4.115	37.8	4e-33
CTA1_4890s	Hanno_04867	36.42	1e-29
CTA1_4900s	estExt_fgenesh1_pg.C_450037	36.12	3e-49
CTA1_4908s	EEA26647.1	32.12	8e-57
CTA1_4909s	Clame_scaffold18-19.70	53.89	2e-172
CTA1_4917s	GSTUMT00010494001	25.16	6e-16
CTA1_4920s	ATEG_07313.1	29.31	6e-39
CTA1_4921s	Lema_T013660.1	25.4	7e-23
CTA1_4922s	Lema_T013660.1	25.4	7e-23
CTA1_4935s	Hanno_06850	31.82	6e-15
CTA1_4940s	Clama_scaffold_28-0.22	25.9	2e-13
CTA1_4942s	7575_t	39.3	0
CTA1_4943s	7575_t	39.3	0
CTA1_4949s	AO090102000466	27.15	3e-22
CTA1_4972s	g15681.t1	29.2	2e-21
CTA1_4974s	EEQ28888.1	50.79	1e-116
CTA1_4979s	fgenesh1_pg.8_&#35;_209	39.93	4e-58
CTA1_4982s	EAA61211.1	27.57	1e-20
CTA1_4989s	EAA63242.1	30.49	1e-41
CTA1_4990s	Clame_scaffold11-8.74	25.68	3e-20
CTA1_4993s	g8694.t1	35.86	3e-27
CTA1_5004s	GLRG_10013T0	83.62	0
CTA1_5017s	Clame_scaffold8-4.115	53.26	5e-89
CTA1_5040s	estExt_fgenesh3_pg.C_530070	31.27	1e-52
CTA1_5052s	EfO2.075130.1	37.95	6e-58
CTA1_5067s	Clame_scaffold8-4.115	32.86	6e-22
CTA1_5082s	PTRG_11747	51.63	9e-66
CTA1_5083s	PTRG_11747	51.63	9e-66
CTA1_5085s	Clame_scaffold9-5.100	37.7	6e-89
CTA1_5086s	Clame_scaffold9-5.100	37.7	6e-89
CTA1_5132s	CH063_02190T0	90.55	0
CTA1_5146s	EEA28139.1	34.62	6e-22
CTA1_5163s	GLRG_11305T0	77.43	0
CTA1_5183s	Pa_7_5740	32.24	3e-64
CTA1_5187s	Hanno_06850	30.34	9e-11
CTA1_5197s	CH063_01462T0	90.26	0
CTA1_5208s	EAA61211.1	27.07	5e-20
CTA1_5211s	estExt_fgenesh3_pg.C_900031	55.07	1e-44
CTA1_5228s	GLRG_11562T0	78.92	0
CTA1_5240s	Clame_scaffold11-8.74	23.87	1e-26
CTA1_5248s	EAA61211.1	28.7	3e-30
CTA1_5281s	gm1.12845_g	70.45	4e-13
CTA1_5282s	gm1.12845_g	70.45	4e-13
CTA1_5326s	Clama_scaffold_5-4.0	42.32	5e-86
CTA1_5333s	EEA28139.1	29.28	1e-115
CTA1_5335s	g16550.t1	47.37	9e-102
CTA1_5336s	CH063_09110T0	90.19	9e-135
CTA1_5337s	CH063_09110T0	90.19	7e-138
CTA1_5338s	ATEG_04721.1	24.55	4e-17
CTA1_5347s	CH063_11287T0	79.69	1e-29
CTA1_5353s	EAA60443.1	34.85	9e-86
CTA1_5354s	maker-Caloplaca_flavorubescens_scaffold_19-augustus-gene-2.67.2-mRNA-1	26.9	4e-30
CTA1_5356s	Clame_scaffold18-19.70	46.03	1e-25
CTA1_5357s	EEQ28888.1	55.67	1e-65
CTA1_5377s	EAA60443.1	27.1	3e-34
CTA1_5388s	CH063_05845T0	91.65	0
CTA1_5389s	Lema_T013660.1	57.1	2e-133
CTA1_5390s	Clame_scaffold8-4.115	46.97	1e-65
CTA1_5404s	Endocarpon_03441	25.17	1e-16
CTA1_5406s	estExt_Genemark1.C_150090	34.94	3e-40
CTA1_5418s	EAA61211.1	26.45	2e-17
CTA1_5420s	Clame_scaffold18-19.70	26.39	3e-31
CTA1_5423s	Clame_scaffold9-5.100	29.55	5e-51
CTA1_5428s	EEA28139.1	37.39	9e-77
CTA1_5435s	EAA61211.1	25.39	8e-14
CTA1_5449s	maker-scaffold_1-exonerate_est2genome-gene-4.3-mRNA-1	32.33	1e-56
CTA1_5460s	AFL2G_07147	20.8	6e-15
CTA1_5469s	MGYG_03812	28.57	1e-17
CTA1_5482s	EfO2.075130.1	33.21	5e-78
CTA1_5484s	Lema_T013660.1	22.53	2e-13
CTA1_5495s	maker-scaffold_1-exonerate_est2genome-gene-4.3-mRNA-1	27.07	5e-38
CTA1_5496s	maker-scaffold_1-exonerate_est2genome-gene-4.3-mRNA-1	27.07	5e-38
CTA1_5497s	maker-scaffold_1-exonerate_est2genome-gene-4.3-mRNA-1	27.07	5e-38
CTA1_5498s	maker-scaffold_1-exonerate_est2genome-gene-4.3-mRNA-1	27.07	5e-38
CTA1_5509s	ATEG_09350.1	40.15	2e-17
CTA1_5513s	Clama_scaffold_5-4.0	37.33	4e-106
CTA1_5515s	GSTUMT00003726001	38.07	1e-30
CTA1_5527s	Clama_scaffold_5-4.0	36.29	9e-33
CTA1_5549s	estExt_Genemark1.C_40179	44.52	2e-36
CTA1_5572s	MGYG_03812	31.88	2e-23
CTA1_5575s	maker-scaffold12.1-augustus-gene-11.200-mRNA-1	38.04	1e-21
CTA1_5580s	Clama_scaffold_5-4.0	42.28	0
CTA1_5582s	ATEG_07313.1	28.8	3e-27
CTA1_5586s	Clama_scaffold_28-0.22	31.05	2e-47
CTA1_5598s	Clame_scaffold11-8.74	37.99	1e-100
CTA1_5600s	Clame_scaffold11-8.74	63.95	1e-165
CTA1_5603s	Clame_scaffold9-5.100	36.23	2e-11
CTA1_5626s	e_gw1.9.856.1	40.95	6e-134
CTA1_5651s	PADG_00145	48.09	0
CTA1_5655s	Clame_scaffold8-4.115	28.1	1e-23
CTA1_5659s	estExt_GeneWisePlus.C_110630	72.73	4e-24
CTA1_5676s	Hanno_03304	32.92	1e-36
CTA1_5688s	Pa_7_5740	24.2	1e-25
CTA1_5704s	Endocarpon_03441	29.44	5e-13
CTA1_5710s	ATEG_01078.1	27.99	7e-18
CTA1_5723s	fgenesh1_pg.8_&#35;_209	27.41	1e-24
CTA1_5742s	Clama_scaffold_5-4.0	31.74	3e-11
CTA1_5744s	ATEG_07313.1	29.83	2e-40
CTA1_5750s	1093_t	45.35	2e-147
CTA1_5766s	Hanno_04867	86.03	1e-107
CTA1_5801s	EAA65217.1	28.83	4e-11
CTA1_5812s	EAA61211.1	29.52	8e-37
CTA1_5816s	ATEG_07313.1	33.97	6e-54
CTA1_5829s	estExt_fgenesh2_pm.C_21000	52.52	3e-101
CTA1_5830s	estExt_fgenesh2_pm.C_21000	52.52	3e-101
CTA1_5831s	CH063_03591T0	95.49	0
CTA1_5849s	HCB02885.1	32.61	1e-44
CTA1_5850s	EEA24033.1	41.35	5e-20
CTA1_5852s	Clame_scaffold8-4.115	28.04	9e-31
CTA1_5853s	AFL2G_06952	39.05	7e-14
CTA1_5857s	CH063_03085T0	79.55	0
CTA1_5874s	ATEG_04721.1	44.71	5e-163
CTA1_5876s	Clame_scaffold11-8.74	23.15	3e-13
CTA1_5878s	EAA61211.1	23.57	6e-19
CTA1_5886s	PCON_06884m.01	33.82	1e-73
CTA1_5887s	Hanno_03304	31.89	8e-48
CTA1_5894s	MGYG_03812	29.74	6e-42
CTA1_5896s	estExt_fgenesh3_pg.C_530070	34.13	2e-54
CTA1_5909s	Clame_scaffold11-8.74	24.5	9e-13
CTA1_5924s	EAA61505.1	31.62	2e-12
CTA1_5927s	Clame_scaffold8-4.115	35.86	3e-29
CTA1_5927s	Clame_scaffold8-4.115	35.86	3e-29
CTA1_5934s	GLRG_01154T0	73.54	0
CTA1_5935s	maker-Caloplaca_flavorubescens_scaffold_19-augustus-gene-2.67.2-mRNA-1	52.38	1e-12
CTA1_5936s	EAA61211.1	27.17	8e-20
CTA1_5946s	Clame_scaffold18-19.70	28.99	5e-48
CTA1_5988s	cn-wm276_110-g16.1	23.28	2e-15
CTA1_5994s	AFL2G_06952	34.34	1e-11
CTA1_6015s	GLRG_09474T0	75.32	0
CTA1_6021s	maker-Caloplaca_flavorubescens_scaffold_19-augustus-gene-2.67.2-mRNA-1	28.95	4e-19
CTA1_6025s	Clama_scaffold_5-4.0	39.14	2e-123
CTA1_6065s	CH063_02438T0	90.22	0
CTA1_6069s	EAA60443.1	30.39	2e-42
CTA1_6074s	AFL2G_07229	38.11	7e-105
CTA1_6084s	CH063_05194T0	77.94	0
CTA1_6085s	CH063_04147T0	92.52	7e-144
CTA1_6093s	augustus_masked-scaffold9-processed-gene-0.95-mRNA-1	48.91	7e-37
CTA1_6094s	augustus_masked-scaffold9-processed-gene-0.95-mRNA-1	40.62	1e-22
CTA1_6095s	CH063_04145T0	90.76	0
CTA1_6106s	EEA27467.1	31.32	7e-13
CTA1_6108s	Clame_scaffold8-4.115	34.23	2e-54
CTA1_6110s	Clame_scaffold8-4.115	34.23	2e-54
CTA1_6111s	CH063_01739T0	90.66	0
CTA1_6114s	fgenesh1_pg.81_&#35;_33	45.51	4e-31
CTA1_6115s	fgenesh1_pg.81_&#35;_33	45.51	4e-31
CTA1_6120s	Clame_scaffold8-4.115	33.99	1e-50
CTA1_6126s	maker-Caloplaca_flavorubescens_scaffold_19-augustus-gene-2.67.2-mRNA-1	27.26	3e-34
CTA1_6132s	EfO2.075130.1	28.62	3e-24
CTA1_6134s	augustus_masked-scaffold418-processed-gene-0.20-mRNA-1	27.05	3e-62
CTA1_6148s	Clame_scaffold8-4.115	33.82	4e-46
CTA1_6160s	Endocarpon_02817	33.65	1e-21
CTA1_6166s	ATEG_04721.1	28.57	7e-53
CTA1_6180s	OAT00923.1	39.36	7e-48
CTA1_6213s	estExt_Genewise1.C_20782	30.38	1e-46
CTA1_6216s	CH063_05777T0	83.09	0
CTA1_6217s	Clama_scaffold_5-4.0	36.69	0
CTA1_6221s	estExt_Genemark1.C_150090	26.69	6e-17
CTA1_6222s	Clame_scaffold8-4.115	44.26	4e-169
CTA1_6224s	EAA61211.1	24.91	6e-13
CTA1_6225s	Clama_scaffold_28-0.22	45.13	2e-130
CTA1_6233s	AFL2G_01551	35.47	1e-34
CTA1_6235s	AFL2G_07147	35.78	5e-84
CTA1_6237s	maker-Caloplaca_flavorubescens_scaffold_19-augustus-gene-2.67.2-mRNA-1	33.6	1e-44
CTA1_6239s	EAA60443.1	38.11	2e-87
CTA1_6243s	GLRG_06806T0	64.52	9e-22
CTA1_6258s	Clama_scaffold_5-4.0	41.58	4e-58
CTA1_6289s	Clame_scaffold8-4.115	44.95	4e-64
CTA1_6295s	EEA19609.1	25.91	7e-15
CTA1_6296s	Pa_7_5740	24.65	2e-20
CTA1_6298s	F503_06550m.01	40.95	9e-42
CTA1_6299s	Clame_scaffold9-5.100	27.54	2e-13
CTA1_6301s	Lema_T073080.1	33.88	1e-38
CTA1_6317s	CH063_11645T0	88.68	0
CTA1_6337s	Pa_7_5740	27.82	3e-31
CTA1_6350s	BBA_06493m.01	39.45	1e-16
CTA1_6368s	SNOG_00663	47.25	8e-138
CTA1_6386s	AFL2G_08515	23.62	2e-22
CTA1_6392s	augustus_masked-scaffold418-processed-gene-0.20-mRNA-1	32.4	2e-52
CTA1_6397s	CH063_03337T0	91.7	0
CTA1_6422s	maker-scaffold284-augustus-gene-0.35-mRNA-1	75.45	0
CTA1_6435s	augustus_masked-scaffold418-processed-gene-0.20-mRNA-1	30.51	5e-53
CTA1_6445s	Clame_scaffold8-4.115	24.35	2e-16
CTA1_6453s	e_gw1.91.48.1	33.24	6e-37
CTA1_6473s	Endocarpon_03441	37.1	4e-45
CTA1_6478s	Clama_scaffold_28-0.22	24.73	2e-80
CTA1_6485s	AFL2G_01904	28.05	2e-27
CTA1_6494s	Clame_scaffold9-5.100	34.52	6e-52
CTA1_6510s	EGG06499.1	34.25	2e-76
CTA1_6511s	fgenesh1_pg.78_&#35;_34	48.67	5e-21
CTA1_6516s	Clame_scaffold11-8.74	25.27	1e-21
CTA1_6517s	Clame_scaffold11-8.74	25.27	1e-21
CTA1_6518s	RO3G_08358	30.37	5e-15
CTA1_6525s	maker-Caloplaca_flavorubescens_scaffold_0-augustus-gene-25.63-mRNA-1	38	4e-14
CTA1_6527s	HCB02684.1	33.33	1e-28
CTA1_6531s	Pa_7_5740	39.08	7e-108
CTA1_6537s	EAA60443.1	29.75	1e-71
CTA1_6538s	EfO2.075130.1	30.63	1e-48
CTA1_6553s	CH063_03872T0	95.71	0
CTA1_6554s	Endocarpon_02817	45.66	2e-54
CTA1_6555s	EAA61211.1	27.6	1e-20
CTA1_6557s	maker-scaffold7.1-augustus-gene-36.77-mRNA-1	37.58	1e-16
CTA1_6569s	Clame_scaffold8-4.115	32.14	1e-14
CTA1_6583s	fgenesh1_pg.C_scaffold_16000117	44.44	9e-12
CTA1_6586s	GLRG_07877T0	85.54	0
CTA1_6590s	EAA61211.1	27.68	3e-15
CTA1_6597s	TSTA_058040	35.59	2e-15
CTA1_6603s	EAA63242.1	32.34	2e-46
CTA1_6618s	estExt_fgenesh1_pg.C_450037	29.95	6e-19
CTA1_6638s	Clame_scaffold9-5.100	54.72	3e-137
CTA1_6641s	EAL85053.1	38.18	2e-11
CTA1_6655s	CHG06520.1	48.82	1e-112
CTA1_6658s	Endocarpon_02817	33.93	2e-19
CTA1_6659s	maker-scaffold4.1-augustus-gene-8.80-mRNA-1	23.49	6e-15
CTA1_6669s	EfO2.075130.1	35.36	3e-113
CTA1_6678s	EAA61211.1	25.62	8e-18
CTA1_6689s	Clama_scaffold_5-4.0	29.24	4e-35
CTA1_6701s	EAA60443.1	30.87	2e-90
CTA1_6753s	Clame_scaffold11-8.74	37.47	7e-77
CTA1_6756s	EfO2.075130.1	40.89	2e-48
CTA1_6761s	CH063_07627T0	76	5e-57
CTA1_6764s	SNOG_15414	34.09	2e-11
CTA1_6777s	ATEG_04721.1	63.24	0
CTA1_6785s	EfO2.075130.1	43.7	4e-56
CTA1_6786s	EfO2.075130.1	43.7	4e-56
CTA1_6801s	Clama_scaffold_5-4.0	29.05	2e-40
CTA1_6806s	ATEG_07093.1	21.53	4e-14
CTA1_6808s	fgenesh1_pg.8_&#35;_209	37.36	6e-47
CTA1_6836s	maker-Caloplaca_flavorubescens_scaffold_19-augustus-gene-2.67.2-mRNA-1	28.65	5e-39
CTA1_6845s	EAA64957.1	39.28	1e-74
CTA1_6857s	CH063_12043T0	93.2	0
CTA1_6858s	CH063_12043T0	93.2	0
CTA1_6860s	CH063_03746T0	96.56	0
CTA1_6869s	maker-scaffold7-augustus-gene-5.125-mRNA-1	35.68	4e-22
CTA1_6870s	AFL2G_07229	41.68	2e-117
CTA1_6894s	EAA57917.1	62.81	9e-130
CTA1_6900s	ATEG_04721.1	21.84	6e-14
CTA1_6903s	7575_t	27.49	4e-20
CTA1_6931s	AFL2G_01551	30.65	2e-53
CTA1_6942s	AFL2G_07229	40.07	5e-63
CTA1_6943s	AFL2G_07229	57.45	2e-13
CTA1_6957s	Clame_scaffold8-4.115	25.91	1e-14
CTA1_6971s	fgenesh1_pg.6_&#35;_122	79.69	0
CTA1_6987s	Clama_scaffold_5-4.0	39.47	5e-58
CTA1_7006s	ATEG_04721.1	28.19	2e-40
CTA1_7012s	EEA23526.1	35.86	6e-22
CTA1_7026s	Clama_scaffold_28-0.22	37.5	1e-11
CTA1_7029s	EAA61211.1	24.91	1e-15
CTA1_7037s	Clama_scaffold_5-4.0	36.79	4e-41
CTA1_7040s	estExt_fgenesh3_pg.C_900031	31.4	1e-11
CTA1_7045s	EEA28139.1	31.35	1e-41
CTA1_7048s	EEA27467.1	28.97	2e-15
CTA1_7070s	Clame_scaffold9-5.100	26.97	5e-13
CTA1_7071s	Clame_scaffold9-5.100	26.97	5e-13
CTA1_7085s	Clama_scaffold_5-4.0	42.15	2e-81
CTA1_7094s	estExt_fgenesh1_pm.C_170119	46.23	2e-43
CTA1_7102s	estExt_fgenesh1_pm.C_170119	42.17	1e-39
CTA1_7117s	EAA58861.1	28.6	2e-61
CTA1_7125s	Clame_scaffold11-8.74	37.23	3e-73
CTA1_7140s	Lacam1.CE103718_1381	34.02	5e-61
CTA1_7159s	Lema_T073080.1	42.02	5e-17
CTA1_7196s	GLRG_09634T0	89.89	0
CTA1_7202s	EAA60443.1	32.51	3e-82
CTA1_7203s	BBA_03639m.01	54.43	0
CTA1_7205s	CHG08027.1	51.46	0
CTA1_7207s	PGUG_03908.1	32.87	5e-22
CTA1_7211s	EEA28139.1	25.14	8e-15
CTA1_7216s	Clama_scaffold_5-4.0	32.5	1e-73
CTA1_7217s	EfO2.075130.1	38.57	2e-47
CTA1_7222s	Clama_scaffold_28-0.22	27.14	2e-50
CTA1_7224s	Clame_scaffold8-4.115	31.04	1e-88
CTA1_7225s	CH063_05421T0	86.11	0
CTA1_7232s	maker-Caloplaca_flavorubescens_scaffold_19-augustus-gene-2.67.2-mRNA-1	61.54	5e-15
CTA1_7233s	EAA61211.1	26.07	1e-20
CTA1_7243s	RO3G_10182	29.06	1e-53
CTA1_7255s	EAA61211.1	23.94	5e-11
CTA1_7272s	Endocarpon_03441	36.33	2e-40
CTA1_7273s	Clama_scaffold_5-4.0	39.06	0
CTA1_7281s	Clame_scaffold9-5.100	55.68	0
CTA1_7293s	Clame_scaffold9-5.100	46.24	7e-95
CTA1_7293s	Clame_scaffold9-5.100	30.52	2e-39
CTA1_7305s	Clame_scaffold8-4.115	35.62	2e-48
CTA1_7306s	Suilu1.fgenesh1_kg.167_&#35;_13_&#35;_Locus272v1rpkm555.92	32.44	4e-59
CTA1_7332s	Clame_scaffold18-19.70	58.44	0
CTA1_7357s	EAA61211.1	30.49	4e-14
CTA1_7362s	Clama_scaffold_5-4.0	28.57	2e-26
CTA1_7376s	Clame_scaffold8-4.115	34.77	9e-56
CTA1_7378s	Clame_scaffold8-4.115	48.05	5e-65
CTA1_7391s	AFL2G_07229	39.59	3e-104
CTA1_7428s	Endocarpon_04034	41.14	2e-111
CTA1_7429s	Endocarpon_04034	41.14	2e-111
CTA1_7430s	HCBG_09081	26.82	2e-25
CTA1_7431s	g13734.t1	35.8	8e-37
CTA1_7443s	Clame_scaffold9-5.100	60.99	3e-132
CTA1_7456s	fgenesh1_pg.8_&#35;_209	26.6	4e-23
CTA1_7469s	fgenesh1_pg.8_&#35;_209	28.1	2e-13
CTA1_7486s	HCB02684.1	33.49	2e-16
CTA1_7491s	ATEG_07313.1	29.67	2e-36
CTA1_7497s	CHG05266.1	32.04	5e-27
CTA1_7506s	MGYG_03812	28.33	4e-37
CTA1_7507s	EAA58861.1	27.12	4e-28
CTA1_7510s	estExt_fgenesh1_pg.C_20253	48.09	6e-33
CTA1_7526s	EEA23526.1	29.8	3e-26
CTA1_7528s	g9457.t1	44.26	4e-106
CTA1_7529s	g9457.t1	44.26	4e-107
CTA1_7544s	EEA23504.1	52.94	3e-11
CTA1_7582s	fgenesh1_pg.00058_&#35;_49	40.13	6e-53
CTA1_7588s	AFL2G_00556	27.25	5e-31
CTA1_7589s	Clame_scaffold8-4.115	30.86	1e-15
CTA1_7590s	Clame_scaffold8-4.115	29.81	9e-15
CTA1_7591s	augustus_masked-scaffold10-processed-gene-15.1-mRNA-1	31.44	2e-20
CTA1_7606s	AFL2G_07229	35.77	2e-97
CTA1_7607s	EAA58488.1	30.51	6e-25
CTA1_7608s	EAA58488.1	27.27	9e-12
CTA1_7609s	Pa_7_5740	30.71	1e-63
CTA1_7615s	Endocarpon_02817	52.46	1e-66
CTA1_7631s	GSTUMT00003726001	39.27	3e-38
CTA1_7637s	g17951.t1	29.5	3e-12
CTA1_7644s	Clame_scaffold11-8.74	27.71	4e-19
CTA1_7646s	EfO2.075130.1	77.57	0
CTA1_7647s	CH063_03708T0	90.4	0
CTA1_7655s	Clame_scaffold9-5.100	26.69	3e-23
CTA1_7670s	ATEG_04721.1	22.88	5e-20
CTA1_7672s	AFL2G_01904	49.16	7e-106
CTA1_7679s	maker-Caloplaca_flavorubescens_scaffold_1-augustus-gene-23.48-mRNA-1	59.35	0
CTA1_7695s	AFL2G_07147	41.18	9e-30
CTA1_7695s	AFL2G_07147	53.01	4e-21
CTA1_7707s	estExt_fgenesh3_pg.C_130101	36.65	2e-25
CTA1_7716s	EAA65217.1	22.36	3e-11
CTA1_7718s	estExt_Genewise1.C_20782	36.68	1e-57
CTA1_7721s	estExt_fgenesh3_pg.C_130101	39.53	2e-39
CTA1_7727s	fgenesh1_pg.8_&#35;_209	31.99	7e-37
CTA1_7738s	maker-Caloplaca_flavorubescens_scaffold_19-augustus-gene-2.67.2-mRNA-1	39.46	3e-103
CTA1_7753s	Clama_scaffold_5-4.0	32.48	1e-33
CTA1_7776s	EAA61211.1	25.36	3e-18
CTA1_7777s	EAA61211.1	25.36	3e-18
CTA1_7784s	AFL2G_07147	22.54	8e-23
CTA1_7785s	Clama_scaffold_5-4.0	40.79	1e-44
CTA1_7797s	EAA65217.1	23.75	7e-12
CTA1_7797s	EAA65217.1	23.53	2e-11
CTA1_7803s	e_gw1.81.158.1	23.13	6e-36
CTA1_7809s	EAA59126.1	27.27	1e-16
CTA1_7813s	ATEG_04721.1	28.65	2e-49
CTA1_7825s	EAA61211.1	30.36	4e-17
CTA1_7827s	maker-Caloplaca_flavorubescens_scaffold_19-augustus-gene-2.67.2-mRNA-1	35.67	3e-98
CTA1_7829s	Clame_scaffold8-4.115	37.22	3e-57
CTA1_7834s	Hanno_06850	27.99	6e-12
CTA1_7838s	ATEG_04721.1	26.05	1e-34
CTA1_7840s	fgenesh1_pg.C_scaffold_1000303	25.25	2e-17
CTA1_7850s	MGYG_03812	27.4	1e-34
CTA1_7861s	Endocarpon_02817	44	6e-47
CTA1_7862s	CHG05266.1	31.04	1e-27
CTA1_7863s	CHG05266.1	31.04	1e-27
CTA1_7906s	CHG06520.1	50.59	1e-125
CTA1_7948s	Hanno_03304	27.19	3e-13
CTA1_7949s	Hanno_03304	27.19	3e-13
CTA1_7961s	Clama_scaffold_5-4.0	33.33	8e-36
CTA1_7963s	Clame_scaffold8-4.115	34.15	3e-20
CTA1_7972s	EAA59126.1	26.39	1e-11
CTA1_7988s	estExt_fgenesh1_pm.C_170119	33.7	4e-43
CTA1_8007s	Clame_scaffold8-4.115	25.67	2e-17
CTA1_8020s	maker-scaffold4.1-augustus-gene-8.80-mRNA-1	25.97	1e-15
CTA1_8021s	Clama_scaffold_5-4.0	31.4	1e-150
CTA1_8038s	HCB02684.1	31.87	3e-26
CTA1_8048s	fgenesh1_kg.00012_&#35;_27_&#35;_Locus20935v1rpkm1.23	23.56	2e-15
CTA1_8055s	HCB02684.1	32.32	5e-18
CTA1_8084s	CE479139_59193	27.18	1e-12
CTA1_8088s	Clame_scaffold9-5.100	40.22	8e-19
CTA1_8107s	EEA23526.1	28.72	4e-64
CTA1_8112s	estExt_fgenesh1_pm.C_170119	31.6	3e-20
CTA1_8132s	fgenesh1_pg.C_scaffold_63000067	28.76	2e-12
CTA1_8134s	maker-Caloplaca_flavorubescens_scaffold_19-augustus-gene-2.67.2-mRNA-1	29.17	2e-39
CTA1_8135s	maker-Caloplaca_flavorubescens_scaffold_19-augustus-gene-2.67.2-mRNA-1	29.17	2e-39
CTA1_8136s	maker-Caloplaca_flavorubescens_scaffold_19-augustus-gene-2.67.2-mRNA-1	29.17	2e-39
CTA1_8148s	Clama_scaffold_5-4.0	36.44	9e-39
CTA1_8154s	EEA28139.1	28.4	1e-15
CTA1_8175s	Clame_scaffold8-4.115	28.82	4e-57
CTA1_8182s	Clama_scaffold_5-4.0	88.1	0
CTA1_8192s	Clama_scaffold_5-4.0	45.85	0
CTA1_8195s	Clame_scaffold8-4.115	56.76	5e-53
CTA1_8200s	Lema_T013660.1	23.41	2e-11
CTA1_8226s	Clama_scaffold_5-4.0	38.1	1e-41
CTA1_8227s	Clama_scaffold_5-4.0	38.1	1e-41
CTA1_8246s	Clame_scaffold8-4.115	28.04	3e-30
CTA1_8249s	ATEG_07313.1	29.19	3e-30
CTA1_8252s	CH063_00973T0	63.14	4e-146
CTA1_8254s	MGYG_03812	31.5	1e-41
CTA1_8257s	MGYG_03812	25.53	4e-12
CTA1_8258s	EEA24033.1	55.81	2e-38
CTA1_8293s	CH063_00886T0	87.66	0
CTA1_8295s	g8694.t1	46.27	3e-71
CTA1_8302s	fgenesh1_pg.C_scaffold_1000882	36.89	2e-89
CTA1_8308s	EAA61211.1	24.39	1e-13
CTA1_8347s	CE479139_59193	24.77	2e-15
CTA1_8354s	Suibr1.gm1.7563_g	52.17	8e-122
CTA1_8361s	g14592.t1	43.27	2e-13
CTA1_8371s	Clame_scaffold8-4.115	30.92	7e-33
CTA1_8388s	Clame_scaffold11-8.74	25.98	4e-19
CTA1_8400s	EEA28139.1	46.03	6e-70
CTA1_8412s	Clame_scaffold11-8.74	28.57	2e-39
CTA1_8421s	AB00197.1	36.18	2e-12
CTA1_8444s	ATEG_07093.1	30.29	1e-16
CTA1_8468s	EAA60443.1	30.93	2e-75
CTA1_8472s	EAA60443.1	25.27	5e-18
CTA1_8473s	Clame_scaffold8-4.115	31.56	3e-28
CTA1_8474s	Clame_scaffold8-4.115	31.56	3e-28
CTA1_8491s	genemark-scaffold1.1-processed-gene-24.68-mRNA-1	36.28	1e-11
CTA1_8511s	EAA61211.1	29.32	5e-20
CTA1_8512s	EAA61211.1	23.4	2e-14
CTA1_8513s	EAA58488.1	30.59	1e-27
CTA1_8514s	AFL2G_00556	41.18	6e-13
CTA1_8520s	EEA27467.1	33.33	8e-20
CTA1_8524s	Clame_scaffold8-4.115	28.38	3e-32
CTA1_8532s	AFL2G_07275	58.07	0
CTA1_8570s	maker-scaffold4.1-snap-gene-7.120-mRNA-1	40.21	6e-124
CTA1_8572s	CH063_02967T0	91.75	0
CTA1_8573s	EAA60443.1	26.97	1e-134
CTA1_8576s	Clame_scaffold8-4.115	43.57	2e-79
CTA1_8592s	Clama_scaffold_5-4.0	29.31	1e-15
CTA1_8594s	Clame_scaffold18-19.70	29.29	7e-41
CTA1_8599s	estExt_fgenesh1_pm.C_170119	28.24	1e-13
CTA1_8600s	EAA58488.1	40.98	1e-76
CTA1_8624s	fgenesh1_pg.8_&#35;_209	26.37	4e-14
CTA1_8636s	Clame_scaffold18-19.70	32.54	1e-39
CTA1_8642s	Clame_scaffold8-4.115	37.08	2e-50
CTA1_8653s	Endocarpon_03441	35.06	3e-36
CTA1_8672s	AFL2G_07281	26.9	2e-18
CTA1_8673s	1093_t	28.12	2e-33
CTA1_8680s	Lema_T013660.1	25.48	6e-22
CTA1_8713s	CPSG_08542	50.51	3e-126
CTA1_8714s	estExt_fgenesh2_pg.C_10473	30.57	2e-111
CTA1_8729s	Endocarpon_03441	33.73	4e-21
CTA1_8737s	PTRG_10301	29.28	4e-53
CTA1_8739s	EEA28139.1	23.21	9e-18
CTA1_8741s	gm1.6363_g	28.01	1e-35
CTA1_8757s	FGSG_03191T0	37.32	1e-56
CTA1_8758s	BBA_03477m.01	36.13	1e-103
CTA1_8763s	fgenesh1_pg.C_scaffold_63000067	26.87	2e-11
CTA1_8768s	EAA60443.1	25.39	2e-31
CTA1_8769s	Umbilicaria_07028	39.33	2e-11
CTA1_8774s	augustus_masked-scaffold10-processed-gene-15.1-mRNA-1	39.5	4e-41
CTA1_8783s	Clame_scaffold8-4.115	32.51	6e-35
CTA1_8793s	EAA61211.1	30.6	2e-26
CTA1_8798s	GLRG_01883T0	74.4	0
CTA1_8807s	Endocarpon_02817	30.36	5e-12
CTA1_8818s	Clame_scaffold11-8.74	44.3	8e-14
CTA1_8824s	Pa_7_5740	26.05	3e-42
CTA1_8829s	fgenesh1_pg.3_&#35;_78	30.16	8e-56
CTA1_8847s	Clama_scaffold_5-4.0	25.82	1e-39
CTA1_8850s	fgenesh1_pg.8_&#35;_209	34.46	8e-39
CTA1_8851s	EAA61211.1	28.89	5e-26
CTA1_8856s	Clame_scaffold8-4.115	53.97	0
CTA1_8858s	Clama_scaffold_28-0.22	35.64	2e-11
CTA1_8868s	EAA61211.1	26.71	9e-20
CTA1_8876s	EEA19609.1	26.26	2e-24
CTA1_8880s	fgenesh1_pg.8_&#35;_209	29.77	1e-14
CTA1_8915s	HCB02684.1	33.7	8e-36
CTA1_8921s	g16550.t1	27.23	3e-11
CTA1_8929s	estExt_fgenesh3_pg.C_530070	31.23	4e-46
CTA1_8934s	Clama_scaffold_5-4.0	66.93	0
CTA1_8960s	fgenesh1_pg.78_&#35;_34	32.5	4e-11
CTA1_8961s	PTRG_10301	29.29	1e-56
CTA1_8962s	Clama_scaffold_5-4.0	59.52	0
CTA1_8972s	EEA28139.1	26.5	3e-65
CTA1_8982s	AFL2G_00556	33.03	2e-55
CTA1_8997s	EEA26647.1	31.64	2e-48
CTA1_9000s	Clame_scaffold18-19.70	29.14	8e-41
CTA1_9005s	EfO2.075130.1	24.57	2e-24
CTA1_9015s	Clama_scaffold_5-4.0	29.02	1e-15
CTA1_9020s	Clame_scaffold8-4.115	47.15	1e-30
CTA1_9024s	Clame_scaffold11-8.74	23.82	1e-11
CTA1_9034s	Clame_scaffold11-8.74	31.03	3e-19
CTA1_9037s	CHG06520.1	43.18	6e-81
CTA1_9039s	Clama_scaffold_5-4.0	34.62	8e-15
CTA1_9043s	EAA58488.1	44.65	3e-84
CTA1_9044s	CH063_07554T0	97.83	0
CTA1_9047s	EfO2.075130.1	31.21	3e-11
CTA1_9048s	Clame_scaffold11-8.74	26.65	1e-34
CTA1_9049s	Clame_scaffold11-8.74	26.65	1e-34
CTA1_9053s	EAA60443.1	27.34	2e-36
CTA1_9070s	EfO2.075130.1	35.05	8e-96
CTA1_9071s	EEA28139.1	22.55	9e-23
CTA1_9075s	EEA27467.1	25.51	2e-11
CTA1_9076s	Clame_scaffold18-19.70	41	4e-96
CTA1_9124s	SS1G_05772.1	37.79	5e-37
CTA1_9124s	SS1G_05772.1	58.33	5e-30
CTA1_9141s	C_scaffold_20000017	61.96	3e-35
CTA1_9189s	fgenesh1_pg.C_scaffold_1000303	40.43	6e-71
CTA1_9190s	AFL2G_07229	44.09	5e-143
CTA1_9191s	PTRG_10301	28.06	2e-30
CTA1_9191s	PTRG_10301	32.05	1e-26
CTA1_9195s	HCB02684.1	38.1	5e-31
CTA1_9196s	HCB02684.1	34.93	1e-27
CTA1_9198s	Lema_T085620.1	56.95	2e-176
CTA1_9199s	2325_t	27.98	5e-14
CTA1_9204s	CH063_12106T0	85.83	0
CTA1_9205s	augustus_masked-scaffold9-processed-gene-0.95-mRNA-1	21.46	2e-12
CTA1_9212s	CH063_07376T0	94.96	0
CTA1_9226s	EEQ28888.1	27.23	4e-53
CTA1_9230s	Clame_scaffold9-5.100	38.16	2e-12
CTA1_9232s	Clame_scaffold9-5.100	53.96	0
CTA1_9257s	OAT00923.1	22.92	2e-14
CTA1_9259s	Clame_scaffold8-4.115	27.87	5e-58
CTA1_9264s	Clame_scaffold11-8.74	33.43	3e-55
CTA1_9326s	Clama_scaffold_5-4.0	35.78	0
CTA1_9330s	SNOG_08385	54.67	7e-52
CTA1_9368s	Lema_T013660.1	24.01	3e-19
CTA1_9399s	GLRG_04440T0	82.71	0
CTA1_9419s	EAA61211.1	32.17	9e-16
CTA1_9420s	EAA61211.1	32.17	9e-16
CTA1_9444s	fgenesh1_pg.78_&#35;_34	37.86	7e-11
CTA1_9446s	MGYG_03812	29.3	3e-24
CTA1_9451s	Lema_T013660.1	24.04	1e-15
CTA1_9460s	Clama_scaffold_5-4.0	78.22	0
CTA1_9465s	Clame_scaffold11-8.74	22.4	6e-19
CTA1_9467s	EEA28139.1	27.73	3e-83
CTA1_9480s	Clame_scaffold18-19.70	31.28	6e-46
CTA1_9487s	Pa_7_5740	33.7	7e-75
CTA1_9489s	Umbilicaria_05246	73.09	0
CTA1_9495s	maker-scaffold2.1-augustus-gene-26.101-mRNA-1	42.94	6e-59
CTA1_9499s	maker-scaffold4.1-snap-gene-7.120-mRNA-1	29.62	2e-63
CTA1_9537s	EEQ28888.1	37.73	4e-124
CTA1_9555s	Clame_scaffold18-19.70	25.84	1e-23
CTA1_9562s	g14592.t1	35.81	2e-46
CTA1_9565s	estExt_fgenesh1_pm.C_170119	27.9	6e-36
CTA1_9566s	HCB02684.1	32.05	6e-28
CTA1_9611s	EEA28139.1	25.4	5e-18
CTA1_9611s	EEA28139.1	26.06	2e-14
CTA1_9616s	CH063_01286T0	95.32	0
CTA1_9619s	OAT00923.1	31.53	4e-36
CTA1_9629s	g9457.t1	38.94	3e-98
CTA1_9631s	PTRG_10301	28.99	7e-48
CTA1_9640s	estExt_fgenesh3_pg.C_900031	30.71	5e-12
CTA1_9643s	gm1.13830_g	51.28	1e-21
CTA1_9645s	Clame_scaffold8-4.115	26.38	3e-28
CTA1_9651s	Clame_scaffold8-4.115	26.61	7e-21
CTA1_9658s	AB00197.1	34.12	5e-72
CTA1_9668s	CLUG_01301.1	30.86	4e-26
CTA1_9676s	EAA61211.1	27.85	3e-15
CTA1_9686s	estExt_fgenesh1_pm.C_170119	28.7	2e-16
CTA1_9693s	Hanno_04867	64.61	4e-81
CTA1_9694s	Clama_scaffold_28-0.22	36.96	5e-13
CTA1_9697s	HCBG_09081	33.87	1e-24
CTA1_9706s	Clame_scaffold18-19.70	60.87	3e-109
CTA1_9716s	Clame_scaffold9-5.100	27.54	2e-14
CTA1_9725s	EAA60443.1	24.88	2e-23
CTA1_9745s	CH063_03005T0	88.51	0
CTA1_9750s	fgenesh1_pg.78_&#35;_34	43.75	7e-18
CTA1_9751s	EEA28139.1	31.67	2e-14
CTA1_9760s	Clame_scaffold8-4.115	28.37	2e-41
CTA1_9774s	Lema_T073080.1	36.8	6e-41
CTA1_9775s	Lema_T073080.1	36.8	6e-41
CTA1_9781s	Clama_scaffold_5-4.0	41.06	1e-42
CTA1_9786s	MGYG_03812	30.34	2e-47
CTA1_9811s	ATEG_09350.1	28.16	6e-20
CTA1_9830s	Endocarpon_03441	40.15	3e-47
CTA1_9832s	Clame_scaffold8-4.115	39.2	1e-67
CTA1_9833s	ATEG_09350.1	27.39	3e-18
CTA1_9851s	fgenesh1_pg.78_&#35;_34	45.08	6e-23
CTA1_9863s	Endocarpon_04277	33.16	9e-18
CTA1_9894s	fgenesh1_pg.8_&#35;_209	33.58	7e-36
CTA1_9917s	Clame_scaffold9-5.100	29.93	5e-34
CTA1_9920s	EAA62169.1	35.36	5e-105
CTA1_9971s	EAA59870.1	53.87	3e-95
CTA1_9991s	Clama_scaffold_5-4.0	37.27	5e-27
CTA1_10002s	Clame_scaffold9-5.100	25.34	3e-11
CTA1_10023s	PTRG_10301	28.1	3e-58
CTA1_10034s	AFL2G_07281	39.76	2e-68
CTA1_10037s	Clame_scaffold11-8.74	22.73	2e-16
CTA1_10042s	MGYG_03812	32.99	1e-48
CTA1_10043s	MGYG_03812	32.99	1e-48
CTA1_10053s	Clame_scaffold8-4.115	31.09	3e-40
CTA1_10082s	GLRG_07433T0	88.24	0
CTA1_10083s	GLRG_07431T0	85.74	0
CTA1_10084s	Umbilicaria_07028	46.67	9e-18
CTA1_10086s	EAA60443.1	30.99	2e-24
CTA1_10088s	GLRG_07430T0	90.86	0
CTA1_10096s	estExt_Genewise1Plus.C_60940	29.53	5e-65
CTA1_10099s	FVEG_01518T0	69.73	0
CTA1_10112s	FGSG_04590T0	55.26	0
CTA1_10115s	GLRG_00910T0	62.08	0
CTA1_10116s	AFL2G_01551	29.47	2e-55
CTA1_10127s	e_gw1.81.158.1	28.78	4e-59
CTA1_10130s	Clame_scaffold8-4.115	38.78	3e-12
CTA1_10140s	EAA61211.1	24.11	4e-16
CTA1_10182s	EAA61211.1	27.89	4e-26
CTA1_10187s	Hanno_03304	31.07	2e-37
CTA1_10204s	CIMG_02482.2	50.96	0
CTA1_10211s	Lema_T013660.1	38.46	3e-64
CTA1_10226s	CH063_03811T0	95.17	0
CTA1_10242s	EEA23526.1	30.86	6e-22
CTA1_10243s	Clame_scaffold9-5.100	25.29	8e-17
CTA1_10246s	Clama_scaffold_28-0.22	38.61	3e-61
CTA1_10247s	Clama_scaffold_28-0.22	38.61	3e-61
CTA1_10248s	fgenesh1_pg.8_&#35;_209	26.25	9e-21
CTA1_10249s	fgenesh1_pg.8_&#35;_209	26.25	9e-21
CTA1_10250s	fgenesh1_pg.8_&#35;_209	26.25	9e-21
CTA1_10253s	CH063_09469T0	82.99	0
CTA1_10297s	maker-scaffold21-snap-gene-16.251-mRNA-1	30.67	1e-40
CTA1_10324s	maker-Caloplaca_flavorubescens_scaffold_19-augustus-gene-2.67.2-mRNA-1	30.16	3e-48
CTA1_10332s	maker-Caloplaca_flavorubescens_scaffold_19-augustus-gene-2.67.2-mRNA-1	31.12	2e-41
CTA1_10336s	EEA26647.1	55.9	2e-153
CTA1_10338s	Clame_scaffold8-4.115	34.62	5e-67
CTA1_10342s	CH063_02264T0	81.52	0
CTA1_10353s	CH063_02052T0	84.93	7e-37
CTA1_10354s	CH063_02052T0	63.74	7e-28
CTA1_10363s	Clame_scaffold8-4.115	33.05	2e-51
CTA1_10364s	ATEG_00556.1	31.16	2e-11
CTA1_10373s	CH063_02201T0	78.31	0
CTA1_10400s	AFL2G_07229	37.97	3e-100
CTA1_10412s	CH063_06487T0	82.73	8e-141
CTA1_10418s	Clama_scaffold_28-0.22	24.23	5e-13
CTA1_10420s	Pa_7_5740	30.41	3e-44
CTA1_10433s	AB00197.1	30.78	4e-56
CTA1_10454s	EAA61211.1	23.14	8e-15
CTA1_10456s	estExt_fgenesh3_pg.C_900031	36.42	5e-22
CTA1_10464s	maker-scaffold4.1-snap-gene-7.120-mRNA-1	31.88	3e-69
CTA1_10475s	HCBG_09081	30.28	2e-32
CTA1_10506s	SNOG_15063	30.47	1e-59
CTA1_10507s	estExt_Genewise1Plus.C_12_t20161	29.83	5e-67
CTA1_10543s	e_gw1.81.158.1	26.94	5e-47
CTA1_10575s	Lema_T115650.1	49.43	4e-160
CTA1_10577s	CH063_05727T0	91.48	0
CTA1_10578s	Clame_scaffold8-4.115	30.14	2e-60
CTA1_10583s	AFL2G_01551	32.54	2e-80
CTA1_10598s	Clama_scaffold_5-4.0	38.71	5e-43
CTA1_10644s	EEQ28888.1	48.95	0
CTA1_10653s	Hanno_03304	33.62	2e-43
CTA1_10670s	CH063_05958T0	85.99	0
CTA1_10687s	BC1G_15490	25.77	2e-20
CTA1_10693s	Endocarpon_03441	27.27	4e-20
CTA1_10694s	Endocarpon_03441	27.27	4e-20
CTA1_10695s	GLRG_01245T0	90.53	0
CTA1_10696s	GLRG_01245T0	90.53	0
CTA1_10703s	Clame_scaffold8-4.115	34.83	2e-48
CTA1_10729s	CH063_10745T0	93.67	0
CTA1_10735s	AFL2G_01904	31.5	2e-42
CTA1_10758s	CH063_09910T0	84.44	0
CTA1_10766s	Pa_7_5740	30.06	7e-58
CTA1_10771s	Pa_7_5740	58.43	0
CTA1_10782s	estExt_Genemark1.C_150090	36.3	3e-43
CTA1_10785s	maker-scaffold4.1-snap-gene-7.120-mRNA-1	28.09	1e-45
CTA1_10787s	Clama_scaffold_5-4.0	28.54	3e-37
CTA1_10789s	fgenesh1_pg.8_&#35;_209	29.37	7e-28
CTA1_10790s	Clame_scaffold11-8.74	25.58	4e-33
CTA1_10793s	Clame_scaffold8-4.115	26.97	2e-32
CTA1_10802s	Clame_scaffold9-5.100	51.07	8e-110
CTA1_10825s	FOXG_20661T0	55.57	0
CTA1_10832s	HCB02684.1	28.09	9e-16
CTA1_10834s	Clame_scaffold8-4.115	30.64	4e-15
CTA1_10834s	Clame_scaffold8-4.115	27.58	1e-14
CTA1_10835s	EEA28139.1	36.27	1e-149
CTA1_10841s	EAA61211.1	23.92	5e-12
CTA1_10847s	EAA61211.1	28.29	2e-21
CTA1_10850s	maker-scaffold4.1-snap-gene-7.120-mRNA-1	34.3	2e-29
CTA1_10851s	Clama_scaffold_28-0.22	40.21	3e-12
CTA1_10858s	EAA61211.1	26.92	1e-24
CTA1_10859s	Lacam1.CE103718_1381	32.19	6e-63
CTA1_10860s	Clame_scaffold9-5.100	73.61	0
CTA1_10873s	EAA60443.1	24.48	7e-26
CTA1_10880s	PTRG_10301	28.04	3e-56
CTA1_10889s	Clama_scaffold_28-0.22	27.82	2e-13
CTA1_10901s	EAL85053.1	26.06	1e-14
CTA1_10909s	4127_t	29.07	2e-36
CTA1_10926s	e_gw1.8.257.1	24.78	4e-15
CTA1_10939s	HCB02684.1	27.49	6e-12
CTA1_10949s	Pa_7_5740	34.77	4e-84
CTA1_10957s	Clame_scaffold18-19.70	33.64	6e-20
CTA1_10986s	Hanno_06850	28.72	1e-12
CTA1_10989s	maker-scaffold4.1-snap-gene-7.120-mRNA-1	34.85	6e-100
CTA1_10990s	Endocarpon_03441	30.38	3e-21
CTA1_10992s	Umbilicaria_07028	39.08	1e-12
CTA1_10994s	ATEG_04721.1	28.96	2e-58
CTA1_10995s	Clame_scaffold18-19.70	28.1	9e-41
CTA1_10996s	CH063_07805T0	96.57	0
CTA1_11000s	Lema_T073080.1	29.03	3e-11
CTA1_11001s	EEA23526.1	30.71	1e-54
CTA1_11002s	7575_t	29.72	4e-47
CTA1_11003s	EEA23526.1	31.56	2e-31
CTA1_11004s	EEA23526.1	28	5e-23
CTA1_11011s	EAA60443.1	30.15	3e-69
CTA1_11013s	CH063_10419T0	52.34	2e-31
CTA1_11061s	estExt_fgenesh3_pg.C_900031	30	4e-12
CTA1_11092s	EAA61211.1	26.55	3e-26
CTA1_11099s	HCB00741.1	32.54	1e-46
CTA1_11100s	Endocarpon_03441	37.75	2e-43
CTA1_11105s	estExt_Genemark1.C_150090	32.08	5e-27
CTA1_11109s	Clama_scaffold_5-4.0	25.56	3e-11
CTA1_11111s	Hanno_04867	46.11	4e-43
CTA1_11135s	Hanno_04867	33.15	1e-25
CTA1_11148s	EEA28139.1	40.82	1e-111
CTA1_11151s	EAA61211.1	28.57	3e-26
CTA1_11155s	fgenesh1_pg.3_&#35;_78	28.29	5e-36
CTA1_11158s	CH063_02967T0	54.85	0
CTA1_11163s	ATEG_00556.1	49.51	8e-43
CTA1_11164s	EAA61211.1	29.85	4e-27
CTA1_11169s	Clame_scaffold8-4.115	36.27	9e-62
CTA1_11174s	4127_t	25.48	1e-21
CTA1_11175s	4127_t	25.29	1e-21
CTA1_11180s	Pa_7_5740	33.6	9e-71
CTA1_11193s	EAA65893.1	47.06	3e-70
CTA1_11200s	Clame_scaffold18-19.70	26.24	1e-16
CTA1_11229s	Clama_scaffold_5-4.0	31.56	3e-38
CTA1_11236s	ATEG_04721.1	28.18	2e-63
CTA1_11247s	2325_t	30.31	1e-20
CTA1_11252s	Clame_scaffold11-8.74	47.64	3e-95
CTA1_11259s	EAL90215.1	27.45	7e-11
CTA1_11260s	fgenesh1_pg.21_&#35;_32	37.62	7e-155
CTA1_11262s	Clame_scaffold11-8.74	26.61	4e-32
CTA1_11263s	CH063_05632T0	86.63	0
CTA1_11271s	EAA61211.1	26.48	7e-16
CTA1_11272s	Clame_scaffold18-19.70	24.94	1e-18
CTA1_11273s	Clame_scaffold8-4.115	27.68	7e-39
CTA1_11274s	EEA28139.1	30.72	2e-54
CTA1_11280s	maker-scaffold4.1-snap-gene-7.120-mRNA-1	32.43	3e-68
CTA1_11288s	Clame_scaffold8-4.115	26.23	2e-12
CTA1_11290s	augustus_masked-scaffold418-processed-gene-0.20-mRNA-1	35.72	2e-122
CTA1_11293s	1430_t	44.94	1e-57
CTA1_11306s	CH063_07836T0	87.64	0
CTA1_11308s	maker-Caloplaca_flavorubescens_scaffold_19-augustus-gene-2.67.2-mRNA-1	29.34	2e-37
CTA1_11312s	augustus_masked-scaffold418-processed-gene-0.20-mRNA-1	41.62	2e-60
CTA1_11313s	AB00197.1	44.77	2e-56
CTA1_11316s	EEA28139.1	24.29	7e-58
CTA1_11316s	EEA28139.1	26.84	5e-23
CTA1_11319s	maker-scaffold4.1-augustus-gene-8.80-mRNA-1	34.53	3e-11
CTA1_11328s	Clame_scaffold11-8.74	28.37	3e-41
CTA1_11340s	Clama_scaffold_5-4.0	38.13	1e-46
CTA1_11366s	Clame_scaffold18-19.70	25.94	8e-27
CTA1_11378s	CH063_13265T0	53.92	0
CTA1_11395s	EAA58861.1	39.11	2e-152
CTA1_11427s	Clama_scaffold_5-4.0	31.96	2e-13
CTA1_11433s	OAT00923.1	33.93	6e-36
CTA1_11435s	Clama_scaffold_5-4.0	41.96	6e-25
CTA1_11436s	Clama_scaffold_5-4.0	41.96	6e-25
CTA1_11457s	augustus_masked-scaffold418-processed-gene-0.20-mRNA-1	31.29	7e-34
CTA1_11458s	augustus_masked-scaffold418-processed-gene-0.20-mRNA-1	31.73	5e-34
CTA1_11464s	AFL2G_01551	25.36	2e-28
CTA1_11501s	Clame_scaffold18-19.70	39.5	1e-73
CTA1_11526s	AB00197.1	30.29	6e-58
CTA1_11529s	Lema_T073080.1	37.24	4e-44
CTA1_11533s	augustus_masked-Caloplaca_flavorubescens_scaffold_5-abinit-gene-0.21-mRNA-1	45.63	0
CTA1_11536s	Pa_7_5740	25.24	2e-11
CTA1_11567s	Clama_scaffold_5-4.0	31.52	6e-35
CTA1_11589s	EfO2.075130.1	28.6	2e-49
CTA1_11599s	gm1.6363_g	43.15	2e-161
CTA1_11614s	HCB02684.1	26.3	4e-21
CTA1_11629s	MGYG_03812	30.58	5e-41
CTA1_11630s	MGYG_03812	30.58	5e-41
CTA1_11638s	AFR96691.2	33.12	7e-89
CTA1_11646s	Clame_scaffold8-4.115	30.23	4e-23
CTA1_11653s	gm1.898_g	32.79	6e-14
CTA1_11656s	maker-Caloplaca_flavorubescens_scaffold_19-augustus-gene-2.67.2-mRNA-1	28.14	1e-18
CTA1_11657s	Clame_scaffold11-8.74	24.25	9e-16
CTA1_11671s	CH063_04931T0	90.08	0
CTA1_11672s	CH063_04931T0	90.08	0
CTA1_11681s	Clame_scaffold11-8.74	25.11	3e-21
CTA1_11690s	fgenesh1_pg.8_&#35;_209	67.75	2e-131
CTA1_11709s	Clame_scaffold8-4.115	33.71	5e-49
CTA1_11710s	Pa_7_5740	32.65	1e-75
CTA1_11721s	EEA23504.1	48.39	1e-12
CTA1_11733s	Pa_7_5740	37.46	2e-52
CTA1_11734s	Pa_7_5740	37.46	2e-52
CTA1_11735s	Pa_7_5740	33.88	2e-25
CTA1_11745s	Endocarpon_03441	33.33	6e-30
CTA1_11771s	AFL2G_07147	24.64	5e-16
CTA1_11772s	estExt_fgenesh1_pm.C_50001	70.77	0
CTA1_11776s	FFUJ_08229m.01	51.11	0
CTA1_11813s	Hanno_08615	41.18	2e-143
CTA1_11817s	EAA63242.1	32.39	1e-24
CTA1_11818s	EAA58861.1	32.21	2e-102
CTA1_11852s	MGYG_03812	28.94	3e-40
CTA1_11858s	Clame_scaffold18-19.70	23.57	3e-14
CTA1_11863s	EAA58488.1	35.53	2e-27
CTA1_11865s	PTRG_10301	42.53	5e-31
CTA1_11866s	EEA28139.1	38.62	2e-43
CTA1_11878s	AFL2G_07147	45.5	8e-104
CTA1_11906s	ATEG_07093.1	53.55	2e-107
CTA1_11910s	estExt_fgenesh3_pg.C_900031	56.08	7e-47
CTA1_11920s	estExt_fgenesh3_pg.C_530070	30.46	2e-42
CTA1_11927s	EEA19982.1	32.61	2e-12
CTA1_11939s	Clame_scaffold8-4.115	27	2e-25
CTA1_11940s	Clame_scaffold8-4.115	24.67	5e-11
CTA1_11947s	augustus_masked-scaffold10-processed-gene-15.1-mRNA-1	25.7	8e-12
CTA1_11965s	GLRG_09425T0	75.82	0
CTA1_11974s	augustus_masked-Caloplaca_flavorubescens_scaffold_16-abinit-gene-0.40-mRNA-1	45.04	3e-136
CTA1_11977s	EEA27467.1	27.32	7e-13
CTA1_11978s	EEA28139.1	29.71	3e-31
CTA1_12025s	Clame_scaffold8-4.115	29.85	6e-18
CTA1_12026s	Clame_scaffold8-4.115	40	1e-21
CTA1_12031s	genemark-scaffold264-processed-gene-0.12-mRNA-1	29.91	8e-23
CTA1_12039s	Clame_scaffold8-4.115	27.05	9e-27
CTA1_12060s	AFL2G_07147	35.58	1e-49
CTA1_12065s	maker-Caloplaca_flavorubescens_scaffold_19-augustus-gene-2.67.2-mRNA-1	29.61	3e-50
CTA1_12067s	Clame_scaffold11-8.74	28.46	7e-15
CTA1_12083s	ATEG_04721.1	31.34	3e-71
CTA1_12086s	AFL2G_01551	30.15	5e-45
CTA1_12092s	e_gw1.9.856.1	34.76	3e-65
CTA1_12100s	Clama_scaffold_5-4.0	27.5	1e-28
CTA1_12109s	Pa_7_5740	28.42	2e-39
CTA1_12111s	e_gw1.13.512.1	40.51	5e-106
CTA1_12114s	HCB04253.1	30.43	2e-17
CTA1_12117s	Clama_scaffold_5-4.0	37.87	0
CTA1_12135s	CH063_12116T0	65.48	4e-28
CTA1_12146s	augustus_masked-scaffold10-processed-gene-15.1-mRNA-1	30.54	3e-15
CTA1_12161s	GLRG_10133T0	71.97	5e-164
CTA1_12164s	GLRG_08937T0	75.59	0
CTA1_12165s	GLRG_08937T0	75.59	0
CTA1_12170s	HCB02684.1	30.99	2e-32
CTA1_12174s	Clama_scaffold_5-4.0	35.53	2e-40
CTA1_12187s	PTRG_10301	30.23	1e-72
CTA1_12192s	EEA23526.1	48.77	0
CTA1_12202s	EAA65893.1	40.32	3e-32
CTA1_12211s	OAT00923.1	34.84	1e-55
CTA1_12221s	FOXG_12223T0	45.76	6e-178
CTA1_12229s	fgenesh1_pg.C_scaffold_1000303	27.78	1e-12
CTA1_12247s	CH063_04981T0	98.29	0
CTA1_12249s	Hanno_03304	40.68	1e-78
CTA1_12266s	Clame_scaffold8-4.115	26.83	6e-12
CTA1_12266s	Clame_scaffold8-4.115	26.83	6e-12
CTA1_12272s	AB04508.1	40.73	3e-141
CTA1_12273s	Hanno_03304	30.83	4e-40
CTA1_12276s	Clame_scaffold8-4.115	36.05	1e-31
CTA1_12307s	GLRG_04553T0	72.48	0
CTA1_12332s	augustus_masked-scaffold418-processed-gene-0.20-mRNA-1	29.4	8e-63
CTA1_12347s	estExt_fgenesh1_pm.C_170119	27.03	9e-21
CTA1_12384s	ATEG_07313.1	35.77	2e-60
CTA1_12396s	augustus_masked-scaffold418-processed-gene-0.20-mRNA-1	37.39	7e-138
CTA1_12408s	Clame_scaffold11-8.74	27.98	8e-13
CTA1_12410s	CH063_01722T0	94.64	0
CTA1_12413s	Pa_7_5740	24.35	8e-20
CTA1_12420s	Endocarpon_03441	24.47	3e-12
CTA1_12429s	GSTUMT00010494001	23.08	3e-11
CTA1_12443s	Clame_scaffold8-4.115	25.38	4e-23
CTA1_12444s	maker-Caloplaca_flavorubescens_scaffold_19-augustus-gene-2.67.2-mRNA-1	29	1e-43
CTA1_12461s	Endocarpon_03441	28.74	9e-19
CTA1_12462s	Lema_T013660.1	24.41	1e-27
CTA1_12465s	EAA61211.1	22.76	3e-11
CTA1_12470s	AFL2G_08515	25.89	1e-23
CTA1_12471s	AFL2G_08515	25.89	5e-24
CTA1_12484s	g14592.t1	24.34	2e-19
CTA1_12485s	g14592.t1	24.34	2e-19
CTA1_12496s	GLRG_09741T0	71.23	0
CTA1_12501s	Clame_scaffold8-4.115	41.78	2e-29
CTA1_12508s	ATEG_00556.1	41.82	1e-27
CTA1_12528s	Clama_scaffold_5-4.0	34.62	1e-32
CTA1_12541s	Clame_scaffold11-8.74	27.92	2e-21
CTA1_12560s	Clame_scaffold8-4.115	36	3e-56
CTA1_12563s	EEQ28888.1	35.6	7e-119
CTA1_12565s	CH063_01929T0	60.36	4e-30
CTA1_12566s	CH063_01929T0	72.22	2e-38
CTA1_12571s	Clame_scaffold8-4.115	27.06	1e-13
CTA1_12573s	ATEG_04721.1	23.64	3e-27
CTA1_12576s	AFL2G_07229	37.71	2e-101
CTA1_12585s	EAA61211.1	27.43	3e-14
CTA1_12590s	maker-Caloplaca_flavorubescens_scaffold_19-augustus-gene-2.67.2-mRNA-1	26.9	2e-41
CTA1_12592s	AO090102000466	33.06	1e-26
CTA1_12611s	HCB02684.1	30.59	4e-36
CTA1_12621s	OAT00923.1	31.6	7e-18
CTA1_12652s	2325_t	46.29	3e-94
CTA1_12671s	ATEG_07313.1	33.25	3e-56
CTA1_12710s	Clame_scaffold8-4.115	30.41	2e-35
CTA1_12719s	AMAG_10412T0	37.29	6e-16
CTA1_12720s	fgenesh1_pg.C_scaffold_63000067	29.13	5e-12
CTA1_12723s	1093_t	26.58	6e-19
CTA1_12760s	EEA26647.1	52.61	2e-68
CTA1_12762s	Endocarpon_02817	46.25	3e-51
CTA1_12766s	Clame_scaffold11-8.74	28.83	6e-18
CTA1_12770s	Clame_scaffold18-19.70	28.33	5e-32
CTA1_12773s	EAA61211.1	26.51	9e-18
CTA1_12778s	Clame_scaffold8-4.115	37.82	3e-61
CTA1_12805s	HCB02684.1	33.87	4e-43
CTA1_12825s	OAT00923.1	33.58	4e-43
CTA1_12851s	estExt_fgenesh1_pm.C_170119	29.21	4e-26
CTA1_12860s	ATEG_07313.1	45.03	4e-96
CTA1_12871s	Endocarpon_02817	49.8	7e-61
CTA1_12924s	PTRG_10301	29.25	2e-51
CTA1_12958s	GLRG_00248T0	82.01	0
CTA1_12959s	Clama_scaffold_5-4.0	37.57	0
CTA1_12980s	Endocarpon_03441	28.78	5e-19
CTA1_12991s	fgenesh1_pg.21_&#35;_32	38.24	5e-43
CTA1_12998s	CH063_09438T0	89.84	0
CTA1_12999s	GLRG_01104T0	77.61	0
CTA1_13004s	Clame_scaffold11-8.74	22.43	9e-21
CTA1_13007s	CH063_16047T0	92.86	6e-41
CTA1_13011s	Clame_scaffold8-4.115	36	1e-58
CTA1_13016s	F503_06550m.01	47.06	1e-13
CTA1_13017s	Endocarpon_03441	26.98	8e-17
CTA1_13035s	Clame_scaffold9-5.100	23.01	3e-21
CTA1_13042s	Clame_scaffold8-4.115	40.71	4e-44
CTA1_13043s	Clame_scaffold8-4.115	40.71	4e-44
CTA1_13052s	Pa_7_5740	32.28	6e-75
CTA1_13060s	Pa_7_5740	39.16	1e-101
CTA1_13077s	CH063_07818T0	92.31	0
CTA1_13085s	EAA61211.1	24.62	3e-20
CTA1_13086s	EAA61211.1	24.62	3e-20
CTA1_13087s	EAA61211.1	24.62	3e-20
CTA1_13125s	Pa_7_5740	27.16	8e-21
CTA1_13139s	fgenesh3_pg.C_scaffold_98000002	24.13	4e-14
CTA1_13141s	EfO2.075130.1	29.66	1e-35
CTA1_13141s	EfO2.075130.1	35.71	2e-33
CTA1_13152s	CH063_15011T0	84.55	5e-143
CTA1_13153s	CHG06520.1	63.48	7e-171
CTA1_13166s	Clama_scaffold_5-4.0	32.03	8e-53
CTA1_13175s	CH063_01141T0	92.58	0
CTA1_13176s	fgenesh1_pg.8_&#35;_209	26.95	7e-24
CTA1_13179s	HCDG_09086	54.79	7e-49
CTA1_13191s	estExt_Genewise1.C_21591	46.11	2e-174
CTA1_13202s	MGYG_03812	36.72	1e-41
CTA1_13206s	Clame_scaffold8-4.115	33.16	1e-44
CTA1_13214s	EAA61211.1	28.57	4e-22
CTA1_13217s	Hanno_03304	26.61	2e-21
CTA1_13218s	Clame_scaffold8-4.115	46.32	7e-34
CTA1_13219s	ATEG_04721.1	26.68	5e-22
CTA1_13227s	Clame_scaffold8-4.115	24.76	3e-22
CTA1_13228s	Clame_scaffold8-4.115	24.76	3e-22
CTA1_13229s	Pa_7_5740	34.83	1e-88
CTA1_13252s	Clame_scaffold8-4.115	33.73	6e-46
CTA1_13259s	ATEG_00556.1	41.3	2e-50
CTA1_13271s	ATEG_07313.1	31.03	4e-37
CTA1_13298s	ATEG_04721.1	23.68	6e-18
CTA1_13300s	Clame_scaffold18-19.70	29.83	4e-34
CTA1_13316s	CH063_00364T0	87.04	0
CTA1_13324s	Clama_scaffold_5-4.0	44.44	1e-63
CTA1_13338s	augustus_masked-scaffold418-processed-gene-0.20-mRNA-1	26.01	4e-54
CTA1_13354s	AFR96691.2	33.28	1e-56
CTA1_13364s	Clame_scaffold11-8.74	34.74	9e-13
CTA1_13375s	g8694.t1	45.83	1e-59
CTA1_13376s	Clame_scaffold8-4.115	36.49	2e-70
CTA1_13378s	Pa_7_5740	24.8	1e-17
CTA1_13386s	AFL2G_07147	44.7	2e-94
CTA1_13390s	ATEG_07313.1	33.51	4e-55
CTA1_13398s	Clama_scaffold_5-4.0	51.03	9e-47
CTA1_13403s	Clama_scaffold_5-4.0	55.08	2e-63
CTA1_13404s	g8694.t1	47.59	9e-64
CTA1_13412s	Hanno_03304	31.89	2e-35
