# Supplementary material for: Comparative genome analysis indicates high evolutionary potential of pathogenicity genes in Colletotrichum tanaceti
Source: PLoS One. 2019 May 31;14(5):e0212248. doi: 10.1371/journal.pone.0212248 (PMC6544218; doi:10.1371/journal.pone.0212248)
Supplement: S15 Table — (XLSX) [file pone.0212248.s015.xlsx]

## Sheet: Sheet1
S15 Table. Homologs in C. tanaceti to transporter classification database
Gene ID	Homolog	Transporter family	% identity	E-value
CTA1_1s	P32939	9.A.63.1.1	34.81	2e-26
CTA1_8s	E4ZKA3	9.A.55.2.1	39.13	1e-36
CTA1_18s	O94528	2.A.1.2.35	25.56	1e-35
CTA1_19s	P31552	4.C.1.1.6	29.18	6e-52
CTA1_33s	Q9NS61	8.A.82.2.4	42.78	7e-54
CTA1_36s	O94829	1.I.1.1.3	22.88	4e-40
CTA1_50s	Q9XIA9	4.C.1.1.14	27.8	4e-85
CTA1_51s	Q9XIA9	4.C.1.1.14	27.8	4e-85
CTA1_52s	Q9XIA9	4.C.1.1.14	27.8	4e-85
CTA1_57s	A4ZGP3	2.A.1.3.73	24.33	6e-44
CTA1_62s	P32610	3.A.2.2.3	62.4	1e-103
CTA1_68s	P77735	8.A.5.1.6	26.62	5e-16
CTA1_74s	P15710	2.A.20.2.1	58.33	0
CTA1_76s	P39932	2.A.1.1.38	33.59	1e-101
CTA1_82s	P29465	4.D.1.1.12	23.71	2e-27
CTA1_91s	P16157	8.A.28.1.2	30.54	9e-16
CTA1_94s	P53322	2.A.1.14.11	30.9	1e-65
CTA1_95s	Q9UBX3	2.A.29.2.7	40.08	1e-47
CTA1_99s	P43071	3.A.1.205.4	48.41	0
CTA1_100s	O43000	2.A.1.14.17	25.75	3e-46
CTA1_117s	P53389	2.A.1.2.33	25.04	9e-49
CTA1_126s	Q9LP54	3.A.20.1.2	28.22	2e-12
CTA1_137s	C4YTQ0	2.A.79.1.10	42.67	8e-136
CTA1_145s	P04035	2.A.6.6.5	56.37	8e-154
CTA1_154s	S0E1C0	9.B.56.2.1	62.5	3e-59
CTA1_163s	Q9M9E1	3.A.1.205.10	25.23	3e-101
CTA1_170s	Q8NKG7	2.A.1.2.77	44.13	7e-128
CTA1_175s	W0T9B7	9.B.206.2.2	27.33	5e-12
CTA1_178s	Q8J0U9	2.A.1.1.58	54.42	0
CTA1_185s	P38359	2.A.53.1.1	27.3	6e-78
CTA1_189s	P32939	9.A.63.1.1	25.59	9e-12
CTA1_190s	P25710	3.D.1.6.2	50.52	1e-62
CTA1_209s	P38702	2.A.29.12.4	49.3	3e-116
CTA1_211s	Q9HGT5	3.A.1.201.27	38.39	0
CTA1_222s	P32386	3.A.1.208.12	29.58	7e-177
CTA1_223s	Q9LIC2	8.A.68.1.2	37.7	7e-154
CTA1_225s	P40544	2.A.5.4.4	30.71	5e-43
CTA1_228s	Q9ULJ7	9.A.3.1.1	28	4e-25
CTA1_234s	O74395	2.A.1.16.6	29.29	9e-50
CTA1_237s	Q4WUA9	2.A.7.24.11	58.99	7e-153
CTA1_262s	O53183	2.A.1.2.71	30.34	4e-33
CTA1_265s	H2E274	2.A.1.3.65	45.59	8e-161
CTA1_277s	P62837	3.A.20.1.1	48.65	3e-45
CTA1_290s	M5BEH1	9.B.106.3.1	35.51	5e-37
CTA1_291s	Q86TI0	8.A.87.1.4	27.55	1e-27
CTA1_304s	Q7RWT8	2.A.7.25.6	71.01	0
CTA1_311s	A7EIH8	4.D.3.2.1	53.75	0
CTA1_325s	P39109	3.A.1.208.11	49.54	0
CTA1_334s	Q57079	3.B.1.1.2	32.72	9e-77
CTA1_340s	Q42524	4.C.1.1.7	34.33	9e-76
CTA1_349s	P11021	1.A.33.1.6	32.69	5e-60
CTA1_363s	P40900	2.A.67.1.2	46.51	0
CTA1_364s	P40900	2.A.67.1.2	46.51	0
CTA1_367s	Q9D2V8	2.A.1.2.73	35.19	1e-61
CTA1_382s	Q01926	1.A.35.5.1	42.11	5e-80
CTA1_384s	Q07478	3.A.22.1.1	69.98	0
CTA1_397s	A0L4L0	3.A.1.132.3	35.9	7e-43
CTA1_405s	P06704	1.I.1.1.1	28.03	6e-21
CTA1_407s	Q8IB73	2.A.29.2.10	49.83	7e-88
CTA1_414s	Q99297	2.A.29.2.5	58.61	9e-133
CTA1_419s	Q62420	8.A.34.1.1	50	1e-12
CTA1_430s	G0SAK3	1.I.1.1.2	44.25	0
CTA1_432s	Q8T6J5	3.A.1.211.19	25.71	7e-100
CTA1_440s	Q8F8H7	2.A.53.3.8	40.19	8e-46
CTA1_444s	WP_018128393.1	9.B.238.3.1	28	9e-21
CTA1_454s	P53047	9.A.26.1.1	35.38	3e-42
CTA1_474s	P31552	4.C.1.1.6	24.77	9e-26
CTA1_476s	P38127	2.A.29.10.4	46.18	2e-87
CTA1_478s	Q7SD12	2.A.1.1.83	37.55	3e-122
CTA1_481s	P47045	3.A.8.1.1	40.62	6e-22
CTA1_510s	P76628	2.A.1.36.3	32.37	2e-45
CTA1_518s	H2E274	2.A.1.3.65	34.29	1e-11
CTA1_523s	A2R3H2	2.A.1.1.119	28.89	3e-53
CTA1_536s	Q9FT96	9.A.61.2.1	26.02	8e-19
CTA1_537s	Q9FT96	9.A.61.2.1	26.02	8e-19
CTA1_541s	Q59YT0	2.A.3.10.24	47.46	4e-14
CTA1_543s	K0E4D9	3.A.1.208.41	33.42	0
CTA1_549s	U3IVC3	1.A.14.1.5	35.74	5e-33
CTA1_552s	Q12118	3.A.21.1.1	28.81	1e-19
CTA1_553s	P16157	8.A.28.1.2	35.47	2e-44
CTA1_558s	Q4WHY8	1.A.56.1.16	46.09	7e-55
CTA1_560s	Q6NSJ5	1.A.25.3.1	32.05	6e-11
CTA1_565s	A2R3H2	2.A.1.1.119	28.95	2e-55
CTA1_588s	H6B4G1	1.A.8.6.4	53.61	7e-68
CTA1_623s	K0E4D9	3.A.1.208.41	33.4	0
CTA1_625s	P40445	2.A.1.14.38	44.49	2e-154
CTA1_627s	Q08280	2.A.1.7.13	28.1	3e-36
CTA1_628s	P69451	4.C.1.1.4	20.88	3e-14
CTA1_632s	O43000	2.A.1.14.17	34.2	2e-80
CTA1_633s	O43000	2.A.1.14.17	34.1	4e-86
CTA1_637s	A4ZGP3	2.A.1.3.73	26.87	9e-46
CTA1_659s	A2R3H2	2.A.1.1.119	35.52	1e-92
CTA1_676s	Q01937	3.A.1.1.4	26.4	2e-15
CTA1_678s	P55060	1.I.1.1.3	34.93	2e-174
CTA1_682s	Q12674	3.A.3.8.20	39.68	0
CTA1_685s	G9M9M7	3.A.5.9.2	87.63	0
CTA1_686s	P32386	3.A.1.208.12	39.91	0
CTA1_697s	A4ZGP3	2.A.1.3.73	48.26	0
CTA1_711s	O00571	1.I.1.1.3	33.67	9e-45
CTA1_714s	P32386	3.A.1.208.12	28.78	5e-176
CTA1_723s	Q01484	8.A.28.1.1	27.72	1e-38
CTA1_725s	P80874	8.A.5.1.4	29.73	1e-14
CTA1_731s	B6HIC2	2.A.1.2.78	34.08	9e-70
CTA1_732s	Q8NBI5	2.A.1.44.3	28.04	3e-18
CTA1_751s	P32366	3.A.2.2.3	52.3	9e-136
CTA1_754s	Q01484	8.A.28.1.1	23.08	8e-22
CTA1_758s	P18759	1.F.1.1.2	45.23	0
CTA1_765s	B6H9Q3	2.A.1.2.85	35.39	3e-89
CTA1_772s	Q9W3H7	8.A.24.1.8	38.8	3e-29
CTA1_777s	Q8I553	3.A.16.1.3	32.48	8e-56
CTA1_787s	P38919	3.A.18.1.1	28.68	2e-44
CTA1_789s	Q8TAV4	8.A.21.1.3	30	3e-35
CTA1_832s	P06493	1.I.1.1.3	37.98	2e-60
CTA1_839s	M2RIY9	8.A.67.1.4	29.29	8e-29
CTA1_855s	Q12324	1.A.4.4.1	40.83	1e-132
CTA1_864s	P36035	2.A.1.12.2	39.62	3e-107
CTA1_866s	Q07904	2.A.1.14.36	28.51	3e-64
CTA1_870s	B6HN82	2.A.1.2.86	24.38	9e-33
CTA1_904s	P50276	2.A.3.8.4	36.8	4e-95
CTA1_917s	G0S4X2	1.I.1.1.2	40.47	5e-68
CTA1_922s	P15685	2.A.1.1.10	41.92	1e-146
CTA1_938s	Q09920	2.A.108.1.5	27.91	5e-49
CTA1_939s	Q09920	2.A.108.1.5	27.91	5e-49
CTA1_943s	P80874	8.A.5.1.4	28.76	7e-11
CTA1_958s	A4ZGP3	2.A.1.3.73	50.89	2e-30
CTA1_973s	Q02854	3.D.1.6.2	71.81	2e-97
CTA1_980s	M7U6M0	9.B.178.1.4	46.47	2e-87
CTA1_984s	P38919	3.A.18.1.1	29.52	1e-55
CTA1_991s	P23622	2.A.53.1.2	45.59	0
CTA1_1001s	P38767	2.A.66.1.5	35	2e-68
CTA1_1012s	O00571	1.I.1.1.3	27.45	3e-36
CTA1_1017s	A6ZSQ7	8.A.92.1.3	53.56	3e-89
CTA1_1025s	P25694	3.A.16.1.2	75.57	0
CTA1_1032s	Q3EAQ5	2.A.1.2.96	24.89	9e-45
CTA1_1039s	Q9FT96	9.A.61.2.1	26.22	7e-19
CTA1_1047s	P53049	3.A.1.208.3	35.06	0
CTA1_1049s	O00571	1.I.1.1.3	54.87	0
CTA1_1051s	Q9HC62	1.I.1.1.3	34.19	3e-14
CTA1_1054s	P06493	1.I.1.1.3	40.21	3e-62
CTA1_1056s	P53048	2.A.1.1.11	27.47	7e-67
CTA1_1057s	P53048	2.A.1.1.11	27.47	7e-67
CTA1_1059s	P77735	8.A.5.1.6	32.08	2e-41
CTA1_1073s	P53322	2.A.1.14.11	28.72	2e-60
CTA1_1084s	P43548	2.A.3.10.14	54.68	0
CTA1_1102s	E7NFP9	8.A.68.1.1	43.36	6e-175
CTA1_1103s	E7NFP9	8.A.68.1.1	43.36	6e-175
CTA1_1105s	Q10279	2.A.39.3.7	52.7	0
CTA1_1107s	Q5A8J5	2.A.1.1.73	39.17	9e-109
CTA1_1126s	P38919	3.A.18.1.1	40.05	1e-91
CTA1_1128s	Q9FVQ4	2.A.122.2.1	26.01	1e-15
CTA1_1130s	G0S381	1.I.1.1.2	56.2	4e-33
CTA1_1133s	P25618	9.B.131.1.1	45.5	0
CTA1_1158s	O80905	2.A.100.1.3	29.31	2e-52
CTA1_1159s	Q7SD12	2.A.1.1.83	36.42	4e-97
CTA1_1162s	Q12010	2.A.43.2.3	29.07	1e-36
CTA1_1169s	Q59UP8	1.A.11.3.5	44.55	7e-119
CTA1_1189s	M5BEH1	9.B.106.3.1	32.22	4e-32
CTA1_1191s	Q676U5	9.A.15.2.1	28.25	4e-23
CTA1_1195s	Q7S4I4	1.A.77.1.5	59.36	1e-163
CTA1_1197s	Q59LX9	2.A.57.5.3	44.52	3e-105
CTA1_1198s	F2SHL1	3.A.1.205.27	57.27	0
CTA1_1224s	G4TIR7	2.A.1.1.127	53.54	0
CTA1_1231s	O43000	2.A.1.14.17	30.39	2e-66
CTA1_1236s	P80874	8.A.5.1.4	29.91	2e-11
CTA1_1240s	P43672	3.A.1.120.6	27.79	1e-36
CTA1_1240s	P43672	3.A.1.120.6	29.2	1e-13
CTA1_1277s	P38993	2.A.108.1.1	47.09	0
CTA1_1281s	P09132	3.A.5.9.1	41.1	3e-14
CTA1_1285s	594627457	1.A.105.1.2	35.27	7e-27
CTA1_1287s	Q9P8U8	2.A.108.1.3	55.17	4e-102
CTA1_1292s	Q2M3R5	2.A.7.28.8	26.33	1e-14
CTA1_1302s	P15365	2.A.1.14.4	29.64	3e-64
CTA1_1309s	A1Z264	2.A.1.1.69	30.92	2e-66
CTA1_1317s	B9WF52	2.A.5.1.15	45.2	3e-113
CTA1_1324s	P53322	2.A.1.14.11	24.01	7e-37
CTA1_1325s	G4MKH1	9.B.57.1.1	60.91	0
CTA1_1330s	Q8NKD5	1.A.11.3.3	64.67	5e-136
CTA1_1331s	P40445	2.A.1.14.38	38.75	1e-128
CTA1_1344s	Q7SE37	1.Q.1.1.1	55.46	0
CTA1_1350s	O00159	1.I.1.1.3	35.86	1e-122
CTA1_1351s	Q59Q40	9.A.26.1.4	26.88	1e-41
CTA1_1359s	Q10279	2.A.39.3.7	31.54	4e-85
CTA1_1363s	Q8TDX7	1.I.1.1.3	30.2	1e-18
CTA1_1364s	Q8TDX7	1.I.1.1.3	30.2	1e-18
CTA1_1371s	Q12289	2.A.29.8.4	45.51	3e-84
CTA1_1372s	G8JT79	2.A.4.4.8	39.17	3e-59
CTA1_1382s	Q64L87	2.A.1.1.40	38.33	8e-118
CTA1_1387s	P38011	8.A.92.1.3	30.92	2e-24
CTA1_1391s	Q5A8J5	2.A.1.1.73	38.91	3e-122
CTA1_1392s	Q8J0U9	2.A.1.1.58	28.42	1e-47
CTA1_1410s	Q08280	2.A.1.7.13	29.78	8e-41
CTA1_1411s	P43601	9.A.15.1.1	34.87	7e-93
CTA1_1415s	Q9HC62	1.I.1.1.3	26.72	2e-13
CTA1_1441s	Q86TI0	8.A.87.1.4	27.83	6e-18
CTA1_1443s	P53134	2.A.67.2.7	42.45	1e-179
CTA1_1449s	M5BEH1	9.B.106.3.1	31.67	3e-36
CTA1_1454s	WP_018128393.1	9.B.238.3.1	33.57	2e-55
CTA1_1457s	A2QDX9	2.A.7.9.20	65.62	0
CTA1_1460s	WP_018128393.1	9.B.238.3.1	30.94	3e-33
CTA1_1498s	C9SP96	9.B.198.1.3	53.82	7e-162
CTA1_1504s	P38279	2.A.43.2.7	36.86	1e-62
CTA1_1513s	A1L1W9	2.A.1.13.26	24.63	5e-21
CTA1_1523s	P08107	1.A.33.1.3	71.66	0
CTA1_1536s	O60343	8.A.87.1.1	29.8	3e-31
CTA1_1538s	Q8TDW0	1.A.25.3.1	27.1	2e-11
CTA1_1558s	Q8CFI0	8.A.30.1.1	43.7	2e-101
CTA1_1562s	Q5EAK4	2.A.16.2.2	25	3e-17
CTA1_1563s	Q5EAK4	2.A.16.2.2	25.94	5e-12
CTA1_1565s	B0WGJ0	2.A.90.3.2	37.33	6e-51
CTA1_1568s	P08107	1.A.33.1.3	29.21	1e-35
CTA1_1575s	P18239	2.A.29.1.7	78.45	4e-171
CTA1_1577s	H2ETP6	2.A.55.1.5	59.47	7e-128
CTA1_1583s	P22189	3.A.3.9.2	47.57	0
CTA1_1585s	Q59YT0	2.A.3.10.24	48.9	2e-130
CTA1_1589s	M5BEH1	9.B.106.3.1	30.66	2e-31
CTA1_1605s	Q9BSJ8	9.A.57.1.1	23.24	9e-24
CTA1_1606s	Q9BSJ8	9.A.57.1.1	23.74	1e-22
CTA1_1612s	Q9HGT5	3.A.1.201.27	37.76	0
CTA1_1616s	Q01484	8.A.28.1.1	23.93	1e-12
CTA1_1618s	Q01484	8.A.28.1.1	23.93	1e-12
CTA1_1620s	Q01484	8.A.28.1.1	23.93	2e-12
CTA1_1625s	Q94B38	2.A.7.9.6	23.38	2e-18
CTA1_1633s	P61829	3.A.2.1.3	56.94	7e-19
CTA1_1640s	O43715	3.A.9.1.1	41.07	2e-11
CTA1_1649s	P32331	2.A.29.8.12	48.8	1e-91
CTA1_1650s	I3VPY1	1.A.81.3.1	87.83	3e-152
CTA1_1652s	Q01484	8.A.28.1.1	32.83	1e-15
CTA1_1673s	P55072	3.A.16.1.1	45.87	1e-54
CTA1_1678s	Q94C95	9.A.15.3.1	29.34	3e-30
CTA1_1680s	A1Z264	2.A.1.1.69	28.02	5e-45
CTA1_1706s	B6HN82	2.A.1.2.86	27.5	1e-52
CTA1_1707s	P55072	3.A.16.1.1	42.68	6e-57
CTA1_1709s	Q5EAK4	2.A.16.2.2	27.79	6e-23
CTA1_1710s	Q5EAK4	2.A.16.2.2	27.79	4e-23
CTA1_1711s	Q8X193	2.A.1.8.13	52.39	3e-172
CTA1_1723s	Q9FT96	9.A.61.2.1	30.37	2e-24
CTA1_1733s	M5BEH1	9.B.106.3.1	33.21	7e-40
CTA1_1738s	M5BEH1	9.B.106.3.1	33.81	2e-39
CTA1_1739s	P38125	2.A.1.2.40	25.41	2e-18
CTA1_1762s	P32939	9.A.63.1.1	29.35	1e-17
CTA1_1763s	Q9NXW2	1.P.1.1.1	49.09	2e-18
CTA1_1767s	P34240	2.A.5.5.3	26.64	2e-33
CTA1_1768s	O00628	3.A.20.1.1	29.36	4e-23
CTA1_1770s	AGG19156.1	2.A.1.1.122	33.16	2e-22
CTA1_1783s	A4ZGP3	2.A.1.3.73	38.54	6e-78
CTA1_1784s	O59940	2.A.19.2.8	35.34	2e-47
CTA1_1793s	B1PXD0	2.A.39.2.4	34.89	2e-31
CTA1_1795s	J5PL79	1.A.17.5.8	29.2	5e-84
CTA1_1820s	A0C6L4	9.B.247.1.8	38.46	8e-56
CTA1_1821s	P62837	3.A.20.1.1	41.96	7e-41
CTA1_1830s	H2ETP6	2.A.55.1.5	45.06	2e-51
CTA1_1849s	O00571	1.I.1.1.3	26.84	2e-31
CTA1_1858s	O59940	2.A.19.2.8	44.73	7e-52
CTA1_1859s	M5BEH1	9.B.106.3.1	38.03	7e-55
CTA1_1873s	P72520	4.D.1.1.8	23.89	1e-13
CTA1_1907s	Q9BZF1	2.D.1.1.2	28.57	7e-27
CTA1_1909s	P11670	8.B.9.1.5	39.42	2e-20
CTA1_1914s	Q8NKG7	2.A.1.2.77	36.73	2e-103
CTA1_1915s	Q8NKG7	2.A.1.2.77	36.73	2e-103
CTA1_1918s	M1W124	9.B.103.1.2	49.3	2e-83
CTA1_1919s	M1W124	9.B.103.1.2	49.3	2e-83
CTA1_1935s	O95067	1.I.1.1.3	41.01	2e-61
CTA1_1943s	O60684	1.I.1.1.3	57.94	0
CTA1_1946s	Q08777	2.A.1.13.4	28.34	1e-41
CTA1_1951s	P06493	1.I.1.1.3	37.58	2e-62
CTA1_1953s	Q99653	8.A.82.1.6	38.24	3e-31
CTA1_1956s	F0Z2G1	9.B.104.1.3	32.68	3e-14
CTA1_1966s	Q9MUK5	3.A.9.1.1	40	1e-18
CTA1_1967s	Q9MUK5	3.A.9.1.1	40	1e-18
CTA1_1972s	Q871R6	8.A.41.1.6	42.35	3e-165
CTA1_1978s	Q15006	3.A.27.1.1	29.17	2e-21
CTA1_1982s	F4K2G0	3.D.1.8.1	65.92	1e-78
CTA1_1987s	P97260	2.A.6.6.4	26.98	1e-22
CTA1_1988s	S3D9Y7	8.A.98.1.6	47.84	1e-92
CTA1_2002s	P06493	1.I.1.1.3	40.55	2e-66
CTA1_2003s	P06493	1.I.1.1.3	40.55	2e-66
CTA1_2035s	Q15363	9.B.188.1.2	31.67	1e-22
CTA1_2046s	P00427	3.D.4.8.1	57.04	1e-48
CTA1_2047s	P32939	9.A.63.1.1	26.26	4e-15
CTA1_2049s	P11024	3.D.2.3.1	54.61	0
CTA1_2076s	P63092	8.A.92.1.1	35.84	5e-74
CTA1_2077s	Q9NXW2	1.P.1.1.1	41.88	9e-15
CTA1_2078s	Q9NXW2	1.P.1.1.1	41.88	9e-15
CTA1_2084s	P24917	3.D.1.6.2	88.2	0
CTA1_2085s	P24917	3.D.1.6.2	88.2	0
CTA1_2107s	Q6MVD5	2.A.121.2.6	68.07	7e-151
CTA1_2116s	P38279	2.A.43.2.7	33.54	6e-55
CTA1_2121s	Q9FT96	9.A.61.2.1	33.33	5e-11
CTA1_2129s	Q7SE83	2.A.21.6.5	63.7	0
CTA1_2130s	Q7SE83	2.A.21.6.5	65.88	0
CTA1_2132s	Q7SE83	2.A.21.6.5	66.32	0
CTA1_2136s	Q9I4H4	4.D.3.1.11	28.7	2e-17
CTA1_2138s	Q08777	2.A.1.13.4	31.17	5e-72
CTA1_2142s	B2WDS4	2.A.106.2.5	54.71	7e-155
CTA1_2143s	P60059	3.A.5.9.1	52.24	2e-22
CTA1_2158s	P07921	2.A.1.1.9	44.75	6e-155
CTA1_2159s	P38919	3.A.18.1.1	26.75	7e-39
CTA1_2179s	P43549	1.A.8.9.7	33.51	3e-52
CTA1_2181s	Q5J8M3	3.A.27.1.1	43.31	1e-24
CTA1_2182s	Q5J8M3	3.A.27.1.1	43.31	1e-24
CTA1_2184s	P00505	9.A.70.1.1	49.5	1e-140
CTA1_2185s	G4TIR7	2.A.1.1.127	50	9e-179
CTA1_2190s	AIU34725.1	2.A.1.1.131	29.4	4e-61
CTA1_2202s	P32939	9.A.63.1.1	31.89	6e-23
CTA1_2205s	P25711	3.D.1.6.2	68.55	9e-74
CTA1_2207s	P29465	4.D.1.1.12	26.57	1e-11
CTA1_2211s	P40474	2.A.1.2.31	32.55	3e-73
CTA1_2215s	O00571	1.I.1.1.3	29.09	3e-32
CTA1_2273s	P32839	3.A.28.1.1	42.8	2e-125
CTA1_2279s	B6HN82	2.A.1.2.86	42.4	4e-126
CTA1_2280s	C9S7Y7	2.A.1.58.5	35.66	3e-72
CTA1_2287s	C9S7Y7	2.A.1.58.5	76.19	0
CTA1_2293s	Q02201	2.D.1.1.3	29.33	5e-37
CTA1_2298s	P16157	8.A.28.1.2	26.46	4e-23
CTA1_2319s	P40074	2.A.18.6.6	41.41	1e-91
CTA1_2323s	P38125	2.A.1.2.40	25	1e-35
CTA1_2350s	P53322	2.A.1.14.11	25.24	3e-28
CTA1_2351s	P30531	2.A.22.3.2	30.39	2e-56
CTA1_2352s	P30531	2.A.22.3.2	30.39	2e-56
CTA1_2357s	A6N844	2.A.39.3.10	30.54	4e-27
CTA1_2373s	B0Y3B6	3.A.1.201.10	36.36	0
CTA1_2377s	G2JTB4	3.A.11.1.4	35.62	2e-19
CTA1_2380s	Q9C101	2.A.1.19.38	37.02	2e-111
CTA1_2381s	O95352	9.A.15.2.1	39.84	4e-168
CTA1_2382s	Q09920	2.A.108.1.5	29.24	4e-48
CTA1_2394s	Q64L87	2.A.1.1.40	32.26	2e-78
CTA1_2397s	I1GU95	1.B.69.2.2	27.59	1e-11
CTA1_2401s	P25656	8.A.27.1.2	45.71	7e-106
CTA1_2403s	P25343	8.A.34.2.1	27.51	2e-15
CTA1_2407s	C5L569	9.B.106.3.3	33.86	2e-37
CTA1_2408s	C4QYX5	2.A.85.3.4	31.6	6e-156
CTA1_2412s	I0XVQ9	1.A.1.5.31	31.3	9e-15
CTA1_2426s	B8AFH9	1.A.13.2.1	25.78	2e-17
CTA1_2431s	Q1P9T1	2.A.108.1.7	30.04	6e-51
CTA1_2439s	G0S2G1	1.I.1.1.2	48.34	1e-89
CTA1_2455s	P06493	1.I.1.1.3	31.77	8e-51
CTA1_2456s	Q09161	9.A.60.1.1	21.9	5e-33
CTA1_2469s	Q96A65	1.F.2.1.2	22.74	2e-50
CTA1_2470s	C5L569	9.B.106.3.3	32.71	3e-34
CTA1_2471s	Q12125	3.A.21.1.1	32.24	1e-46
CTA1_2472s	P23644	1.B.8.2.1	43.59	2e-96
CTA1_2477s	P38125	2.A.1.2.40	40.16	6e-110
CTA1_2487s	P46674	3.A.22.1.1	33.01	1e-45
CTA1_2490s	Q8TD19	1.I.1.1.3	25	5e-15
CTA1_2491s	C8ZEM9	3.A.16.1.2	44.38	2e-39
CTA1_2493s	Q9NXW2	1.P.1.1.1	53.52	2e-14
CTA1_2498s	P40464	2.A.29.10.1	36.74	9e-61
CTA1_2509s	Q9BUN8	3.A.16.1.1	31.62	5e-18
CTA1_2517s	Q1K809	1.Q.1.1.1	37.93	6e-29
CTA1_2518s	E5CZT5	2.A.21.6.6	66.04	0
CTA1_2528s	O81209	5.B.1.1.8	27.49	1e-33
CTA1_2532s	O43681	3.A.19.1.1	53.73	1e-114
CTA1_2534s	Q9LVM5	9.B.35.1.3	41.61	3e-17
CTA1_2547s	Q5A8J5	2.A.1.1.73	38.26	3e-116
CTA1_2549s	I1CTU6	9.B.12.2.2	52.73	3e-11
CTA1_2552s	C4YTQ0	2.A.79.1.10	41.81	8e-166
CTA1_2559s	Q7RWU3	3.D.1.6.2	56.89	7e-63
CTA1_2560s	O43000	2.A.1.14.17	29.87	3e-55
CTA1_2565s	P34815	1.F.1.1.3	22.9	2e-15
CTA1_2577s	P29465	4.D.1.1.12	29.21	2e-11
CTA1_2580s	Q8N8R3	2.A.29.8.9	36.82	7e-47
CTA1_2581s	G0SDP9	1.I.1.1.2	34.34	9e-93
CTA1_2585s	A6ZSQ7	8.A.92.1.3	37.19	7e-87
CTA1_2593s	Q870L2	2.A.1.16.7	40.19	7e-135
CTA1_2598s	Q06245	1.F.2.1.1	28.26	6e-47
CTA1_2608s	Q08777	2.A.1.13.4	26.68	5e-50
CTA1_2614s	P38152	2.A.29.7.3	38.54	1e-63
CTA1_2619s	Q01484	8.A.28.1.1	25.41	2e-13
CTA1_2634s	P53394	2.A.53.1.11	38.47	7e-141
CTA1_2637s	Q9UW03	3.A.1.205.26	43.91	0
CTA1_2641s	O14975	4.C.1.1.5	33.85	6e-97
CTA1_2642s	O14975	4.C.1.1.5	33.85	6e-97
CTA1_2643s	O14975	4.C.1.1.5	33.15	1e-22
CTA1_2667s	D0J5M8	2.A.1.86.5	33.14	1e-22
CTA1_2690s	Q9FFI2	9.A.15.3.1	29.52	3e-11
CTA1_2698s	E7LWL7	3.A.16.1.2	37.28	4e-19
CTA1_2707s	P40900	2.A.67.1.2	46.8	0
CTA1_2713s	P51792	2.A.49.2.3	32.91	2e-122
CTA1_2734s	P69451	4.C.1.1.4	23.71	3e-19
CTA1_2736s	Q1K7S9	1.Q.1.1.1	50.34	1e-23
CTA1_2756s	Q8RWN2	2.A.1.2.58	27.44	7e-41
CTA1_2762s	P11636	2.A.1.1.7	30.2	4e-63
CTA1_2770s	Q8NKG7	2.A.1.2.77	70.47	0
CTA1_2773s	P53322	2.A.1.14.11	26.51	8e-57
CTA1_2777s	Q06538	1.A.17.5.11	36.35	7e-147
CTA1_2778s	O74724	2.A.72.3.2	65.98	0
CTA1_2784s	O15427	2.A.1.13.6	29.79	1e-20
CTA1_2801s	P19807	2.A.3.4.1	26.61	4e-54
CTA1_2815s	O43000	2.A.1.14.17	39.96	4e-108
CTA1_2816s	O43000	2.A.1.14.17	47.22	5e-16
CTA1_2818s	Q64L87	2.A.1.1.40	36.82	1e-102
CTA1_2832s	Q8CE47	2.A.1.28.2	29.74	2e-37
CTA1_2840s	D6RJM9	9.B.230.1.4	36.22	3e-18
CTA1_2842s	P40900	2.A.67.1.2	38.74	3e-164
CTA1_2851s	Q9FT96	9.A.61.2.1	30.77	7e-25
CTA1_2869s	P53322	2.A.1.14.11	25.43	2e-44
CTA1_2871s	P70786	2.A.1.14.3	33.95	2e-46
CTA1_2880s	Q7SCU1	2.A.1.1.82	34.84	3e-106
CTA1_2888s	B9PXB8	9.A.63.1.2	44.71	4e-37
CTA1_2892s	Q01484	8.A.28.1.1	31.16	8e-18
CTA1_2895s	Q8N413	2.A.29.8.7	28.16	4e-26
CTA1_2902s	P09457	3.A.2.1.3	44.44	9e-48
CTA1_2906s	P55072	3.A.16.1.1	33.77	3e-90
CTA1_2907s	O14980	1.I.1.1.3	52	0
CTA1_2931s	Q5A8J5	2.A.1.1.73	38.19	1e-102
CTA1_2933s	Q07842	3.D.1.6.2	76.6	5e-52
CTA1_2939s	P30902	3.A.2.1.3	53.8	4e-64
CTA1_2947s	C4JL76	2.A.105.1.12	46.15	5e-47
CTA1_2950s	P53389	2.A.1.2.33	27.75	3e-25
CTA1_2962s	Q96P70	1.I.1.1.3	23.26	5e-54
CTA1_2963s	Q08417	9.A.26.1.2	24.84	1e-17
CTA1_2975s	Q9ULJ7	9.A.3.1.1	34.58	9e-22
CTA1_2980s	P87020	2.A.5.1.15	43.64	7e-80
CTA1_2983s	W9W090	8.A.82.1.5	85.14	3e-91
CTA1_3001s	Q460G9	2.A.96.2.1	41.63	2e-51
CTA1_3028s	B6HN82	2.A.1.2.86	28.29	1e-38
CTA1_3047s	P40855	9.A.17.1.2	27.05	3e-21
CTA1_3049s	E3REF2	2.A.7.32.4	45.98	2e-50
CTA1_3059s	Q9NXW2	1.P.1.1.1	43.4	2e-17
CTA1_3060s	P38358	2.A.1.48.2	38.72	2e-87
CTA1_3064s	P04840	1.B.8.1.1	41.38	2e-62
CTA1_3066s	P63279	3.A.20.1.1	63.51	4e-68
CTA1_3073s	Q9FT96	9.A.61.2.1	24.27	7e-11
CTA1_3078s	Q7S799	1.Q.1.1.1	42.1	6e-55
CTA1_3086s	G0S2X1	1.I.1.1.2	55.69	0
CTA1_3090s	A5PH36	1.A.1.4.10	39.76	3e-13
CTA1_3153s	B6KFQ5	9.A.63.1.2	33.55	1e-149
CTA1_3162s	C9S7Y7	2.A.1.58.5	56.6	6e-177
CTA1_3170s	A2R3H2	2.A.1.1.119	27.91	8e-48
CTA1_3174s	C8Z8U3	3.A.16.1.2	29.28	2e-12
CTA1_3177s	Q06169	3.A.20.1.5	32.12	1e-41
CTA1_3183s	P53048	2.A.1.1.11	25.5	9e-49
CTA1_3184s	Q870L2	2.A.1.16.7	42.14	5e-38
CTA1_3201s	O13657	1.A.35.2.3	49.35	6e-130
CTA1_3202s	P57744	3.A.8.1.1	43.68	2e-17
CTA1_3204s	M5BEH1	9.B.106.3.1	34.38	3e-36
CTA1_3210s	A0DG78	9.A.6.1.2	26.55	4e-31
CTA1_3218s	P47082	2.A.18.5.2	43.33	8e-119
CTA1_3219s	P62873	8.A.92.1.1	27.06	1e-25
CTA1_3222s	O70260	8.A.15.1.1	27.03	2e-16
CTA1_3224s	Q5AZI1	2.A.7.25.7	30.26	4e-39
CTA1_3228s	P50276	2.A.3.8.4	51.04	0
CTA1_3243s	P06493	1.I.1.1.3	58.47	3e-130
CTA1_3245s	P46934	8.A.30.1.2	27.48	4e-32
CTA1_3251s	P38127	2.A.29.10.4	50.13	2e-104
CTA1_3278s	Q7Z8R3	2.A.40.7.1	66.3	0
CTA1_3279s	P40309	2.A.37.4.1	37.32	3e-141
CTA1_3282s	Q9BV40	1.F.1.1.1	40.79	5e-17
CTA1_3284s	P34815	1.F.1.1.3	28.62	2e-65
CTA1_3297s	P63144	8.A.5.1.3	48.04	9e-110
CTA1_3304s	P06493	1.I.1.1.3	29.28	1e-25
CTA1_3317s	Q03370	3.A.20.1.5	29.75	3e-55
CTA1_3335s	P70786	2.A.1.14.3	28.97	7e-42
CTA1_3342s	P38090	2.A.3.10.19	37.01	1e-107
CTA1_3343s	P38090	2.A.3.10.19	37.01	1e-107
CTA1_3348s	P50537	2.A.16.2.1	33.17	4e-70
CTA1_3349s	Q09920	2.A.108.1.5	26.88	6e-28
CTA1_3353s	P40474	2.A.1.2.31	32.24	2e-70
CTA1_3355s	Q07904	2.A.1.14.36	37.24	6e-111
CTA1_3383s	G0S6T0	1.I.1.1.2	62.85	2e-130
CTA1_3384s	Q4W8A1	1.A.51.2.1	28.72	7e-16
CTA1_3387s	O47950	3.D.1.6.2	79.77	7e-106
CTA1_3403s	B0DYA3	3.A.28.1.2	33.66	6e-54
CTA1_3411s	P53048	2.A.1.1.11	38.59	2e-63
CTA1_3413s	P20592	1.I.1.1.3	39.02	4e-13
CTA1_3415s	P0AA53	8.A.21.2.2	38.63	1e-57
CTA1_3420s	Q8TD19	1.I.1.1.3	26.59	9e-17
CTA1_3421s	Q8TD19	1.I.1.1.3	30.04	5e-15
CTA1_3422s	Q08902	2.A.1.3.52	29.72	8e-59
CTA1_3432s	Q7SD12	2.A.1.1.83	52.59	0
CTA1_3444s	Q1P9T1	2.A.108.1.7	31.8	1e-16
CTA1_3465s	Q7S8H8	9.A.27.1.6	39.13	3e-11
CTA1_3472s	P32897	3.A.8.1.1	51.48	2e-53
CTA1_3483s	Q07904	2.A.1.14.36	27.88	2e-69
CTA1_3495s	P39953	2.A.29.10.8	37.83	2e-71
CTA1_3499s	Q02776	3.A.8.1.1	38.13	3e-23
CTA1_3501s	Q84VJ0	8.A.21.2.3	56.82	6e-110
CTA1_3504s	G0SDQ4	1.I.1.1.2	51.29	0
CTA1_3512s	O13880	2.A.1.14.19	45.02	7e-127
CTA1_3513s	A4ZGP3	2.A.1.3.73	31.06	3e-63
CTA1_3533s	P25515	3.A.2.2.3	82.39	6e-87
CTA1_3583s	Q9HC24	1.A.14.3.6	41.45	6e-50
CTA1_3584s	Q93VB2	9.A.15.3.1	40.65	7e-51
CTA1_3588s	P21976	3.D.1.6.2	72.35	6e-90
CTA1_3595s	G0S0R2	1.I.1.1.2	58.93	3e-122
CTA1_3598s	P40445	2.A.1.14.38	40.93	1e-55
CTA1_3599s	P53241	2.A.1.14.12	27.62	1e-50
CTA1_3600s	Q5BB29	1.A.46.2.1	52.24	5e-154
CTA1_3610s	P40900	2.A.67.1.2	41.93	1e-176
CTA1_3616s	P94400	9.B.10.1.1	38.38	8e-31
CTA1_3620s	O00571	1.I.1.1.3	33.86	3e-49
CTA1_3628s	P39108	3.A.20.1.5	38.18	2e-88
CTA1_3635s	P38297	9.B.25.1.1	34.43	4e-129
CTA1_3645s	Q9P937	2.A.36.4.4	44.2	0
CTA1_3648s	P46468	3.A.25.2.1	37.12	2e-41
CTA1_3650s	P38988	2.A.29.21.1	70.75	7e-154
CTA1_3652s	A1C4R1	9.A.27.1.4	31.54	7e-22
CTA1_3660s	P49374	2.A.1.1.39	31.14	4e-75
CTA1_3663s	P39518	4.C.1.1.15	34.25	6e-127
CTA1_3683s	Q12412	2.A.92.1.8	43.01	1e-124
CTA1_3702s	B5B9V9	3.A.3.9.5	43.14	6e-73
CTA1_3703s	B5B9V9	3.A.3.9.5	50.39	1e-33
CTA1_3723s	O75340	3.A.5.9.1	44.1	5e-47
CTA1_3725s	O05460	3.A.24.2.1	35.87	5e-28
CTA1_3732s	P43561	2.A.108.1.4	25.54	1e-35
CTA1_3733s	O43000	2.A.1.14.17	25.59	2e-46
CTA1_3741s	Q64L87	2.A.1.1.40	39.68	3e-112
CTA1_3742s	Q64L87	2.A.1.1.40	39.68	3e-112
CTA1_3758s	P51792	2.A.49.2.3	43.45	0
CTA1_3770s	P33755	3.A.16.1.2	44.77	7e-173
CTA1_3772s	P29340	3.A.20.1.5	39.06	3e-27
CTA1_3776s	Q02201	2.D.1.1.3	51.83	8e-133
CTA1_3780s	P62837	3.A.20.1.1	34.07	3e-15
CTA1_3782s	P33754	3.A.5.8.1	26.99	3e-17
CTA1_3796s	E7Q6E0	9.B.27.5.2	30.83	9e-29
CTA1_3799s	Q15311	9.A.1.1.1	29.73	6e-13
CTA1_3809s	Q9NXW2	1.P.1.1.1	44.44	5e-17
CTA1_3810s	P38919	3.A.18.1.1	70.03	0
CTA1_3822s	P33328	1.F.1.1.2	62	2e-41
CTA1_3836s	Q07904	2.A.1.14.36	29.62	7e-65
CTA1_3846s	Q8R173	9.B.37.2.1	32.88	1e-16
CTA1_3851s	E7Q288	3.A.16.1.2	30.06	1e-24
CTA1_3852s	O94817	9.A.15.2.1	39.56	3e-17
CTA1_3861s	Q83XH1	3.A.1.121.4	28.24	4e-68
CTA1_3867s	P47818	2.A.89.1.1	53.33	4e-48
CTA1_3868s	P53112	3.A.20.1.5	27.46	1e-29
CTA1_3887s	B0DYA3	3.A.28.1.2	36.36	1e-59
CTA1_3891s	Q12462	1.A.101.1.1	29.44	6e-23
CTA1_3892s	F0M2Z7	9.B.115.1.2	34.98	6e-49
CTA1_3898s	M5BEH1	9.B.106.3.1	37.59	2e-56
CTA1_3899s	G0SA60	1.I.1.1.2	82.06	0
CTA1_3914s	Q04338	1.F.1.1.2	37.33	1e-26
CTA1_3917s	Q9MUK5	3.A.9.1.1	39.16	5e-13
CTA1_3918s	P39981	2.A.18.6.20	43.65	5e-101
CTA1_3920s	A2QHQ3	3.A.19.1.2	46.67	4e-55
CTA1_3921s	P32563	3.A.2.2.3	47.05	0
CTA1_3928s	P19516	3.D.4.8.1	54.45	8e-66
CTA1_3948s	P62837	3.A.20.1.1	38.39	1e-23
CTA1_3949s	P29465	4.D.1.1.12	27.02	6e-15
CTA1_3963s	P39932	2.A.1.1.38	21.37	6e-17
CTA1_3986s	P38921	2.A.29.18.1	31.17	5e-39
CTA1_3998s	Q08268	2.A.1.13.19	24.89	1e-48
CTA1_4004s	Q9URZ4	2.A.3.10.21	37.9	5e-113
CTA1_4025s	Q9VC05	2.D.1.1.9	38.68	1e-70
CTA1_4053s	P38734	2.A.3.8.16	34.57	3e-81
CTA1_4071s	P38090	2.A.3.10.19	49.25	1e-168
CTA1_4085s	Q12473	5.B.1.5.2	20.26	4e-11
CTA1_4088s	Q7SCU1	2.A.1.1.82	33.33	3e-19
CTA1_4093s	Q55DW4	3.A.1.204.13	41.32	2e-51
CTA1_4098s	Q70HW3	2.A.29.18.3	29.1	4e-21
CTA1_4116s	P53220	3.A.8.1.1	33.33	2e-19
CTA1_4118s	A1CC48	9.B.178.1.2	41.44	2e-173
CTA1_4124s	G0SA56	1.I.1.1.2	54	0
CTA1_4131s	F9VN10	3.D.10.1.4	28.69	8e-25
CTA1_4132s	G4N740	2.A.1.1.117	62.3	0
CTA1_4135s	G4N740	2.A.1.1.117	62.3	0
CTA1_4136s	G4N740	2.A.1.1.117	62.3	0
CTA1_4157s	P28328	3.A.20.1.1	29.03	7e-25
CTA1_4173s	Q08749	3.A.8.1.1	34.51	2e-18
CTA1_4175s	Q7SGY8	8.A.52.1.5	53.36	5e-119
CTA1_4176s	Q9UI26	1.I.1.1.3	27.1	1e-95
CTA1_4202s	Q92328	9.A.58.1.1	26.34	3e-15
CTA1_4212s	A6QTW5	9.A.54.1.3	58.08	0
CTA1_4219s	P22953	1.A.33.1.1	56.64	0
CTA1_4221s	P69451	4.C.1.1.4	25.84	2e-32
CTA1_4234s	Q54EF1	2.A.67.2.6	27.93	3e-20
CTA1_4263s	Q8TDX7	1.I.1.1.3	29.81	1e-17
CTA1_4289s	Q7SB60	1.Q.1.1.1	47.18	2e-145
CTA1_4306s	Q12256	2.A.1.2.64	34.12	4e-98
CTA1_4307s	B0YES0	1.A.17.1.17	41.6	0
CTA1_4350s	Q7S1G9	1.Q.1.1.1	37.18	7e-76
CTA1_4372s	P00505	9.A.70.1.1	47.14	8e-71
CTA1_4378s	Q54EF1	2.A.67.2.6	25.27	4e-45
CTA1_4382s	P36619	3.A.1.201.18	34.33	0
CTA1_4401s	P15685	2.A.1.1.10	44.49	4e-67
CTA1_4407s	Q59Q40	9.A.26.1.4	26.82	4e-26
CTA1_4430s	P11636	2.A.1.1.7	42.13	3e-123
CTA1_4441s	O14091	2.A.2.6.1	26.81	1e-19
CTA1_4451s	A1S297	2.A.1.7.11	29.93	1e-51
CTA1_4467s	Q9HDY3	9.A.29.3.1	40.75	2e-115
CTA1_4469s	P36051	9.A.6.1.1	42.76	0
CTA1_4471s	P19658	1.F.2.1.1	23.2	1e-45
CTA1_4473s	P43155	4.C.2.1.1	34.9	3e-110
CTA1_4477s	C4YGN0	2.A.1.75.3	30.09	2e-26
CTA1_4479s	P46468	3.A.25.2.1	37.55	1e-42
CTA1_4481s	Q9H2C2	9.A.19.1.2	27.08	2e-16
CTA1_4484s	P24919	3.D.1.6.2	47.45	2e-68
CTA1_4488s	G0S8I1	1.I.1.1.2	41.23	4e-69
CTA1_4490s	Q99385	2.A.19.2.2	33.62	6e-58
CTA1_4492s	P29465	4.D.1.1.12	25.75	2e-15
CTA1_4493s	P08107	1.A.33.1.3	35.94	6e-81
CTA1_4495s	P63241	1.I.1.1.3	63.4	2e-67
CTA1_4496s	B7FZS1	3.A.25.1.1	85.56	5e-41
CTA1_4497s	L8H566	9.B.135.2.4	32.69	2e-35
CTA1_4507s	Q3E7B6	3.A.2.2.3	49.28	2e-18
CTA1_4532s	P53322	2.A.1.14.11	29.85	1e-49
CTA1_4545s	P15685	2.A.1.1.10	37.13	1e-105
CTA1_4547s	Q5KG96	9.A.17.1.1	28.57	1e-30
CTA1_4551s	F4IRW0	9.A.15.3.1	31.97	3e-11
CTA1_4557s	B6HN82	2.A.1.2.86	39.9	3e-39
CTA1_4565s	Q9NXW2	1.P.1.1.1	31.28	4e-38
CTA1_4573s	A4ZGP3	2.A.1.3.73	27.4	2e-39
CTA1_4582s	P20592	1.I.1.1.3	28.05	1e-29
CTA1_4583s	P20592	1.I.1.1.3	28.22	1e-29
CTA1_4585s	Q08777	2.A.1.13.4	29.44	9e-50
CTA1_4587s	P32839	3.A.28.1.1	29.71	2e-38
CTA1_4593s	P42839	2.A.19.7.1	39.07	5e-157
CTA1_4596s	P70786	2.A.1.14.3	30.48	3e-45
CTA1_4606s	P25694	3.A.16.1.2	44.05	9e-59
CTA1_4614s	O60343	8.A.87.1.1	25.49	5e-19
CTA1_4622s	P15365	2.A.1.14.4	31.57	3e-72
CTA1_4624s	B2ZXD5	1.A.38.1.1	26.04	3e-40
CTA1_4631s	R0K6W2	5.B.2.3.1	28.49	2e-39
CTA1_4632s	R0K6W2	5.B.2.3.1	28.49	2e-39
CTA1_4633s	Q3EAQ5	2.A.1.2.96	31.36	1e-24
CTA1_4634s	Q3EAQ5	2.A.1.2.96	31.36	1e-24
CTA1_4653s	P51905	2.A.22.1.9	32.99	3e-63
CTA1_4673s	Q9ULD8	1.A.1.20.5	43	2e-15
CTA1_4687s	P32939	9.A.63.1.1	32.63	8e-24
CTA1_4696s	Q08970	2.A.4.1.6	37.07	5e-60
CTA1_4707s	P78382	2.A.7.12.11	28.39	4e-20
CTA1_4713s	Q7RVX9	2.A.1.9.2	63.04	0
CTA1_4729s	P32791	5.B.1.5.1	22.46	3e-13
CTA1_4731s	P77735	8.A.5.1.6	26.3	4e-18
CTA1_4741s	M5BEH1	9.B.106.3.1	35.71	8e-44
CTA1_4742s	M5BEH1	9.B.106.3.1	35.71	8e-44
CTA1_4745s	Q9ULJ7	9.A.3.1.1	28.62	7e-44
CTA1_4746s	Q9ULJ7	9.A.3.1.1	28.62	2e-43
CTA1_4768s	P40445	2.A.1.14.38	26.27	9e-51
CTA1_4772s	P40445	2.A.1.14.38	26.27	9e-51
CTA1_4796s	Q9Y5Z0	8.A.32.1.2	25.93	5e-22
CTA1_4816s	G0SB44	1.I.1.1.2	58.75	0
CTA1_4821s	P06493	1.I.1.1.3	35.74	8e-51
CTA1_4824s	P52918	9.A.50.1.1	26.36	7e-115
CTA1_4827s	Q08902	2.A.1.3.52	37.9	9e-47
CTA1_4856s	P21283	3.A.2.2.4	36.78	1e-76
CTA1_4858s	G0SER9	1.I.1.1.2	46.29	0
CTA1_4863s	P21576	9.A.63.1.1	46.55	4e-166
CTA1_4865s	P32835	9.A.50.1.1	82.33	7e-124
CTA1_4866s	P32835	9.A.50.1.1	82.33	7e-124
CTA1_4878s	Q8IYB3	3.A.18.1.1	51.49	4e-25
CTA1_4880s	Q8IYB3	3.A.18.1.1	51.49	4e-25
CTA1_4886s	Q8T6J5	3.A.1.211.19	25.87	1e-85
CTA1_4887s	Q7KQK2	3.A.16.1.3	51.19	9e-22
CTA1_4888s	Q84VJ0	8.A.21.2.3	53.52	3e-89
CTA1_4893s	Q12324	1.A.4.4.1	24.04	2e-14
CTA1_4902s	P23622	2.A.53.1.2	52.58	0
CTA1_4911s	V5RWM6	4.D.1.2.1	25.53	4e-19
CTA1_4913s	P62942	8.A.11.1.2	44.86	7e-21
CTA1_4915s	M5BEH1	9.B.106.3.1	28.57	3e-15
CTA1_4917s	Q9FT96	9.A.61.2.1	28.87	8e-19
CTA1_4924s	Q8NBI5	2.A.1.44.3	22.56	2e-23
CTA1_4929s	K4E118	1.C.113.1.8	28.91	1e-33
CTA1_4951s	Q9URZ4	2.A.3.10.21	54.72	1e-13
CTA1_4974s	P32901	2.A.17.2.2	34.82	5e-49
CTA1_4975s	831330900	8.A.63.1.2	55	8e-63
CTA1_4979s	Q8TDX7	1.I.1.1.3	34.82	6e-39
CTA1_4986s	P77735	8.A.5.1.6	42.9	1e-84
CTA1_4988s	P53048	2.A.1.1.11	42.88	1e-150
CTA1_4990s	K0E4D9	3.A.1.208.41	35.35	8e-69
CTA1_4997s	Q04895	2.A.39.3.1	33.8	7e-61
CTA1_4999s	A0L4L0	3.A.1.132.3	42.64	9e-38
CTA1_5006s	P80874	8.A.5.1.4	25.93	1e-20
CTA1_5008s	B5B9V9	3.A.3.9.5	56.99	0
CTA1_5021s	P38680	2.A.18.4.1	22.02	5e-12
CTA1_5039s	O76094	3.A.5.9.1	25.93	5e-35
CTA1_5049s	Q7ZWP6	8.A.91.1.3	29.94	8e-13
CTA1_5052s	F2RYR3	3.A.1.212.3	67.17	0
CTA1_5065s	Q9FT96	9.A.61.2.1	26.38	1e-12
CTA1_5069s	P62158	8.A.82.1.1	86.96	1e-76
CTA1_5073s	Q8ILM8	3.A.16.1.3	25.85	3e-32
CTA1_5088s	P23641	2.A.29.4.3	59.66	9e-121
CTA1_5090s	K0E4D9	3.A.1.208.41	33.53	2e-11
CTA1_5098s	P32939	9.A.63.1.1	31.15	2e-24
CTA1_5099s	P32939	9.A.63.1.1	31.15	2e-24
CTA1_5101s	Q12324	1.A.4.4.1	22.6	2e-14
CTA1_5117s	Q9I4H4	4.D.3.1.11	25.45	8e-12
CTA1_5118s	Q7SCU1	2.A.1.1.82	32.08	4e-95
CTA1_5123s	Q9FT96	9.A.61.2.1	25.19	1e-20
CTA1_5146s	Q9ULJ7	9.A.3.1.1	38.41	5e-26
CTA1_5168s	Q8N608	8.A.51.1.2	30.06	3e-78
CTA1_5172s	Q9C101	2.A.1.19.38	37.15	5e-104
CTA1_5183s	B6H9Q3	2.A.1.2.85	37.26	2e-71
CTA1_5184s	Q08417	9.A.26.1.2	27.86	6e-27
CTA1_5191s	F9X0Q3	1.A.23.4.9	45.41	0
CTA1_5202s	P16157	8.A.28.1.2	33.64	2e-11
CTA1_5204s	P16157	8.A.28.1.2	33.64	2e-11
CTA1_5205s	P16157	8.A.28.1.2	33.64	2e-11
CTA1_5210s	P50537	2.A.16.2.1	38.27	5e-79
CTA1_5211s	C8ZEM9	3.A.16.1.2	58.02	1e-67
CTA1_5232s	A8JF47	2.A.29.9.3	50.18	2e-90
CTA1_5234s	W1QAH1	4.D.1.4.2	31.65	1e-74
CTA1_5238s	Q6IT47	2.A.18.4.2	59.41	2e-174
CTA1_5247s	P38680	2.A.18.4.1	29.65	7e-57
CTA1_5269s	WP_081471983.1	1.I.3.1.1	30.38	2e-12
CTA1_5278s	Q9Y519	2.A.82.1.3	28.16	1e-28
CTA1_5281s	Q7RVX9	2.A.1.9.2	50.52	0
CTA1_5282s	Q7RVX9	2.A.1.9.2	50.52	0
CTA1_5283s	Q5B1G6	9.B.63.1.3	47.45	0
CTA1_5286s	P53552	3.A.22.1.1	22.77	5e-48
CTA1_5290s	P00505	9.A.70.1.1	57.95	0
CTA1_5318s	Q12674	3.A.3.8.20	35.57	0
CTA1_5326s	P46468	3.A.25.2.1	40.77	1e-55
CTA1_5333s	P16157	8.A.28.1.2	26.99	1e-51
CTA1_5335s	Q9UJ41	1.F.1.1.5	31.6	6e-27
CTA1_5338s	Q08902	2.A.1.3.52	29.23	4e-52
CTA1_5346s	Q5AST3	1.A.16.2.2	26.37	6e-16
CTA1_5353s	P31119	4.C.1.1.16	26.25	4e-15
CTA1_5357s	Q9P380	2.A.17.2.1	44.86	4e-51
CTA1_5364s	A9V8N9	1.A.77.1.13	52.94	2e-67
CTA1_5373s	Q8NAA4	9.A.15.2.1	23.69	5e-12
CTA1_5374s	Q8NAA4	9.A.15.2.1	23.69	3e-12
CTA1_5377s	Q42524	4.C.1.1.7	21.66	6e-12
CTA1_5399s	A2R3H2	2.A.1.1.119	35.09	2e-92
CTA1_5407s	P21576	9.A.63.1.1	60.82	0
CTA1_5410s	Q8X0V6	3.D.1.6.2	56.41	2e-39
CTA1_5413s	K4BVX1	1.A.87.4.2	27.42	4e-14
CTA1_5429s	H6B4G1	1.A.8.6.4	53.57	5e-77
CTA1_5432s	P38919	3.A.18.1.1	30.3	1e-45
CTA1_5457s	Q2U3D2	3.A.3.1.7	44.68	1e-31
CTA1_5458s	P39932	2.A.1.1.38	32.58	7e-81
CTA1_5462s	OAA61750.1	8.A.87.1.2	55.45	0
CTA1_5469s	Q08777	2.A.1.13.4	26.9	1e-24
CTA1_5471s	Q06593	2.A.67.1.4	34.22	1e-149
CTA1_5472s	O05216	2.A.51.1.5	32.19	1e-12
CTA1_5482s	Q02592	3.A.1.210.2	35.11	3e-142
CTA1_5491s	Q12118	3.A.21.1.1	33.89	4e-55
CTA1_5500s	P96712	2.A.1.3.50	25.11	1e-12
CTA1_5509s	Q94C95	9.A.15.3.1	30.41	9e-18
CTA1_5511s	P40915	3.D.1.6.2	72.12	1e-139
CTA1_5513s	Q42524	4.C.1.1.7	34.59	9e-73
CTA1_5522s	P19807	2.A.3.4.1	34.24	2e-93
CTA1_5527s	P46468	3.A.25.2.1	34.39	8e-51
CTA1_5532s	B1PM37	2.A.1.1.64	26.78	4e-47
CTA1_5540s	B7FZS1	3.A.25.1.1	96.1	9e-45
CTA1_5549s	O32182	2.A.1.3.33	37.9	2e-20
CTA1_5551s	Q400D8	2.A.1.1.36	45.33	2e-131
CTA1_5555s	M4E3U6	9.A.61.3.1	29.41	9e-14
CTA1_5567s	O42701	2.A.36.4.2	40.22	1e-33
CTA1_5569s	Q9P8U9	2.A.108.1.2	50.89	1e-116
CTA1_5572s	Q08268	2.A.1.13.19	30.1	8e-34
CTA1_5574s	P38993	2.A.108.1.1	47.76	0
CTA1_5580s	P78577	3.A.1.205.7	69.97	0
CTA1_5582s	Q9URZ4	2.A.3.10.21	46.01	2e-153
CTA1_5583s	F4K2G0	3.D.1.8.1	47.55	4e-36
CTA1_5598s	A8K546	1.A.54.3.3	26.81	1e-17
CTA1_5600s	Q5R542	2.A.1.40.2	32.71	4e-49
CTA1_5618s	P08107	1.A.33.1.3	26.87	2e-45
CTA1_5628s	Q7S1I2	3.D.1.6.2	71.3	6e-55
CTA1_5648s	Q7SD12	2.A.1.1.83	70.19	0
CTA1_5655s	P40445	2.A.1.14.38	38.15	2e-130
CTA1_5671s	P53389	2.A.1.2.33	45.75	5e-177
CTA1_5674s	O97252	3.A.26.1.1	36.72	1e-34
CTA1_5676s	A0C6L4	9.B.247.1.8	30.97	3e-40
CTA1_5688s	P38227	2.A.1.2.43	44.86	3e-56
CTA1_5694s	Q08967	1.A.4.9.1	37.61	2e-149
CTA1_5704s	F5H8T9	1.H.1.4.1	49.59	4e-89
CTA1_5711s	P38919	3.A.18.1.1	34.45	1e-62
CTA1_5723s	C5L569	9.B.106.3.3	32.46	3e-34
CTA1_5730s	P39524	3.A.3.8.2	59.54	0
CTA1_5741s	E7Q6E0	9.B.27.5.2	25.81	9e-18
CTA1_5744s	P04817	2.A.3.10.4	43.98	1e-146
CTA1_5752s	P53083	9.A.58.1.1	31.34	8e-14
CTA1_5753s	P31381	2.A.57.3.1	29.34	3e-40
CTA1_5758s	P25515	3.A.2.2.3	70.83	9e-62
CTA1_5773s	X5H3P0	3.D.10.1.6	62.58	0
CTA1_5774s	X5H3P0	3.D.10.1.6	62.58	0
CTA1_5777s	Q09764	2.A.53.3.7	41.74	0
CTA1_5782s	Q15363	9.B.188.1.2	36.56	4e-30
CTA1_5783s	Q9FI56	3.A.9.1.2	46.92	0
CTA1_5789s	O00571	1.I.1.1.3	38.98	2e-83
CTA1_5791s	X5GWN5	3.D.10.1.6	61.04	2e-100
CTA1_5799s	K1WSG6	9.B.231.1.3	42.53	1e-15
CTA1_5801s	P62873	8.A.92.1.1	66.96	5e-165
CTA1_5806s	P49792	1.I.1.1.3	56.39	4e-44
CTA1_5807s	P49792	1.I.1.1.3	56.39	4e-44
CTA1_5816s	P15380	2.A.3.10.3	48.19	3e-150
CTA1_5826s	F4K2G0	3.D.1.8.1	58.48	6e-63
CTA1_5828s	P40046	9.B.51.1.6	67.97	6e-54
CTA1_5849s	P50995	3.A.5.9.1	30.74	6e-54
CTA1_5852s	P53322	2.A.1.14.11	28.68	6e-63
CTA1_5870s	Q7SFB8	1.Q.1.1.1	39.11	0
CTA1_5871s	P32939	9.A.63.1.1	35.75	1e-36
CTA1_5872s	O59725	9.B.216.1.2	22.72	2e-27
CTA1_5874s	A4ZGP3	2.A.1.3.73	30.49	3e-78
CTA1_5875s	Q12235	2.A.1.14.20	39.04	1e-114
CTA1_5876s	Q08902	2.A.1.3.52	49.49	3e-154
CTA1_5887s	A0C6L4	9.B.247.1.8	33	2e-45
CTA1_5894s	Q08777	2.A.1.13.4	24.57	1e-36
CTA1_5910s	Q7SCU1	2.A.1.1.82	38.54	3e-123
CTA1_5920s	M1V8F4	2.A.1.53.4	20.38	2e-12
CTA1_5957s	Q9UI14	9.A.49.1.1	34.48	6e-12
CTA1_5960s	P42658	8.A.51.1.1	29.09	5e-77
CTA1_5969s	Q08417	9.A.26.1.2	26	3e-12
CTA1_5970s	P46964	9.B.142.3.14	43.7	6e-26
CTA1_5973s	U3IW20	8.A.88.1.3	27.04	1e-27
CTA1_5978s	F4IRW0	9.A.15.3.1	25.63	3e-11
CTA1_5983s	Q2HE27	2.A.126.1.9	69.61	3e-43
CTA1_5984s	Q99JX3	9.A.48.1.1	38.1	9e-35
CTA1_5993s	D9SZH8	2.A.7.3.49	34.01	1e-11
CTA1_6010s	P77735	8.A.5.1.6	28.77	6e-19
CTA1_6011s	P77735	8.A.5.1.6	28.77	6e-19
CTA1_6017s	P20592	1.I.1.1.3	29.73	1e-33
CTA1_6020s	C9S7Y7	2.A.1.58.5	28.66	1e-36
CTA1_6022s	H6B4G1	1.A.8.6.4	50.21	6e-75
CTA1_6025s	F2SHL1	3.A.1.205.27	40.5	0
CTA1_6038s	Q8N766	3.A.27.1.1	23.22	2e-48
CTA1_6056s	P61326	3.A.18.1.1	68.71	9e-67
CTA1_6069s	P69451	4.C.1.1.4	25.52	1e-15
CTA1_6074s	A4ZGP3	2.A.1.3.73	41.19	1e-156
CTA1_6108s	P53322	2.A.1.14.11	28.6	6e-60
CTA1_6110s	P53322	2.A.1.14.11	28.6	6e-60
CTA1_6120s	P53322	2.A.1.14.11	30.84	1e-79
CTA1_6127s	Q07837	8.A.9.1.2	28.66	6e-57
CTA1_6132s	Q8J2Q1	3.A.1.208.40	40.27	0
CTA1_6133s	Q8J2Q1	3.A.1.208.40	43.24	2e-34
CTA1_6142s	Q12436	2.A.5.1.14	32.19	4e-50
CTA1_6148s	P70786	2.A.1.14.3	33.97	3e-52
CTA1_6155s	F4K2G0	3.D.1.8.1	51.96	4e-63
CTA1_6166s	O59726	2.A.1.48.4	39.4	7e-93
CTA1_6180s	M5BEH1	9.B.106.3.1	46.79	9e-84
CTA1_6191s	Q8NJ01	9.A.27.1.7	48.21	1e-46
CTA1_6207s	Q07540	9.B.21.1.2	38.85	2e-25
CTA1_6215s	P38680	2.A.18.4.1	30.72	3e-59
CTA1_6217s	F2SHL1	3.A.1.205.27	48.46	0
CTA1_6219s	Q14TH3	8.A.77.2.2	28.5	6e-13
CTA1_6220s	H0EGM8	9.B.229.1.4	44.38	3e-173
CTA1_6226s	F1RBC8	3.A.1.203.15	44.36	0
CTA1_6248s	E9F2E3	9.B.102.1.11	51.81	5e-94
CTA1_6263s	P50276	2.A.3.8.4	39.28	5e-112
CTA1_6274s	Q07914	3.A.8.1.1	60.61	3e-26
CTA1_6276s	E4ZKA3	9.A.55.2.1	49.73	3e-51
CTA1_6277s	E4ZKA3	9.A.55.2.1	49.73	3e-51
CTA1_6279s	Q07711	3.A.7.7.1	22.38	1e-11
CTA1_6288s	B8C953	9.B.115.1.5	37.04	2e-44
CTA1_6296s	P40474	2.A.1.2.31	33.78	2e-74
CTA1_6299s	Q14974	1.I.1.1.3	37.64	0
CTA1_6309s	P11636	2.A.1.1.7	57.52	0
CTA1_6315s	P0CS02	2.A.7.13.6	54.81	5e-45
CTA1_6323s	S7PTY2	2.A.85.3.5	24.03	2e-15
CTA1_6329s	P32939	9.A.63.1.1	27.35	2e-20
CTA1_6333s	Q04013	2.A.29.29.1	70.86	2e-157
CTA1_6334s	P07038	3.A.3.3.1	88.18	0
CTA1_6337s	P27514	2.A.47.2.2	41.29	0
CTA1_6344s	P48233	2.A.29.23.2	39.17	3e-122
CTA1_6345s	P48233	2.A.29.23.2	46.94	3e-103
CTA1_6346s	P48233	2.A.29.23.2	46.94	8e-103
CTA1_6348s	P38921	2.A.29.18.1	45.67	4e-82
CTA1_6363s	B6HIC2	2.A.1.2.78	22.44	3e-18
CTA1_6374s	O00571	1.I.1.1.3	33.98	1e-53
CTA1_6384s	Q7SCU1	2.A.1.1.82	35.31	1e-72
CTA1_6407s	Q12235	2.A.1.14.20	25.22	1e-18
CTA1_6431s	P39515	3.A.8.1.1	73.15	9e-74
CTA1_6445s	P39709	2.A.1.14.37	29.18	1e-63
CTA1_6453s	Q9UVL6	3.A.3.5.9	35.62	0
CTA1_6459s	A9SUG7	9.A.15.3.1	47.02	3e-41
CTA1_6459s	A9SUG7	9.A.15.3.1	45.81	8e-39
CTA1_6469s	O59940	2.A.19.2.8	66.37	0
CTA1_6472s	Q9NXW2	1.P.1.1.1	45.88	7e-13
CTA1_6483s	P15365	2.A.1.14.4	28.72	8e-45
CTA1_6485s	Q8CFI0	8.A.30.1.1	23.72	7e-20
CTA1_6494s	1002048004	2.A.4.5.2	35.9	2e-58
CTA1_6513s	Q9NV70	1.F.2.1.2	21.65	1e-30
CTA1_6514s	Q9NV70	1.F.2.1.2	21.65	1e-30
CTA1_6523s	Q12436	2.A.5.1.14	32.15	4e-57
CTA1_6524s	Q12436	2.A.5.1.14	32.15	4e-57
CTA1_6527s	M5BEH1	9.B.106.3.1	31.4	4e-29
CTA1_6531s	P38776	2.A.1.2.63	39.53	3e-124
CTA1_6537s	P69451	4.C.1.1.4	23.37	3e-15
CTA1_6538s	Q9HGT5	3.A.1.201.27	40.78	0
CTA1_6550s	O15258	9.B.82.1.2	58.93	4e-65
CTA1_6557s	G0S381	1.I.1.1.2	42.75	1e-78
CTA1_6579s	P36033	5.B.1.5.3	26.55	3e-33
CTA1_6585s	O00571	1.I.1.1.3	39.66	2e-60
CTA1_6596s	G2X8Y4	5.B.1.5.4	43.12	5e-149
CTA1_6601s	G2X8Y4	5.B.1.5.4	27.45	3e-28
CTA1_6606s	Q9Y397	9.B.37.2.3	34.51	9e-48
CTA1_6616s	P32939	9.A.63.1.1	37.58	1e-32
CTA1_6620s	P00830	3.A.2.1.3	77.96	0
CTA1_6622s	P00424	3.D.4.8.1	41.54	6e-28
CTA1_6638s	1002048004	2.A.4.5.2	48.51	2e-111
CTA1_6639s	P39980	2.A.1.16.1	39.73	6e-140
CTA1_6640s	P53048	2.A.1.1.11	35.15	1e-96
CTA1_6652s	P78577	3.A.1.205.7	38.12	0
CTA1_6660s	Q15311	9.A.1.1.1	35.48	2e-25
CTA1_6667s	Q9P904	9.B.213.1.2	54.82	1e-140
CTA1_6669s	Q02592	3.A.1.210.2	39.22	0
CTA1_6687s	O94695	2.A.7.9.18	46.96	2e-86
CTA1_6689s	P69451	4.C.1.1.4	29.69	1e-60
CTA1_6692s	P36619	3.A.1.201.18	27.7	2e-35
CTA1_6692s	P36619	3.A.1.201.18	33.08	4e-12
CTA1_6701s	P69451	4.C.1.1.4	22.39	3e-13
CTA1_6702s	Q870L2	2.A.1.16.7	40.25	1e-140
CTA1_6704s	A8MS84	9.A.15.3.1	72.5	3e-60
CTA1_6717s	Q9P937	2.A.36.4.4	32.59	1e-89
CTA1_6721s	O74631	3.E.1.4.9	36.3	1e-41
CTA1_6722s	O74631	3.E.1.4.9	36.3	1e-41
CTA1_6723s	O74631	3.E.1.4.9	36.3	1e-41
CTA1_6728s	G0S024	1.I.1.1.2	61.72	0
CTA1_6748s	E9ELL4	2.A.1.2.91	24.9	6e-27
CTA1_6749s	Q08417	9.A.26.1.2	30.68	7e-25
CTA1_6750s	Q9MUK5	3.A.9.1.1	41.74	5e-15
CTA1_6752s	G0S156	1.I.1.1.2	53.12	2e-157
CTA1_6756s	Q9HGT5	3.A.1.201.27	39.76	0
CTA1_6770s	Q8F8H7	2.A.53.3.8	48.06	1e-64
CTA1_6776s	B8AFH9	1.A.13.2.1	22.94	4e-20
CTA1_6777s	A4ZGP3	2.A.1.3.73	29.1	4e-64
CTA1_6785s	B0Y3B6	3.A.1.201.10	64.6	0
CTA1_6786s	B0Y3B6	3.A.1.201.10	64.6	0
CTA1_6786s	B0Y3B6	3.A.1.201.10	36.69	6e-93
CTA1_6789s	S3DAG4	8.A.52.1.6	58.15	2e-133
CTA1_6801s	P31552	4.C.1.1.6	27.18	3e-50
CTA1_6804s	O95292	9.B.17.1.1	35	8e-20
CTA1_6808s	Q8TDX7	1.I.1.1.3	35.91	1e-38
CTA1_6812s	P53855	9.A.15.1.1	28.7	2e-85
CTA1_6841s	B7FZS1	3.A.25.1.1	96.05	0
CTA1_6846s	A2QW01	1.A.88.1.4	48.27	4e-114
CTA1_6866s	H2ETP6	2.A.55.1.5	55.46	1e-166
CTA1_6870s	A4ZGP3	2.A.1.3.73	44.41	3e-159
CTA1_6875s	P23710	3.D.1.6.2	77.78	5e-165
CTA1_6876s	P40310	1.A.1.7.1	29.09	1e-54
CTA1_6880s	Q12200	2.A.6.6.3	40.84	0
CTA1_6899s	Q01484	8.A.28.1.1	23.35	6e-25
CTA1_6900s	P39980	2.A.1.16.1	46.89	5e-176
CTA1_6908s	Q6IT47	2.A.18.4.2	31.38	3e-61
CTA1_6910s	Q9ULD8	1.A.1.20.5	29.57	5e-11
CTA1_6926s	P62942	8.A.11.1.2	46.09	4e-24
CTA1_6927s	E7LWL7	3.A.16.1.2	59.84	0
CTA1_6929s	P29465	4.D.1.1.12	45	2e-136
CTA1_6937s	P29465	4.D.1.1.12	44.21	6e-138
CTA1_6940s	G0S450	1.I.1.1.2	49.25	6e-166
CTA1_6942s	H2E274	2.A.1.3.65	46.5	3e-90
CTA1_6943s	A4ZGP3	2.A.1.3.73	34.9	2e-21
CTA1_6967s	P40445	2.A.1.14.38	27.74	1e-24
CTA1_6978s	P04037	3.D.4.8.1	50.34	5e-44
CTA1_6991s	Q9LP54	3.A.20.1.2	32.62	4e-17
CTA1_7006s	P96712	2.A.1.3.50	28.77	5e-37
CTA1_7009s	F6WPS3	9.B.135.2.5	38.25	3e-52
CTA1_7016s	P32916	3.A.5.8.1	46.77	2e-113
CTA1_7020s	Q7SD12	2.A.1.1.83	34.17	3e-108
CTA1_7029s	P11551	2.A.1.7.1	23.85	2e-17
CTA1_7032s	R0K6W2	5.B.2.3.1	28.49	2e-13
CTA1_7040s	E7NGV2	3.A.16.1.2	52.63	4e-67
CTA1_7043s	W9WL67	1.B.69.2.3	45.58	2e-121
CTA1_7049s	V5IKW7	1.B.33.3.3	60.38	0
CTA1_7050s	P49374	2.A.1.1.39	30.83	4e-73
CTA1_7056s	C5GC38	9.B.203.1.3	50.23	2e-71
CTA1_7058s	P07143	3.D.3.3.1	59	9e-128
CTA1_7062s	G0SBQ3	1.I.1.1.2	71.05	9e-108
CTA1_7063s	P48349	8.A.98.1.8	68.94	3e-118
CTA1_7064s	O00571	1.I.1.1.3	33.61	2e-79
CTA1_7065s	Q01356	2.A.29.9.1	67.17	3e-158
CTA1_7069s	F4K2G0	3.D.1.8.1	50	2e-37
CTA1_7074s	WP_018128393.1	9.B.238.3.1	38.03	9e-39
CTA1_7077s	Q6J4K2	2.A.19.4.4	34.73	3e-33
CTA1_7081s	Q9UUX9	3.A.3.2.6	73.59	0
CTA1_7085s	P25694	3.A.16.1.2	45.22	6e-59
CTA1_7091s	WP_049997940.1	9.A.24.1.16	37.5	3e-19
CTA1_7101s	P47075	4.E.1.1.3	52.06	0
CTA1_7105s	P41543	9.B.142.3.14	28.91	3e-53
CTA1_7110s	A9XIK8	1.A.56.1.10	75.27	1e-91
CTA1_7114s	Q5AW73	8.A.65.1.3	50.77	9e-104
CTA1_7115s	Q5AW73	8.A.65.1.3	50.77	9e-104
CTA1_7123s	Q9HC21	2.A.29.16.1	36.59	7e-62
CTA1_7132s	B0WNM6	2.A.94.1.2	27.63	1e-29
CTA1_7157s	A1Z264	2.A.1.1.69	34.41	2e-75
CTA1_7177s	Q02725	4.E.1.1.2	35.01	7e-153
CTA1_7184s	P04839	5.B.1.1.1	36.89	4e-105
CTA1_7186s	Q9UUY2	3.A.3.2.27	56.2	0
CTA1_7195s	Q7SD12	2.A.1.1.83	29.06	4e-56
CTA1_7202s	P31119	4.C.1.1.16	27.82	7e-17
CTA1_7204s	P15685	2.A.1.1.10	32.73	3e-100
CTA1_7216s	Q42524	4.C.1.1.7	31.94	3e-60
CTA1_7217s	B0Y3B6	3.A.1.201.10	43	0
CTA1_7219s	Q08902	2.A.1.3.52	25.36	7e-23
CTA1_7227s	Q02201	2.D.1.1.3	29.34	1e-30
CTA1_7259s	Q8TD19	1.I.1.1.3	28.97	4e-18
CTA1_7261s	P42949	3.A.8.1.1	45.38	2e-26
CTA1_7263s	P49374	2.A.1.1.39	44.51	6e-146
CTA1_7271s	P53039	9.B.135.1.1	40.77	3e-41
CTA1_7273s	Q8X0Z3	3.A.1.205.6	48.25	0
CTA1_7286s	O04714	9.A.14.5.2	25	2e-12
CTA1_7287s	Q7Z8R3	2.A.40.7.1	53.16	0
CTA1_7305s	P53322	2.A.1.14.11	27.72	3e-47
CTA1_7316s	O95271	1.I.1.1.3	28.14	3e-13
CTA1_7321s	P36035	2.A.1.12.2	29.98	1e-65
CTA1_7332s	B0SM05	2.A.25.1.6	31.44	6e-26
CTA1_7341s	XP_005249928.1	8.A.15.1.2	21.29	2e-14
CTA1_7348s	Q9SL95	2.A.53.5.1	36.59	3e-75
CTA1_7350s	P62158	8.A.82.1.1	62.76	5e-61
CTA1_7376s	P53322	2.A.1.14.11	29.29	2e-55
CTA1_7380s	P82251	2.A.3.8.19	28.11	3e-55
CTA1_7382s	WP_018128393.1	9.B.238.3.1	32.17	1e-11
CTA1_7383s	WP_018128393.1	9.B.238.3.1	32.17	1e-11
CTA1_7387s	G4TIR7	2.A.1.1.127	37.55	1e-107
CTA1_7391s	A4ZGP3	2.A.1.3.73	41.41	3e-142
CTA1_7394s	R0K6W2	5.B.2.3.1	26.65	4e-30
CTA1_7398s	Q6ADZ6	4.F.1.1.7	39.81	1e-12
CTA1_7399s	P41800	9.A.58.1.1	45.09	5e-82
CTA1_7403s	O94829	1.I.1.1.3	22.23	1e-23
CTA1_7405s	D8RWR9	1.C.39.4.5	30.87	3e-11
CTA1_7406s	P34815	1.F.1.1.3	22.22	2e-18
CTA1_7407s	F9FER0	9.B.1.2.2	57.86	3e-112
CTA1_7409s	Q5A477	2.A.7.13.2	57.91	5e-121
CTA1_7412s	C7SP48	3.A.16.1.3	32.31	8e-28
CTA1_7417s	Q8TAG9	1.F.2.1.2	25.95	2e-70
CTA1_7420s	C9S7Y7	2.A.1.58.5	39.17	9e-70
CTA1_7425s	Q8N357	2.A.7.12.13	30.77	4e-42
CTA1_7426s	Q8N357	2.A.7.12.13	30.77	4e-42
CTA1_7430s	P06493	1.I.1.1.3	52.96	4e-110
CTA1_7434s	Q08831	1.F.1.1.2	55	2e-19
CTA1_7436s	Q06497	2.A.29.17.1	38.33	1e-62
CTA1_7440s	G2X8Y4	5.B.1.5.4	71.18	0
CTA1_7446s	Q8VZS0	2.A.29.20.2	29.32	1e-31
CTA1_7456s	P06493	1.I.1.1.3	41.47	2e-72
CTA1_7460s	P32332	2.A.29.15.1	55.45	7e-119
CTA1_7469s	F4IRW0	9.A.15.3.1	25.96	5e-15
CTA1_7471s	Q62420	8.A.34.1.1	31	2e-11
CTA1_7472s	F4K2G0	3.D.1.8.1	46.94	4e-33
CTA1_7483s	Q9W3H7	8.A.24.1.8	29.28	2e-14
CTA1_7486s	P06493	1.I.1.1.3	34.76	2e-27
CTA1_7491s	Q2VQZ4	2.A.3.10.22	70.19	0
CTA1_7494s	P40900	2.A.67.1.2	40.43	0
CTA1_7506s	Q08777	2.A.1.13.4	24.75	3e-34
CTA1_7511s	Q6ZXT4	1.A.8.9.4	39.93	2e-55
CTA1_7522s	Q8NKD5	1.A.11.3.3	62.16	3e-43
CTA1_7528s	P47154	9.B.1.1.3	47.32	4e-138
CTA1_7529s	P47154	9.B.1.1.3	47.32	5e-139
CTA1_7531s	D8TVC8	9.B.37.2.2	30.51	7e-23
CTA1_7551s	Q7MDK6	1.C.57.3.4	26.32	4e-11
CTA1_7556s	P36033	5.B.1.5.3	27.82	3e-59
CTA1_7558s	Q9LQU2	1.A.87.3.7	30.71	1e-11
CTA1_7575s	WP_081471983.1	1.I.3.1.1	35.65	8e-12
CTA1_7577s	Q9NXW2	1.P.1.1.1	43.56	1e-15
CTA1_7587s	G9EQG6	1.B.76.1.4	34.72	3e-22
CTA1_7595s	P62942	8.A.11.1.2	43.48	1e-20
CTA1_7606s	A4ZGP3	2.A.1.3.73	39.72	1e-134
CTA1_7609s	A0ST42	2.A.1.2.79	59.64	0
CTA1_7634s	P11021	1.A.33.1.6	67.93	0
CTA1_7642s	Q9FJD2	2.A.67.1.6	27.11	2e-67
CTA1_7646s	P40416	3.A.1.210.1	53.65	0
CTA1_7665s	O47950	3.D.1.6.2	84.07	1e-138
CTA1_7670s	Q04301	2.A.1.48.1	27.19	5e-30
CTA1_7672s	Q8CFI0	8.A.30.1.1	43.87	0
CTA1_7681s	P15685	2.A.1.1.10	28.16	6e-65
CTA1_7682s	Q874I3	2.A.41.2.7	44.2	1e-162
CTA1_7704s	Q6PE29	2.A.47.1.19	41.18	3e-12
CTA1_7713s	Q9SYU4	3.A.20.1.2	30.3	4e-41
CTA1_7716s	P38011	8.A.92.1.3	26.32	5e-17
CTA1_7722s	G0SBS8	1.I.1.1.2	48.62	0
CTA1_7722s	G0SBS8	1.I.1.1.2	44.76	2e-117
CTA1_7723s	G0SBS8	1.I.1.1.2	49.8	0
CTA1_7724s	P05626	3.A.2.1.3	47.17	1e-68
CTA1_7727s	Q8TD19	1.I.1.1.3	27.78	4e-28
CTA1_7728s	B7FYG1	3.A.25.1.1	36.36	2e-29
CTA1_7746s	O13657	1.A.35.2.3	56.8	1e-123
CTA1_7749s	P22142	3.D.1.6.2	83.72	0
CTA1_7753s	P24004	3.A.20.1.5	38.46	3e-126
CTA1_7759s	U3IW20	8.A.88.1.3	30	3e-11
CTA1_7765s	U3IW20	8.A.88.1.3	32.17	7e-14
CTA1_7773s	Q12328	3.A.8.1.1	55.62	2e-44
CTA1_7785s	P40341	3.A.29.1.1	61.35	0
CTA1_7786s	P53838	2.A.31.3.2	45.42	9e-146
CTA1_7797s	Q9FT96	9.A.61.2.1	25	8e-17
CTA1_7812s	G0S7R3	1.I.1.1.2	43.08	7e-67
CTA1_7813s	Q09752	2.A.1.48.3	36.57	8e-73
CTA1_7822s	KND87996.1	8.A.70.1.5	54.96	4e-47
CTA1_7828s	P15685	2.A.1.1.10	35.28	5e-105
CTA1_7829s	P53322	2.A.1.14.11	30.58	5e-72
CTA1_7838s	O59726	2.A.1.48.4	26.42	1e-53
CTA1_7848s	Q06563	9.B.192.1.2	26.74	6e-16
CTA1_7850s	Q08777	2.A.1.13.4	27.21	3e-45
CTA1_7851s	P43561	2.A.108.1.4	29.56	2e-55
CTA1_7858s	Q08417	9.A.26.1.2	26.83	2e-28
CTA1_7864s	Q0GA84	2.A.7.12.16	31.69	3e-12
CTA1_7869s	Q9BXP2	2.A.30.1.6	35.23	2e-125
CTA1_7871s	P49177	8.A.92.1.2	28.82	8e-11
CTA1_7872s	Q010B9	2.A.1.82.2	46.59	4e-41
CTA1_7877s	P94400	9.B.10.1.1	26.48	2e-16
CTA1_7879s	A1CM58	9.B.199.1.4	61.99	4e-75
CTA1_7882s	Q10074	2.A.18.7.3	44.39	5e-173
CTA1_7884s	Q10074	2.A.18.7.3	44.39	5e-173
CTA1_7904s	Q92536	2.A.3.8.23	27.8	2e-56
CTA1_7911s	O43752	1.F.1.1.5	27.92	8e-19
CTA1_7922s	Q03687	2.A.43.2.13	32	9e-15
CTA1_7924s	P40527	3.A.3.8.18	54.29	0
CTA1_7935s	G0S7F3	1.I.1.1.2	48.03	4e-149
CTA1_7936s	Q9XW92	3.A.2.2.7	65.67	0
CTA1_7957s	Q06563	9.B.192.1.2	35.17	6e-20
CTA1_7961s	P80874	8.A.5.1.4	35.12	4e-16
CTA1_7963s	P62837	3.A.20.1.1	44.67	4e-41
CTA1_7971s	Q13838	3.A.18.1.1	31.37	5e-45
CTA1_7985s	Q22WA5	9.A.54.3.1	27.08	4e-17
CTA1_7988s	M5BEH1	9.B.106.3.1	30.37	2e-43
CTA1_8001s	F9FB82	9.B.45.2.2	50.72	2e-36
CTA1_8004s	Q59UQ7	2.A.28.3.7	37.62	4e-84
CTA1_8007s	P69451	4.C.1.1.4	27.49	2e-34
CTA1_8009s	P53299	3.A.8.1.1	36.84	1e-13
CTA1_8014s	Q9FT96	9.A.61.2.1	29.24	4e-25
CTA1_8015s	Q9NUM3	2.A.5.6.1	31.34	4e-47
CTA1_8016s	Q51664	3.D.4.10.1	31.48	1e-14
CTA1_8026s	Q9UEF7	8.A.49.1.1	32.38	2e-73
CTA1_8038s	M5BEH1	9.B.106.3.1	31.87	8e-29
CTA1_8039s	C4QVV9	2.A.1.1.125	38.12	2e-105
CTA1_8049s	P32939	9.A.63.1.1	32.64	1e-21
CTA1_8055s	M5BEH1	9.B.106.3.1	35.53	1e-23
CTA1_8056s	Q8VYM2	2.A.1.9.9	27.91	3e-40
CTA1_8079s	G0S4F3	1.I.1.1.2	55.11	0
CTA1_8084s	Q15311	9.A.1.1.1	26.56	7e-14
CTA1_8086s	O42668	8.A.13.1.1	31.5	5e-150
CTA1_8089s	K9FAK7	9.B.26.1.4	41.14	4e-31
CTA1_8091s	P52298	9.A.60.1.1	68.8	1e-60
CTA1_8095s	Q05839	8.A.9.1.1	29.03	5e-66
CTA1_8101s	K9FTF6	2.A.7.2.4	46.21	2e-37
CTA1_8105s	P35180	3.A.8.1.1	33.73	3e-21
CTA1_8112s	M5BEH1	9.B.106.3.1	28.85	4e-17
CTA1_8114s	P23968	3.A.2.2.3	66.3	4e-67
CTA1_8115s	A7LKG1	2.A.49.1.2	71.89	0
CTA1_8118s	P38261	1.F.2.1.1	23.25	1e-27
CTA1_8119s	P38261	1.F.2.1.1	23.43	7e-27
CTA1_8122s	A2QYD7	2.A.16.4.1	51.8	8e-123
CTA1_8148s	P32795	3.A.29.1.1	49.92	0
CTA1_8154s	P16157	8.A.28.1.2	26.3	2e-14
CTA1_8182s	P25694	3.A.16.1.2	47.37	2e-60
CTA1_8185s	P11670	8.B.9.1.5	35.71	2e-21
CTA1_8193s	P25343	8.A.34.2.1	53.38	9e-99
CTA1_8195s	E7Q288	3.A.16.1.2	41.07	2e-50
CTA1_8206s	G0SEA3	1.I.1.1.2	30.52	6e-51
CTA1_8209s	F2KQZ0	4.D.2.1.6	29.75	1e-21
CTA1_8219s	Q94AG6	2.A.29.18.2	29.94	5e-33
CTA1_8223s	P77735	8.A.5.1.6	30.77	1e-41
CTA1_8226s	P55072	3.A.16.1.1	30.23	2e-83
CTA1_8227s	P55072	3.A.16.1.1	30.23	2e-83
CTA1_8228s	P32939	9.A.63.1.1	38.31	8e-41
CTA1_8246s	P40445	2.A.1.14.38	48.08	0
CTA1_8249s	P19145	2.A.3.10.2	48.48	1e-155
CTA1_8252s	P53322	2.A.1.14.11	23.93	1e-29
CTA1_8254s	Q08777	2.A.1.13.4	31.78	3e-50
CTA1_8257s	P36032	2.A.1.13.18	31.01	2e-73
CTA1_8278s	Q7SGS8	1.Q.1.1.1	38.01	3e-46
CTA1_8321s	V5IPZ0	1.Q.1.1.1	42.72	5e-17
CTA1_8324s	P0A6Y8	1.A.33.1.2	59.57	0
CTA1_8326s	Q9Y519	2.A.82.1.3	32.21	2e-48
CTA1_8330s	Q9UHB9	3.A.5.9.1	25.56	6e-41
CTA1_8338s	Q12150	8.A.6.1.1	27.46	1e-128
CTA1_8340s	Q96KP1	1.F.2.1.2	22.13	5e-11
CTA1_8347s	Q15311	9.A.1.1.1	31.71	2e-19
CTA1_8355s	K9FTF6	2.A.7.2.4	45.28	2e-54
CTA1_8363s	Q01484	8.A.28.1.1	27.02	1e-17
CTA1_8371s	P53322	2.A.1.14.11	25.26	2e-38
CTA1_8375s	Q12324	1.A.4.4.1	25.16	1e-18
CTA1_8379s	F0M2Z7	9.B.115.1.2	31.82	5e-11
CTA1_8384s	Q04947	8.A.102.1.4	22.14	6e-12
CTA1_8407s	J5PL79	1.A.17.5.8	32.02	3e-157
CTA1_8412s	K0E4D9	3.A.1.208.41	30.35	5e-172
CTA1_8427s	P87108	3.A.8.1.1	48.35	1e-22
CTA1_8437s	WP_018128393.1	9.B.238.3.1	26.13	9e-29
CTA1_8441s	G3XZI4	1.H.1.4.3	29.38	4e-34
CTA1_8442s	C8Z4J7	3.A.5.8.1	35.32	5e-36
CTA1_8443s	P80667	3.A.20.1.5	37.97	1e-63
CTA1_8449s	Q08902	2.A.1.3.52	26.45	8e-27
CTA1_8457s	Q15311	9.A.1.1.1	33.72	5e-25
CTA1_8459s	P62826	9.A.60.1.1	31.25	1e-17
CTA1_8460s	P53266	3.D.4.8.1	37.38	3e-37
CTA1_8472s	P69451	4.C.1.1.4	27.99	1e-50
CTA1_8487s	P38523	3.A.8.1.1	44.35	2e-60
CTA1_8488s	Q06143	2.A.29.2.3	44.26	1e-71
CTA1_8490s	P53838	2.A.31.3.2	32.55	2e-66
CTA1_8524s	P15365	2.A.1.14.4	32.85	2e-66
CTA1_8530s	P0AEM9	3.A.1.3.10	26.26	2e-13
CTA1_8532s	Q08280	2.A.1.7.13	26.78	4e-18
CTA1_8570s	Q3EAQ5	2.A.1.2.96	22.9	8e-15
CTA1_8592s	P55072	3.A.16.1.1	29.34	2e-22
CTA1_8599s	M5BEH1	9.B.106.3.1	26.9	3e-13
CTA1_8611s	Q96A54	1.C.113.1.9	40.36	8e-60
CTA1_8614s	Q01852	3.A.8.1.1	40.53	8e-92
CTA1_8615s	P23641	2.A.29.4.3	61.84	4e-124
CTA1_8622s	G2Y513	1.A.17.5.5	60.71	0
CTA1_8624s	P06493	1.I.1.1.3	26.17	2e-21
CTA1_8635s	P77757	4.D.1.1.13	26.48	1e-20
CTA1_8642s	P53322	2.A.1.14.11	33.55	3e-87
CTA1_8644s	G2X8Y4	5.B.1.5.4	24.82	1e-33
CTA1_8658s	P07251	3.A.2.1.3	76.68	3e-148
CTA1_8660s	P07251	3.A.2.1.3	77.27	3e-146
CTA1_8662s	P53157	2.A.105.1.1	64.77	3e-40
CTA1_8663s	Q6A1F6	3.B.1.1.6	32.36	2e-95
CTA1_8671s	C9S7Y7	2.A.1.58.5	39.33	4e-75
CTA1_8688s	Q9XIB6	3.A.20.1.2	38.1	2e-53
CTA1_8699s	Q12251	2.A.29.23.9	47.57	4e-88
CTA1_8699s	Q12251	2.A.29.23.9	26.73	7e-15
CTA1_8701s	U4LWM1	1.A.76.1.14	48.95	9e-110
CTA1_8702s	Q8TDW0	1.A.25.3.1	30.67	7e-15
CTA1_8707s	P07255	3.D.4.8.1	39.29	2e-14
CTA1_8710s	G2X8Y4	5.B.1.5.4	24.78	1e-30
CTA1_8719s	P38011	8.A.92.1.3	58.86	1e-133
CTA1_8731s	Q4WHY8	1.A.56.1.16	44.2	3e-39
CTA1_8735s	P36033	5.B.1.5.3	24.02	6e-26
CTA1_8738s	A8IAT9	1.A.4.1.14	21.76	1e-11
CTA1_8739s	Q01484	8.A.28.1.1	27.74	2e-31
CTA1_8765s	P47159	2.A.1.63.4	33.41	3e-79
CTA1_8783s	P53322	2.A.1.14.11	28.63	1e-49
CTA1_8792s	A6N844	2.A.39.3.10	28.44	2e-17
CTA1_8795s	P94400	9.B.10.1.1	42.17	4e-76
CTA1_8803s	Q12644	3.D.1.6.2	86.08	1e-125
CTA1_8804s	P38152	2.A.29.7.3	46.41	2e-83
CTA1_8805s	Q750M0	8.A.30.2.3	37.21	2e-37
CTA1_8811s	P11943	3.D.1.6.2	62.94	9e-48
CTA1_8821s	F9X0Q3	1.A.23.4.9	25.63	3e-39
CTA1_8824s	B7FAY6	2.A.1.2.92	33.69	4e-69
CTA1_8826s	P07921	2.A.1.1.9	39.09	2e-116
CTA1_8828s	P23641	2.A.29.4.3	49.67	5e-88
CTA1_8837s	G0S4T0	1.I.1.1.2	49.89	0
CTA1_8847s	H9BZ66	3.A.1.204.23	33.33	3e-96
CTA1_8850s	F4IRW0	9.A.15.3.1	33.04	2e-35
CTA1_8853s	Q7Z769	2.A.7.9.15	32.45	9e-37
CTA1_8856s	Q9HC98	1.I.1.1.3	30.08	1e-29
CTA1_8862s	Q6MMD5	9.B.18.2.1	27.24	8e-17
CTA1_8864s	Q05521	9.B.105.3.2	27.91	2e-22
CTA1_8877s	P22189	3.A.3.9.2	48.7	0
CTA1_8879s	P38919	3.A.18.1.1	81.65	0
CTA1_8889s	Q03327	9.B.25.1.1	29.43	4e-35
CTA1_8912s	Q05521	9.B.105.3.2	47.42	6e-54
CTA1_8915s	M5BEH1	9.B.106.3.1	36.36	9e-45
CTA1_8921s	Q9UJ41	1.F.1.1.5	27.32	5e-11
CTA1_8925s	O74723	2.A.38.2.2	49.6	0
CTA1_8934s	P35609	8.A.66.1.3	37.93	1e-76
CTA1_8943s	C9S7Y7	2.A.1.58.5	27.99	1e-36
CTA1_8954s	Q9ULJ7	9.A.3.1.1	33.14	2e-12
CTA1_8971s	O16658	2.A.7.12.9	34.25	3e-54
CTA1_8972s	Q01484	8.A.28.1.1	29.89	1e-61
CTA1_8990s	Q01484	8.A.28.1.1	25.54	2e-12
CTA1_9005s	Q8J2Q1	3.A.1.208.40	40.62	0
CTA1_9028s	P0A742	1.A.22.1.1	33.98	4e-11
CTA1_9033s	O60343	8.A.87.1.1	32.9	4e-36
CTA1_9034s	K0E4D9	3.A.1.208.41	32.03	8e-37
CTA1_9035s	Q8J2Q1	3.A.1.208.40	39.08	9e-28
CTA1_9039s	P43071	3.A.1.205.4	44.06	6e-36
CTA1_9046s	K0E4D9	3.A.1.208.41	31.83	3e-33
CTA1_9047s	K0E4D9	3.A.1.208.41	36.8	3e-41
CTA1_9048s	K0E4D9	3.A.1.208.41	39.32	3e-98
CTA1_9049s	K0E4D9	3.A.1.208.41	39.32	3e-98
CTA1_9053s	P69451	4.C.1.1.4	25.72	5e-29
CTA1_9058s	Q0ULF7	2.A.1.1.70	66.67	0
CTA1_9065s	M3CPW6	1.A.101.2.4	29.35	1e-24
CTA1_9067s	Q7WTJ2	5.B.1.3.2	28.04	2e-13
CTA1_9068s	Q7WTJ2	5.B.1.3.2	28.04	2e-13
CTA1_9070s	Q02592	3.A.1.210.2	44.1	0
CTA1_9071s	P16157	8.A.28.1.2	25	4e-30
CTA1_9103s	B1PXD0	2.A.39.2.4	56.64	0
CTA1_9109s	Q9FT96	9.A.61.2.1	27.37	8e-11
CTA1_9111s	Q9FT96	9.A.61.2.1	27.37	6e-11
CTA1_9124s	P53154	2.A.50.1.1	42.46	3e-145
CTA1_9127s	Q8TBP6	2.A.29.14.6	33.83	4e-61
CTA1_9142s	F4K2G0	3.D.1.8.1	59.26	6e-38
CTA1_9150s	Q05787	3.A.16.1.2	26.68	5e-38
CTA1_9151s	Q05787	3.A.16.1.2	26.68	5e-38
CTA1_9152s	Q05787	3.A.16.1.2	27.04	7e-42
CTA1_9166s	Q9FT96	9.A.61.2.1	25.13	5e-18
CTA1_9166s	Q9FT96	9.A.61.2.1	23.13	4e-15
CTA1_9167s	Q92331	9.A.63.1.1	35.09	9e-47
CTA1_9190s	H2E274	2.A.1.3.65	56.17	0
CTA1_9195s	M5BEH1	9.B.106.3.1	36.64	7e-43
CTA1_9196s	M5BEH1	9.B.106.3.1	34.16	6e-39
CTA1_9203s	O74631	3.E.1.4.9	42.53	2e-54
CTA1_9220s	G2X8Y4	5.B.1.5.4	26.25	2e-34
CTA1_9221s	G2X8Y4	5.B.1.5.4	26.25	2e-34
CTA1_9226s	U9UKY5	2.A.17.2.3	30.72	3e-71
CTA1_9232s	Q92973	1.I.1.1.3	36.36	0
CTA1_9241s	Q676U5	9.A.15.2.1	30.96	3e-27
CTA1_9246s	W9K2M0	9.B.45.1.2	36.8	6e-42
CTA1_9250s	J4VWV1	9.B.229.1.3	51.97	0
CTA1_9257s	P06493	1.I.1.1.3	30.18	5e-31
CTA1_9258s	Q9M367	9.A.15.3.1	31.57	2e-49
CTA1_9264s	P32386	3.A.1.208.12	35	0
CTA1_9281s	Q64L87	2.A.1.1.40	35.62	9e-96
CTA1_9287s	P11021	1.A.33.1.6	39.29	5e-17
CTA1_9288s	P77735	8.A.5.1.6	31.71	2e-43
CTA1_9303s	P20592	1.I.1.1.3	29.39	9e-35
CTA1_9304s	B0W0K4	2.A.23.2.11	32.04	9e-58
CTA1_9326s	P33302	3.A.1.205.1	44.7	0
CTA1_9340s	P35056	3.A.20.1.5	33.23	7e-95
CTA1_9348s	Q8NQC8	2.A.59.1.7	40.69	1e-93
CTA1_9355s	P53337	9.B.214.1.1	41.4	8e-74
CTA1_9376s	O59940	2.A.19.2.8	43.02	2e-101
CTA1_9378s	A0L4L0	3.A.1.132.3	36.76	5e-34
CTA1_9381s	1002048002	2.A.4.2.8	34.29	3e-29
CTA1_9394s	O14091	2.A.2.6.1	29.16	1e-70
CTA1_9404s	P62158	8.A.82.1.1	48.99	6e-48
CTA1_9410s	P39719	1.A.4.9.3	24.96	2e-46
CTA1_9443s	W9LHH1	9.B.56.2.3	31.87	2e-11
CTA1_9446s	Q08777	2.A.1.13.4	25.69	5e-27
CTA1_9460s	Q83XH1	3.A.1.121.4	28.9	8e-64
CTA1_9467s	P16157	8.A.28.1.2	34.65	7e-101
CTA1_9479s	P20592	1.I.1.1.3	32.82	2e-48
CTA1_9485s	P39111	3.A.2.2.3	64.35	2e-44
CTA1_9487s	B6HN82	2.A.1.2.86	45.15	4e-132
CTA1_9489s	P32913	9.A.63.1.1	35.64	1e-95
CTA1_9492s	Q5A7S4	2.A.1.58.1	39.29	2e-109
CTA1_9494s	Q676U5	9.A.15.2.1	25.31	6e-12
CTA1_9496s	Q06681	9.B.198.2.1	34.19	5e-74
CTA1_9496s	Q06681	9.B.198.2.1	26.55	1e-31
CTA1_9497s	P20592	1.I.1.1.3	34.51	7e-40
CTA1_9499s	Q3EAQ5	2.A.1.2.96	26.19	1e-51
CTA1_9504s	M2X0J8	9.B.146.1.5	35.07	5e-72
CTA1_9528s	O00571	1.I.1.1.3	44.31	4e-111
CTA1_9529s	O00571	1.I.1.1.3	44.31	4e-111
CTA1_9537s	P32901	2.A.17.2.2	46.07	9e-167
CTA1_9540s	Q9FI56	3.A.9.1.2	44.75	0
CTA1_9545s	O14091	2.A.2.6.1	32.1	5e-89
CTA1_9553s	Q04121	2.A.36.1.12	53.87	0
CTA1_9560s	A0DG78	9.A.6.1.2	34.01	8e-42
CTA1_9564s	P56589	9.A.17.1.2	29.19	5e-23
CTA1_9565s	M5BEH1	9.B.106.3.1	37.33	5e-36
CTA1_9566s	M5BEH1	9.B.106.3.1	34.09	1e-32
CTA1_9573s	G0SFH5	1.I.1.1.2	45.46	0
CTA1_9574s	P15685	2.A.1.1.10	35.81	1e-103
CTA1_9576s	OHB50947.1	5.B.1.2.4	26.26	2e-13
CTA1_9577s	Q9BSB4	9.A.15.2.1	25.63	1e-12
CTA1_9582s	P42114	3.D.1.6.2	71.77	9e-66
CTA1_9590s	O74700	3.A.8.1.1	43.21	8e-21
CTA1_9605s	P63144	8.A.5.1.3	48.22	1e-91
CTA1_9606s	Q7L1W4	1.A.25.3.1	24.7	1e-13
CTA1_9606s	Q7L1W4	1.A.25.3.1	28.8	4e-11
CTA1_9607s	Q7L1W4	1.A.25.3.1	24.7	1e-13
CTA1_9611s	Q01484	8.A.28.1.1	31.45	3e-41
CTA1_9618s	P38077	3.A.2.1.3	51.61	9e-92
CTA1_9619s	M5BEH1	9.B.106.3.1	34.04	1e-39
CTA1_9620s	Q07837	8.A.9.1.2	41.26	6e-37
CTA1_9623s	Q9FMU6	2.A.29.4.6	62.3	1e-124
CTA1_9624s	Q9FMU6	2.A.29.4.6	62.3	1e-124
CTA1_9629s	P25568	9.A.15.1.1	32.04	5e-79
CTA1_9639s	P34815	1.F.1.1.3	24.15	1e-13
CTA1_9640s	C8ZEM9	3.A.16.1.2	39.1	2e-20
CTA1_9643s	Q9C101	2.A.1.19.38	49.9	2e-178
CTA1_9645s	Q07904	2.A.1.14.36	31.73	2e-76
CTA1_9648s	Q7SB51	1.A.43.2.6	49.42	2e-147
CTA1_9651s	P39709	2.A.1.14.37	38.51	1e-110
CTA1_9684s	P38142	2.A.1.1.96	33.14	4e-84
CTA1_9686s	P06493	1.I.1.1.3	30.03	1e-53
CTA1_9697s	P06493	1.I.1.1.3	33.11	5e-46
CTA1_9714s	F2PXJ5	2.A.7.24.7	53.7	2e-161
CTA1_9715s	P77735	8.A.5.1.6	29.38	3e-26
CTA1_9723s	J5PL79	1.A.17.5.8	34.19	3e-176
CTA1_9742s	P36057	3.A.5.8.1	30.08	2e-13
CTA1_9751s	Q8IUH5	9.B.37.1.1	30.55	3e-66
CTA1_9756s	Q7SD12	2.A.1.1.83	26.86	2e-48
CTA1_9760s	P53322	2.A.1.14.11	28.44	1e-49
CTA1_9762s	U3IW20	8.A.88.1.3	30	1e-12
CTA1_9765s	Q9UKQ2	8.A.77.1.3	26.8	2e-24
CTA1_9772s	E9ELL4	2.A.1.2.91	30.28	7e-48
CTA1_9781s	P25371	3.A.1.204.9	42.71	0
CTA1_9786s	Q08777	2.A.1.13.4	26.06	3e-47
CTA1_9793s	A1Z264	2.A.1.1.69	38.33	1e-38
CTA1_9794s	A1Z264	2.A.1.1.69	28.28	5e-29
CTA1_9796s	P38225	4.C.1.1.2	39.62	2e-129
CTA1_9798s	P19807	2.A.3.4.1	30.93	1e-64
CTA1_9811s	P53104	9.A.15.1.1	24.34	2e-13
CTA1_9832s	P53322	2.A.1.14.11	32.17	2e-76
CTA1_9833s	Q8TDX7	1.I.1.1.3	23.84	2e-11
CTA1_9849s	Q5A7S4	2.A.1.58.1	45.95	3e-162
CTA1_9881s	O04714	9.A.14.5.2	21.61	2e-12
CTA1_9890s	Q7K0P4	9.B.132.1.1	39.12	6e-49
CTA1_9894s	Q94C95	9.A.15.3.1	29.51	7e-34
CTA1_9897s	P41807	3.A.2.2.3	33.46	2e-36
CTA1_9903s	V4Z8Z4	9.A.63.1.2	48.98	1e-102
CTA1_9908s	O94543	1.A.4.9.4	28.36	7e-50
CTA1_9913s	G0S0E7	1.I.1.1.2	52.59	0
CTA1_9917s	Q9M2P2	2.A.4.5.4	36.77	2e-47
CTA1_9923s	V5IRI4	1.Q.1.1.1	60.55	9e-101
CTA1_9926s	Q7RVX9	2.A.1.9.2	30.88	5e-71
CTA1_9927s	Q7RVX9	2.A.1.9.2	30.88	5e-71
CTA1_9950s	Q05521	9.B.105.3.2	28.99	5e-18
CTA1_9951s	O95067	1.I.1.1.3	39.47	4e-67
CTA1_9954s	Q1HHN2	1.A.1.11.17	35.96	0
CTA1_9957s	E4ZMW5	1.A.67.1.5	33.11	2e-16
CTA1_9960s	A4V408	2.A.7.10.4	36.63	2e-44
CTA1_9963s	Q96DW6	2.A.29.5.6	34.54	5e-51
CTA1_9965s	Q9FT96	9.A.61.2.1	30.14	6e-24
CTA1_9969s	Q1K949	1.Q.1.1.1	49.51	5e-43
CTA1_9972s	Q01484	8.A.28.1.1	31.75	7e-20
CTA1_9976s	Q875B9	3.D.1.6.2	77.38	2e-41
CTA1_9978s	Q9Y4P1	9.A.15.2.1	33.54	4e-47
CTA1_9979s	Q9Y4P1	9.A.15.2.1	33.54	4e-47
CTA1_9982s	Q12142	9.A.15.1.1	39.22	2e-153
CTA1_9983s	P10566	2.A.29.5.1	48.01	4e-100
CTA1_9987s	Q9NXW2	1.P.1.1.1	52.17	1e-13
CTA1_9991s	P25694	3.A.16.1.2	37.67	4e-32
CTA1_9998s	P25284	3.D.1.6.2	73.6	0
CTA1_10001s	G2R6Y3	9.B.57.1.3	62.61	0
CTA1_10002s	O00410	1.I.1.1.3	35.26	0
CTA1_10005s	C5KRH7	9.B.149.1.7	39.71	3e-29
CTA1_10007s	Q9I4H4	4.D.3.1.11	23.28	2e-13
CTA1_10009s	P38631	9.B.119.1.1	61.88	0
CTA1_10021s	P53047	9.A.26.1.1	25.16	1e-11
CTA1_10024s	Q9FT96	9.A.61.2.1	27.06	4e-25
CTA1_10035s	Q8BL03	2.A.29.8.5	34.18	6e-40
CTA1_10042s	Q08777	2.A.1.13.4	27.64	4e-52
CTA1_10043s	Q08777	2.A.1.13.4	27.64	4e-52
CTA1_10046s	F9FCI2	2.A.121.2.4	71.73	9e-144
CTA1_10050s	Q0CZ13	2.A.1.19.48	61.74	7e-44
CTA1_10051s	Q0CZ13	2.A.1.19.48	61.74	7e-44
CTA1_10052s	Q0CZ13	2.A.1.19.48	54.87	1e-107
CTA1_10053s	P70786	2.A.1.14.3	30.06	5e-41
CTA1_10060s	P53048	2.A.1.1.11	36.96	2e-129
CTA1_10063s	P39986	3.A.3.10.3	53.15	0
CTA1_10076s	B8MIR9	9.B.235.1.8	36.52	6e-22
CTA1_10077s	P36046	3.A.8.1.1	57.98	6e-41
CTA1_10121s	Q3ZZY5	2.A.1.16.8	39.22	9e-140
CTA1_10124s	Q05521	9.B.105.3.2	25.17	3e-20
CTA1_10130s	P53322	2.A.1.14.11	31.72	4e-27
CTA1_10146s	P06493	1.I.1.1.3	29.05	6e-14
CTA1_10158s	V2Y999	2.A.66.1.38	33.53	7e-81
CTA1_10171s	Q5A477	2.A.7.13.2	48.05	4e-14
CTA1_10187s	A0C6L4	9.B.247.1.8	34.26	4e-43
CTA1_10190s	G0GA88	1.A.1.5.17	33.12	4e-18
CTA1_10200s	P43155	4.C.2.1.1	31.5	1e-72
CTA1_10202s	P32939	9.A.63.1.1	43.68	1e-41
CTA1_10220s	Q7ZWP6	8.A.91.1.3	28.57	2e-20
CTA1_10232s	G0S235	1.I.1.1.2	40.8	3e-156
CTA1_10248s	P06493	1.I.1.1.3	29.79	3e-40
CTA1_10249s	P06493	1.I.1.1.3	29.79	3e-40
CTA1_10250s	P06493	1.I.1.1.3	29.79	3e-40
CTA1_10252s	P32835	9.A.50.1.1	30.72	1e-14
CTA1_10271s	A1Z264	2.A.1.1.69	33.93	3e-85
CTA1_10297s	P46934	8.A.30.1.2	29.98	2e-41
CTA1_10301s	Q01519	3.D.4.8.1	61.11	2e-30
CTA1_10311s	Q9WZ31	1.A.35.3.2	27.64	3e-20
CTA1_10316s	B2W864	1.B.8.6.5	39.43	6e-56
CTA1_10317s	Q12436	2.A.5.1.14	35.71	2e-78
CTA1_10337s	P50276	2.A.3.8.4	33.91	1e-87
CTA1_10339s	P38680	2.A.18.4.1	30.65	9e-63
CTA1_10340s	P15685	2.A.1.1.10	26.14	1e-42
CTA1_10341s	Q7SD12	2.A.1.1.83	66.27	0
CTA1_10363s	P53322	2.A.1.14.11	26.36	5e-56
CTA1_10375s	P32867	8.A.91.1.5	31.76	4e-31
CTA1_10376s	A0LFK9	9.B.102.4.1	28.04	7e-12
CTA1_10380s	P14635	1.I.1.1.3	28.52	9e-26
CTA1_10381s	P14635	1.I.1.1.3	28.52	9e-26
CTA1_10382s	P14635	1.I.1.1.3	28.52	9e-26
CTA1_10391s	Q870L2	2.A.1.16.7	50.47	6e-132
CTA1_10400s	A4ZGP3	2.A.1.3.73	40.83	9e-143
CTA1_10420s	B6HN82	2.A.1.2.86	29.26	1e-57
CTA1_10430s	P39210	9.B.192.1.1	43.98	1e-41
CTA1_10431s	WP_018128393.1	9.B.238.3.1	38.17	5e-44
CTA1_10441s	P04839	5.B.1.1.1	32.49	6e-89
CTA1_10445s	O00159	1.I.1.1.3	41.74	0
CTA1_10449s	Q60441	2.A.43.3.1	37.5	5e-40
CTA1_10456s	P62837	3.A.20.1.1	47.01	4e-37
CTA1_10458s	P35670	3.A.3.5.3	35.62	0
CTA1_10460s	M2X3K0	9.B.115.1.1	40.08	1e-48
CTA1_10463s	OHB50947.1	5.B.1.2.4	27.81	6e-12
CTA1_10464s	Q3EAQ5	2.A.1.2.96	27.09	1e-41
CTA1_10466s	WP_084264158.1	2.A.127.1.8	31.95	1e-10
CTA1_10471s	D8TVC8	9.B.37.2.2	31.65	3e-16
CTA1_10475s	M5BEH1	9.B.106.3.1	34.18	9e-39
CTA1_10488s	H0EGM8	9.B.229.1.4	63.12	0
CTA1_10495s	Q9FT96	9.A.61.2.1	23.94	6e-11
CTA1_10503s	P38767	2.A.66.1.5	43.86	2e-113
CTA1_10518s	E9ELL4	2.A.1.2.91	25.32	1e-24
CTA1_10522s	A1Z264	2.A.1.1.69	31.71	1e-44
CTA1_10526s	Q7S3L8	2.A.52.1.8	68.27	7e-178
CTA1_10528s	Q7SD12	2.A.1.1.83	34.29	2e-14
CTA1_10555s	G0S9A7	1.I.1.1.2	50.48	0
CTA1_10556s	G0S9A7	1.I.1.1.2	50.48	0
CTA1_10585s	P53048	2.A.1.1.11	34.16	3e-109
CTA1_10588s	B0LFQ8	8.A.43.1.1	30.8	2e-11
CTA1_10598s	P55072	3.A.16.1.1	45.59	2e-64
CTA1_10603s	P40445	2.A.1.14.38	29.29	1e-19
CTA1_10637s	CCF49679.1	8.A.80.3.1	29.85	7e-12
CTA1_10644s	U9UKY5	2.A.17.2.3	40	2e-117
CTA1_10645s	P31552	4.C.1.1.6	27.91	6e-19
CTA1_10653s	A0C6L4	9.B.247.1.8	34.23	8e-51
CTA1_10666s	P32939	9.A.63.1.1	35.76	5e-25
CTA1_10667s	P32939	9.A.63.1.1	35.76	5e-25
CTA1_10697s	B0SM05	2.A.25.1.6	33.83	1e-16
CTA1_10703s	P53322	2.A.1.14.11	29.52	2e-54
CTA1_10709s	Q12324	1.A.4.4.1	23.53	8e-15
CTA1_10710s	Q12324	1.A.4.4.1	23.53	8e-15
CTA1_10726s	Q9UUY2	3.A.3.2.27	68.23	0
CTA1_10735s	Q8CFI0	8.A.30.1.1	29.13	6e-41
CTA1_10743s	Q5R542	2.A.1.40.2	35.73	1e-45
CTA1_10752s	B8N1Q6	1.A.55.4.1	59.73	2e-53
CTA1_10766s	B6HN82	2.A.1.2.86	33.97	7e-92
CTA1_10771s	Q8NKG7	2.A.1.2.77	44.12	6e-126
CTA1_10777s	N4W0W1	9.B.51.1.4	67.41	6e-122
CTA1_10781s	Q8J0V1	2.A.1.1.57	64.21	0
CTA1_10785s	Q3EAQ5	2.A.1.2.96	23.12	2e-32
CTA1_10787s	P43672	3.A.1.120.6	27.85	6e-30
CTA1_10789s	C5L569	9.B.106.3.3	30.82	9e-25
CTA1_10790s	K0E4D9	3.A.1.208.41	34.12	0
CTA1_10791s	P77735	8.A.5.1.6	41.27	5e-71
CTA1_10793s	Q07904	2.A.1.14.36	32.08	2e-85
CTA1_10797s	A7EIH8	4.D.3.2.1	76.32	0
CTA1_10801s	Q15287	3.A.18.1.1	40	2e-14
CTA1_10802s	B8MZ51	2.A.69.2.3	54.95	0
CTA1_10832s	M5BEH1	9.B.106.3.1	41.84	2e-14
CTA1_10849s	O43000	2.A.1.14.17	33.74	2e-67
CTA1_10850s	A2QTF4	2.A.1.2.48	34.09	6e-70
CTA1_10876s	B3LDT4	3.A.3.3.10	62.02	0
CTA1_10882s	Q9LP54	3.A.20.1.2	29.29	8e-13
CTA1_10887s	P32867	8.A.91.1.5	28.3	2e-23
CTA1_10896s	I1CTU6	9.B.12.2.2	70.18	2e-23
CTA1_10898s	Q9FT96	9.A.61.2.1	26.26	1e-11
CTA1_10911s	P07213	3.A.8.1.1	31.82	1e-74
CTA1_10916s	V5IMT0	1.Q.1.1.1	41.75	0
CTA1_10939s	P06493	1.I.1.1.3	27.6	4e-20
CTA1_10949s	B6HN82	2.A.1.2.86	40.56	5e-128
CTA1_10976s	Q39254	2.A.19.2.4	32.23	3e-55
CTA1_10994s	H2E274	2.A.1.3.65	27.07	5e-46
CTA1_10995s	O14091	2.A.2.6.1	33.81	4e-11
CTA1_11011s	Q42524	4.C.1.1.7	24.27	1e-13
CTA1_11024s	P38680	2.A.18.4.1	29.79	3e-38
CTA1_11025s	P38680	2.A.18.4.1	28.42	2e-53
CTA1_11031s	D9SZH8	2.A.7.3.49	31.19	5e-11
CTA1_11037s	C9S8B8	2.A.29.14.10	83.85	0
CTA1_11038s	P32266	9.B.25.1.1	42.55	0
CTA1_11039s	P32266	9.B.25.1.1	42.55	0
CTA1_11047s	O00159	1.I.1.1.3	34.45	1e-131
CTA1_11054s	Q9VCR7	2.A.43.1.2	37.15	3e-56
CTA1_11057s	P53735	2.A.4.4.1	30.66	2e-22
CTA1_11061s	E7NGV2	3.A.16.1.2	36.94	4e-31
CTA1_11063s	Q12697	3.A.3.10.8	47.6	0
CTA1_11065s	P32939	9.A.63.1.1	32.95	1e-16
CTA1_11097s	P32912	1.F.1.1.2	25.63	8e-17
CTA1_11099s	Q9MUK5	3.A.9.1.1	32.67	2e-11
CTA1_11107s	Q12029	2.A.54.1.4	53.33	3e-123
CTA1_11108s	Q12029	2.A.54.1.4	53.33	3e-123
CTA1_11109s	P06493	1.I.1.1.3	25.41	9e-24
CTA1_11113s	Q12165	3.A.2.1.3	53.79	9e-44
CTA1_11117s	O43592	1.I.1.1.3	27.37	2e-96
CTA1_11121s	Q08417	9.A.26.1.2	29.97	2e-28
CTA1_11127s	P38919	3.A.18.1.1	32.23	1e-57
CTA1_11131s	P15685	2.A.1.1.10	34.52	1e-44
CTA1_11133s	P14906	3.A.5.8.1	26.12	2e-48
CTA1_11145s	P19807	2.A.3.4.1	29.49	3e-67
CTA1_11146s	WP_018128393.1	9.B.238.3.1	31.94	2e-13
CTA1_11147s	P36029	2.A.3.4.5	34.38	8e-85
CTA1_11160s	Q10074	2.A.18.7.3	36.81	2e-121
CTA1_11169s	P70786	2.A.1.14.3	35	7e-60
CTA1_11180s	Q8NKG7	2.A.1.2.77	31.62	9e-71
CTA1_11198s	P15710	2.A.20.2.1	36.88	3e-119
CTA1_11222s	C8Z8U3	3.A.16.1.2	35.82	3e-45
CTA1_11224s	B3ET62	3.A.23.6.1	46.13	2e-105
CTA1_11234s	P15685	2.A.1.1.10	26.58	5e-39
CTA1_11235s	P15685	2.A.1.1.10	26.58	5e-39
CTA1_11236s	H2E274	2.A.1.3.65	27.42	1e-43
CTA1_11259s	Q9FT96	9.A.61.2.1	30.05	3e-22
CTA1_11267s	F9G0E8	9.B.247.1.4	49.49	6e-92
CTA1_11269s	P38011	8.A.92.1.3	26.76	5e-14
CTA1_11273s	P53322	2.A.1.14.11	26.97	1e-48
CTA1_11280s	Q3EAQ5	2.A.1.2.96	19.96	7e-11
CTA1_11282s	P32839	3.A.28.1.1	27	3e-41
CTA1_11286s	P15685	2.A.1.1.10	34.87	3e-95
CTA1_11288s	O43000	2.A.1.14.17	30.59	3e-83
CTA1_11310s	O14166	2.A.43.4.1	32.73	9e-33
CTA1_11316s	P16157	8.A.28.1.2	27.23	1e-41
CTA1_11317s	P53389	2.A.1.2.33	23.36	8e-11
CTA1_11323s	P38206	2.A.66.3.1	30.8	1e-69
CTA1_11328s	K0E4D9	3.A.1.208.41	34.45	0
CTA1_11329s	Q9UUY2	3.A.3.2.27	46.83	0
CTA1_11340s	P80874	8.A.5.1.4	30.26	5e-15
CTA1_11347s	Q9RBJ2	4.D.3.1.12	30.3	5e-30
CTA1_11354s	P44658	3.A.1.17.3	25.74	6e-30
CTA1_11355s	D9SZH8	2.A.7.3.49	30.91	7e-13
CTA1_11356s	Q5B2K4	2.A.96.1.3	58.14	3e-80
CTA1_11373s	Q99758	3.A.1.211.5	27.6	3e-92
CTA1_11373s	Q99758	3.A.1.211.5	30.7	9e-42
CTA1_11411s	P32319	9.A.63.1.1	32.23	7e-175
CTA1_11411s	P32319	9.A.63.1.1	22	4e-16
CTA1_11412s	Q9I4H4	4.D.3.1.11	26.79	3e-16
CTA1_11415s	Q99257	3.A.22.1.1	29.81	1e-44
CTA1_11421s	Q9UUY2	3.A.3.2.27	57.23	0
CTA1_11423s	P29465	4.D.1.1.12	52.12	0
CTA1_11424s	P29465	4.D.1.1.12	52.12	0
CTA1_11433s	M5BEH1	9.B.106.3.1	33.21	2e-37
CTA1_11435s	P33760	3.A.20.1.5	29.39	3e-107
CTA1_11436s	P33760	3.A.20.1.5	29.39	3e-108
CTA1_11443s	P40260	1.A.11.3.1	55.76	6e-169
CTA1_11448s	P63104	8.A.98.1.2	65.92	6e-105
CTA1_11452s	Q9SY55	3.A.3.2.19	53.14	0
CTA1_11502s	G9EQG6	1.B.76.1.4	31.7	5e-22
CTA1_11507s	Q8TEX9	1.I.1.1.3	24.72	7e-45
CTA1_11510s	G0SEA3	1.I.1.1.2	71.79	0
CTA1_11536s	P53389	2.A.1.2.33	22.83	1e-42
CTA1_11543s	G9NAJ2	5.B.2.3.2	27.88	4e-33
CTA1_11567s	P63144	8.A.5.1.3	27.67	7e-12
CTA1_11568s	P24918	3.D.1.6.2	85.35	0
CTA1_11583s	Q9NTM9	9.B.158.1.1	32.7	9e-23
CTA1_11585s	F1R8V8	2.A.3.8.29	33.2	2e-83
CTA1_11589s	Q9HGT5	3.A.1.201.27	41.54	0
CTA1_11592s	Q5A4M8	1.H.1.7.2	29.45	4e-12
CTA1_11593s	Q5A4M8	1.H.1.7.2	29.45	4e-12
CTA1_11595s	Q4WCY0	1.A.56.3.2	51.22	8e-49
CTA1_11596s	Q8J0D3	8.A.40.2.1	66.22	1e-107
CTA1_11597s	P22203	3.A.2.2.3	45.13	4e-61
CTA1_11598s	P32660	3.A.3.8.4	51.29	0
CTA1_11601s	C6TK29	2.A.7.29.4	23.03	1e-10
CTA1_11603s	O00571	1.I.1.1.3	43.19	2e-113
CTA1_11612s	P38318	2.A.1.25.4	42.2	1e-150
CTA1_11614s	M5BEH1	9.B.106.3.1	29.84	7e-30
CTA1_11623s	O82567	4.F.1.1.2	36.52	2e-59
CTA1_11629s	Q08777	2.A.1.13.4	32.68	2e-84
CTA1_11630s	Q08777	2.A.1.13.4	32.68	2e-84
CTA1_11646s	O43000	2.A.1.14.17	22.25	1e-26
CTA1_11650s	P38196	2.A.39.3.3	36.55	8e-99
CTA1_11680s	Q9ZK21	1.C.82.1.1	29.28	2e-13
CTA1_11681s	K0E4D9	3.A.1.208.41	34.87	4e-58
CTA1_11687s	Q3TWN3	9.A.40.3.1	37.13	3e-62
CTA1_11690s	F4IRW0	9.A.15.3.1	28.74	2e-29
CTA1_11691s	Q9XIA9	4.C.1.1.14	28.21	5e-79
CTA1_11709s	P53322	2.A.1.14.11	27.42	6e-62
CTA1_11710s	B6HN82	2.A.1.2.86	39.02	4e-125
CTA1_11717s	G9NAJ2	5.B.2.3.2	36.88	3e-27
CTA1_11719s	A2R3H2	2.A.1.1.119	38.96	7e-108
CTA1_11733s	B6HN82	2.A.1.2.86	52.86	1e-97
CTA1_11734s	B6HN82	2.A.1.2.86	52.86	1e-97
CTA1_11735s	B6HN82	2.A.1.2.86	48.45	2e-67
CTA1_11736s	Q04013	2.A.29.29.1	71.01	1e-161
CTA1_11743s	P38680	2.A.18.4.1	26.65	2e-40
CTA1_11746s	P33303	2.A.29.13.1	59.54	6e-122
CTA1_11747s	Q9FT96	9.A.61.2.1	30.3	3e-23
CTA1_11777s	P38680	2.A.18.4.1	63.45	0
CTA1_11799s	Q09920	2.A.108.1.5	37.86	4e-104
CTA1_11800s	N4TIW3	2.D.1.1.6	64.86	0
CTA1_11804s	Q9NUU7	1.I.1.1.3	45.19	2e-121
CTA1_11811s	B1PXD0	2.A.39.2.4	32.46	1e-78
CTA1_11813s	E5CZT5	2.A.21.6.6	58.44	0
CTA1_11825s	P40309	2.A.37.4.1	34.55	3e-28
CTA1_11832s	A2R3H2	2.A.1.1.119	37.69	9e-109
CTA1_11843s	P11636	2.A.1.1.7	28.14	4e-62
CTA1_11848s	P62826	9.A.60.1.1	31.41	1e-14
CTA1_11852s	Q08777	2.A.1.13.4	24.54	6e-33
CTA1_11860s	P11636	2.A.1.1.7	39.92	2e-121
CTA1_11878s	Q08280	2.A.1.7.13	27.14	7e-37
CTA1_11910s	C8ZEM9	3.A.16.1.2	47.85	2e-41
CTA1_11918s	O13657	1.A.35.2.3	49.86	9e-107
CTA1_11919s	O13657	1.A.35.2.3	49.86	9e-107
CTA1_11939s	P15365	2.A.1.14.4	28.85	4e-65
CTA1_11940s	O43000	2.A.1.14.17	32.64	4e-82
CTA1_11946s	G0S7B6	1.I.1.1.2	60.21	0
CTA1_11971s	E9ELL4	2.A.1.2.91	43.37	2e-134
CTA1_11972s	E9ELL4	2.A.1.2.91	43.37	2e-134
CTA1_12002s	Q9FT96	9.A.61.2.1	24.18	5e-18
CTA1_12015s	A2QDX9	2.A.7.9.20	51.12	7e-116
CTA1_12016s	A2QDX9	2.A.7.9.20	51.12	7e-116
CTA1_12017s	Q7RXW5	1.Q.1.1.1	59.88	9e-56
CTA1_12025s	P53322	2.A.1.14.11	24.13	9e-25
CTA1_12026s	P70786	2.A.1.14.3	37.93	3e-21
CTA1_12039s	P53322	2.A.1.14.11	30.8	4e-36
CTA1_12060s	Q08280	2.A.1.7.13	25.6	2e-24
CTA1_12061s	Q5AZI1	2.A.7.25.7	55.02	0
CTA1_12076s	K1WSG6	9.B.231.1.3	42.55	2e-51
CTA1_12083s	H2E274	2.A.1.3.65	26.11	4e-47
CTA1_12088s	O33932	8.A.43.1.3	27.39	6e-19
CTA1_12091s	Q02776	3.A.8.1.1	36.9	1e-27
CTA1_12094s	V5IPP0	1.Q.1.1.1	38.55	9e-75
CTA1_12102s	P41909	3.A.1.203.6	38.52	7e-163
CTA1_12109s	B6HIC2	2.A.1.2.78	27.72	8e-49
CTA1_12114s	1002048002	2.A.4.2.8	36.94	1e-90
CTA1_12116s	O82567	4.F.1.1.2	35.79	2e-57
CTA1_12117s	P43071	3.A.1.205.4	49.33	0
CTA1_12120s	Q02795	9.B.142.3.14	26.78	2e-16
CTA1_12124s	Q9Y5S9	3.A.18.1.1	60.71	5e-32
CTA1_12153s	Q06493	2.A.97.1.4	46.55	3e-105
CTA1_12154s	M7SWU9	9.B.191.1.7	58.82	9e-141
CTA1_12170s	P53104	9.A.15.1.1	52.11	1e-95
CTA1_12189s	P51793	2.A.49.2.8	33.38	5e-120
CTA1_12200s	Q7RZ09	3.D.1.6.2	81.61	6e-45
CTA1_12211s	Q24210	9.B.106.3.2	27.33	6e-33
CTA1_12222s	P11636	2.A.1.1.7	39.18	8e-116
CTA1_12249s	A0C6L4	9.B.247.1.8	29	2e-41
CTA1_12255s	A3M0N3	2.A.1.1.68	27.69	3e-30
CTA1_12273s	A0C6L4	9.B.247.1.8	30.65	3e-47
CTA1_12285s	Q03730	2.A.7.24.5	40.48	1e-82
CTA1_12286s	P32939	9.A.63.1.1	66.35	7e-97
CTA1_12330s	Q12049	3.A.22.1.1	37.63	2e-47
CTA1_12339s	P38680	2.A.18.4.1	26.73	6e-45
CTA1_12340s	Q1P9T1	2.A.108.1.7	26.86	1e-45
CTA1_12347s	M5BEH1	9.B.106.3.1	29.22	4e-19
CTA1_12354s	P32799	3.D.4.8.1	37.19	1e-19
CTA1_12355s	Q9C1B3	2.A.1.3.47	27.78	3e-28
CTA1_12360s	Q0WWQ1	9.A.15.3.1	34.47	1e-49
CTA1_12371s	P39719	1.A.4.9.3	21.97	5e-31
CTA1_12373s	O95373	1.I.1.1.3	28.07	2e-126
CTA1_12374s	O95373	1.I.1.1.3	28.07	2e-126
CTA1_12377s	Q8R173	9.B.37.2.1	34.92	5e-14
CTA1_12384s	P53388	2.A.3.10.13	51.05	9e-179
CTA1_12388s	B5B9V9	3.A.3.9.5	57.8	0
CTA1_12393s	A0FGR8	9.A.57.1.2	29.14	2e-28
CTA1_12394s	Q86Z14	8.A.49.1.2	32.64	2e-70
CTA1_12409s	Q99385	2.A.19.2.2	39.44	2e-31
CTA1_12413s	P53943	2.A.1.2.36	33.11	4e-67
CTA1_12428s	P53173	8.A.61.1.1	64.18	2e-60
CTA1_12429s	Q676U5	9.A.15.2.1	27.06	2e-14
CTA1_12443s	O43000	2.A.1.14.17	36.81	1e-94
CTA1_12445s	E2PSV0	1.A.111.1.2	63.64	7e-33
CTA1_12458s	Q02776	3.A.8.1.1	40.94	3e-65
CTA1_12464s	E9ELL4	2.A.1.2.91	23.96	2e-20
CTA1_12476s	P32842	3.A.2.2.3	66.89	7e-62
CTA1_12488s	Q7SI25	1.Q.1.1.1	47.77	7e-120
CTA1_12517s	Q12436	2.A.5.1.14	31.5	7e-46
CTA1_12525s	P32844	1.F.2.1.1	21.25	8e-48
CTA1_12529s	Q62420	8.A.34.1.1	26.25	7e-14
CTA1_12541s	P49374	2.A.1.1.39	48.34	1e-148
CTA1_12547s	P39952	2.A.9.1.1	29.47	8e-30
CTA1_12548s	Q08176	1.B.33.3.1	43.06	7e-12
CTA1_12555s	P43530	1.C.72.4.1	35.43	6e-32
CTA1_12560s	P53322	2.A.1.14.11	31.22	4e-78
CTA1_12563s	Q9P380	2.A.17.2.1	32.92	2e-93
CTA1_12571s	P39709	2.A.1.14.37	36.06	4e-85
CTA1_12573s	O59726	2.A.1.48.4	29.26	4e-50
CTA1_12574s	P46996	2.A.1.11.4	23.69	5e-23
CTA1_12576s	A4ZGP3	2.A.1.3.73	38.75	3e-124
CTA1_12577s	P53389	2.A.1.2.33	24.66	9e-12
CTA1_12595s	A0DML3	1.C.105.2.5	24.72	2e-25
CTA1_12597s	D9SZH8	2.A.7.3.49	30.39	9e-11
CTA1_12603s	P33767	9.B.142.3.14	29.37	2e-54
CTA1_12611s	Q94C95	9.A.15.3.1	33.33	4e-38
CTA1_12618s	Q9P0I2	3.A.27.1.1	38.46	2e-52
CTA1_12621s	Q8TD19	1.I.1.1.3	26.95	2e-20
CTA1_12630s	G9P430	9.B.142.3.5	83.29	0
CTA1_12632s	G9P430	9.B.142.3.5	84.5	0
CTA1_12634s	P77735	8.A.5.1.6	25.8	8e-14
CTA1_12650s	A2R8R0	1.B.69.1.4	53.66	3e-78
CTA1_12661s	P32939	9.A.63.1.1	32.79	9e-26
CTA1_12665s	C7Z7K1	1.A.17.1.18	64.93	0
CTA1_12667s	O00623	3.A.20.1.1	25.87	3e-28
CTA1_12671s	Q8NKC4	2.A.3.10.18	42.11	5e-157
CTA1_12684s	Q9H300	9.B.104.1.6	27.47	4e-13
CTA1_12701s	P39719	1.A.4.9.3	34.61	3e-119
CTA1_12710s	P53322	2.A.1.14.11	23.64	9e-31
CTA1_12730s	P46060	1.I.1.1.3	37.69	7e-45
CTA1_12738s	Q9NQQ7	2.A.7.9.16	35.39	1e-49
CTA1_12755s	Q03015	3.D.1.6.2	75.25	4e-53
CTA1_12758s	P61011	3.A.5.9.1	56.04	0
CTA1_12778s	P53322	2.A.1.14.11	29.88	4e-72
CTA1_12779s	Q09920	2.A.108.1.5	29.76	6e-46
CTA1_12805s	M5BEH1	9.B.106.3.1	37.72	2e-59
CTA1_12821s	Q12520	2.A.7.11.6	35.01	7e-53
CTA1_12825s	M5BEH1	9.B.106.3.1	34.96	6e-53
CTA1_12827s	O00571	1.I.1.1.3	24.45	3e-26
CTA1_12831s	F9X0Q3	1.A.23.4.9	34.83	2e-92
CTA1_12848s	Q2TJJ2	2.A.16.4.3	33.7	7e-11
CTA1_12851s	Q94C95	9.A.15.3.1	29.39	2e-30
CTA1_12860s	P38090	2.A.3.10.19	40.15	2e-126
CTA1_12865s	e9cyw5	2.A.1.75.2	49.18	9e-159
CTA1_12882s	O00422	3.A.18.1.1	29.14	6e-13
CTA1_12900s	Q6IT47	2.A.18.4.2	56.48	3e-175
CTA1_12908s	P33413	2.A.21.6.1	40	2e-14
CTA1_12914s	Q9RBJ2	4.D.3.1.12	30.61	6e-38
CTA1_12926s	Q8NKD5	1.A.11.3.3	63.87	0
CTA1_12933s	KZV12328	3.A.1.31.3	73.39	0
CTA1_12953s	Q8J0U9	2.A.1.1.58	54.25	0
CTA1_12954s	Q8J0U9	2.A.1.1.58	54.25	0
CTA1_12956s	P29465	4.D.1.1.12	23.54	2e-19
CTA1_12959s	P43071	3.A.1.205.4	45.79	0
CTA1_12972s	Q9V0A6	3.B.1.1.5	51.56	3e-12
CTA1_12973s	A1Z264	2.A.1.1.69	31.68	4e-66
CTA1_12974s	G7XY82	9.B.143.5.1	43.75	9e-64
CTA1_12984s	P32939	9.A.63.1.1	27.72	2e-13
CTA1_13011s	P53322	2.A.1.14.11	29.03	8e-72
CTA1_13027s	F4K2G0	3.D.1.8.1	44.97	3e-29
CTA1_13032s	P62873	8.A.92.1.1	27.72	2e-13
CTA1_13052s	O94528	2.A.1.2.35	39.74	4e-113
CTA1_13054s	P49792	1.I.1.1.3	36.31	1e-15
CTA1_13057s	Q00319	2.A.29.6.1	39.62	3e-75
CTA1_13060s	Q07824	2.A.1.2.16	45.44	3e-144
CTA1_13061s	P30605	2.A.1.1.8	39	1e-112
CTA1_13067s	O43184	8.A.77.1.5	29.56	2e-27
CTA1_13116s	Q07307	2.A.40.4.1	62.59	0
CTA1_13125s	Q8NKG7	2.A.1.2.77	31.31	9e-31
CTA1_13129s	A1C4R1	9.A.27.1.4	33.56	1e-21
CTA1_13133s	P11636	2.A.1.1.7	73.51	0
CTA1_13135s	P50276	2.A.3.8.4	26.38	3e-50
CTA1_13137s	A6N844	2.A.39.3.10	40.39	1e-112
CTA1_13141s	P12866	3.A.1.206.1	28.78	3e-157
CTA1_13155s	P21825	1.A.15.1.1	34.23	9e-32
CTA1_13156s	P21825	1.A.15.1.1	34.23	6e-32
CTA1_13158s	A1S297	2.A.1.7.11	34.38	1e-53
CTA1_13160s	O14031	2.A.67.1.5	38.46	0
CTA1_13162s	P38360	3.A.3.5.14	38.53	0
CTA1_13166s	P43672	3.A.1.120.6	28.35	4e-34
CTA1_13176s	Q8TD19	1.I.1.1.3	35.23	5e-45
CTA1_13194s	L1L857	1.B.79.1.2	31.91	4e-12
CTA1_13202s	Q08268	2.A.1.13.19	31.75	1e-44
CTA1_13206s	Q42524	4.C.1.1.7	32.63	9e-48
CTA1_13217s	A0C6L4	9.B.247.1.8	30.89	3e-32
CTA1_13219s	Q9C1B3	2.A.1.3.47	27.8	5e-72
CTA1_13227s	P15365	2.A.1.14.4	30.58	2e-64
CTA1_13228s	P15365	2.A.1.14.4	30.58	2e-64
CTA1_13229s	O94528	2.A.1.2.35	46.18	7e-158
CTA1_13231s	Q9Y860	2.A.3.4.2	32.26	8e-69
CTA1_13242s	Q9UUY2	3.A.3.2.27	54.28	0
CTA1_13243s	P73948	2.A.38.4.5	23.32	2e-12
CTA1_13252s	Q9RPP3	2.A.1.14.8	35.2	4e-51
CTA1_13253s	Q07478	3.A.22.1.1	34.75	3e-12
CTA1_13271s	Q8NKC4	2.A.3.10.18	42.12	1e-70
CTA1_13282s	WP_018128393.1	9.B.238.3.1	26.76	1e-12
CTA1_13298s	Q870L2	2.A.1.16.7	35.13	6e-126
CTA1_13302s	O14031	2.A.67.1.5	32.56	1e-77
CTA1_13303s	O14031	2.A.67.1.5	46.62	3e-34
CTA1_13307s	Q8ID54	3.A.25.2.1	35.71	9e-38
CTA1_13312s	Q8S403	2.A.94.1.1	28.44	1e-57
CTA1_13317s	G7XY82	9.B.143.5.1	39.68	6e-50
CTA1_13323s	P15710	2.A.20.2.1	37.03	3e-131
CTA1_13324s	P77735	8.A.5.1.6	24.73	3e-11
CTA1_13325s	P0C105	2.A.1.7.2	31.71	4e-55
CTA1_13336s	P25346	2.A.1.9.7	38.49	2e-60
CTA1_13343s	P40897	2.A.67.1.3	23.86	2e-59
CTA1_13357s	Q2GNP2	9.B.191.1.1	74.3	4e-116
CTA1_13360s	P38264	9.A.64.1.1	50.53	4e-54
CTA1_13376s	P53322	2.A.1.14.11	24.95	2e-44
CTA1_13378s	P53943	2.A.1.2.36	25.72	3e-55
CTA1_13380s	Q09920	2.A.108.1.5	27.38	1e-16
CTA1_13386s	Q08280	2.A.1.7.13	27.93	2e-32
CTA1_13390s	P53388	2.A.3.10.13	54.68	0
CTA1_13391s	Q874I3	2.A.41.2.7	44.24	3e-169
CTA1_13393s	P38360	3.A.3.5.14	49.58	0
CTA1_13407s	P77735	8.A.5.1.6	42.77	3e-88
CTA1_13412s	A0C6L4	9.B.247.1.8	30.25	6e-34
CTA1_13415s	H6B4G1	1.A.8.6.4	59.6	2e-74
CTA1_13418s	A2R3H2	2.A.1.1.119	32.2	5e-87
CTA1_13423s	O14031	2.A.67.1.5	25.76	9e-62
CTA1_13430s	P23622	2.A.53.1.2	57.73	0
