# Supplementary material for: Comparative genome analysis indicates high evolutionary potential of pathogenicity genes in Colletotrichum tanaceti
Source: PLoS One. 2019 May 31;14(5):e0212248. doi: 10.1371/journal.pone.0212248 (PMC6544218; doi:10.1371/journal.pone.0212248)
Supplement: S16 Table — (XLSX) [file pone.0212248.s016.xlsx]

## Sheet: Sheet1
S16 Table. Homologs to pathogen host interaction database in C. tanaceti
Gene ID	PHI Accession	Protein Accession	Genen name	Species	Phenotype	E value
CTA1_1s	PHI:3280	N4VQQ5	CoRAS1	Colletotrichum_orbiculare	lethal	1e-156
CTA1_5s	PHI:97	Q92215	TOXC	Cochliobolus_carbonum	reduced_virulence	0
CTA1_7s	PHI:255	Q9Y8A2	FUM1_(FUM5)	Fusarium_fujikuroi	unaffected_pathogenicity	0
CTA1_11s	PHI:6124	I1RU06	FGSG_07678	Fusarium_graminearum	reduced_virulence	2e-127
CTA1_17s	PHI:96	P43098	FAS2	Candida_albicans	loss_of_pathogenicity	0
CTA1_18s	PHI:26	P28873	CaMDR1	Candida_albicans	reduced_virulence	7e-34
CTA1_19s	PHI:6938__PHI:6989	Q9HWG3	pchD	Pseudomonas_aeruginosa	reduced_virulence__increased_virulence_(hypervirulence)__loss_of_pathogenicity	7e-31
CTA1_28s	PHI:1410	I1RYG0	GzC2H076	Fusarium_graminearum	unaffected_pathogenicity	2e-87
CTA1_31s	PHI:482	Q6TFC7	LAEA	Aspergillus_fumigatus	reduced_virulence	7e-49
CTA1_33s	PHI:2560	Q6FLU4	CNB1	Candida_glabrata	reduced_virulence	1e-21
CTA1_38s	PHI:2034	G4MZY1	MFP1	Magnaporthe_oryzae	reduced_virulence	0
CTA1_40s	PHI:5594	G4MW86	FZC5	Magnaporthe_oryzae	unaffected_pathogenicity	0
CTA1_42s	PHI:3459	Q4QFI1	NTPDase1	Leishmania_major	reduced_virulence	1e-26
CTA1_49s	PHI:482	Q6TFC7	LAEA	Aspergillus_fumigatus	reduced_virulence	2e-28
CTA1_50s	PHI:508	Q96VB5	AFT1	Alternaria_alternata	loss_of_pathogenicity	4e-12
CTA1_51s	PHI:508	Q96VB5	AFT1	Alternaria_alternata	loss_of_pathogenicity	4e-12
CTA1_52s	PHI:508	Q96VB5	AFT1	Alternaria_alternata	loss_of_pathogenicity	4e-12
CTA1_56s	PHI:5271	Q8Y0J2	fabG1	Ralstonia_solanacearum	lethal	2e-19
CTA1_57s	PHI:1161	A4ZGP3	MgMfs1	Zymoseptoria_tritici	chemistry_target:_sensitivity_to_chemical	2e-44
CTA1_59s	PHI:1577	I1RK79	GzOB017	Fusarium_graminearum	unaffected_pathogenicity	6e-76
CTA1_64s	PHI:256	Q96TN6	GAS1	Magnaporthe_oryzae	reduced_virulence	1e-113
CTA1_66s	PHI:24	Q00903	Avenacinase_gene	Gaeumannomyces_graminis	loss_of_pathogenicity__unaffected_pathogenicity	3e-56
CTA1_66s	PHI:24	Q00903	Avenacinase_gene	Gaeumannomyces_graminis	loss_of_pathogenicity__unaffected_pathogenicity	2e-24
CTA1_74s	PHI:3457	J9VNZ8	PHO89	Cryptococcus_neoformans	reduced_virulence	8e-122
CTA1_76s	PHI:4024	G4N740	MoST1	Magnaporthe_oryzae	unaffected_pathogenicity	7e-67
CTA1_77s	PHI:6698	A0A0H6NEI3	edd	Vibrio_cholerae	reduced_virulence	3e-41
CTA1_80s	PHI:3972	L2FHG9	CDA	Colletotrichum_gloeosporioides	unaffected_pathogenicity	0
CTA1_81s	PHI:3972	L2FHG9	CDA	Colletotrichum_gloeosporioides	unaffected_pathogenicity	0
CTA1_82s	PHI:6186	I1RR41	FgCHS8	Fusarium_graminearum	reduced_virulence	0
CTA1_83s	PHI:3097	J5JEX5	Kre2/Mnt1	Beauveria_bassiana	reduced_virulence	0
CTA1_90s	PHI:598	Q0QWD8	THIOL	Leptosphaeria_maculans	reduced_virulence	6e-131
CTA1_91s	PHI:1260	I1RUC7	FGSG_07816	Fusarium_graminearum	unaffected_pathogenicity	1e-11
CTA1_93s	PHI:521	O43117	CgDN24	Colletotrichum_gloeosporioides	unaffected_pathogenicity	1e-16
CTA1_94s	PHI:1555	I1RDG6	GzMyb019	Fusarium_graminearum	unaffected_pathogenicity	8e-41
CTA1_99s	PHI:2693	F0XP73	GcABC-G1	Grosmannia_clavigera	reduced_virulence	0
CTA1_100s	PHI:1555	I1RDG6	GzMyb019	Fusarium_graminearum	unaffected_pathogenicity	3e-46
CTA1_104s	PHI:1711	I1REQ5	GzZC026	Fusarium_graminearum	unaffected_pathogenicity	2e-165
CTA1_105s	PHI:1711	I1REQ5	GzZC026	Fusarium_graminearum	unaffected_pathogenicity	2e-165
CTA1_106s	PHI:1711	I1REQ5	GzZC026	Fusarium_graminearum	unaffected_pathogenicity	2e-123
CTA1_111s	PHI:1436	I1SA30	GzC2H105	Fusarium_graminearum	reduced_virulence	5e-57
CTA1_112s	PHI:1436	I1SA30	GzC2H105	Fusarium_graminearum	reduced_virulence	5e-57
CTA1_113s	PHI:1436	I1SA30	GzC2H105	Fusarium_graminearum	reduced_virulence	5e-57
CTA1_116s	PHI:1718	I1S9X1	GzZC033	Fusarium_graminearum	unaffected_pathogenicity	3e-32
CTA1_117s	PHI:6626	Q6FV98	CgTpo1_2	Candida_glabrata	reduced_virulence	3e-14
CTA1_120s	PHI:1986	I1RA77	GzZC301	Fusarium_graminearum	unaffected_pathogenicity	1e-68
CTA1_121s	PHI:1986	I1RA77	GzZC301	Fusarium_graminearum	unaffected_pathogenicity	1e-68
CTA1_125s	PHI:5078	G2WYW6	VdCrz1	Verticillium_dahliae	reduced_virulence	0
CTA1_126s	PHI:6806	C4YFX2	tup1	Candida_albicans	reduced_virulence	1e-12
CTA1_134s	PHI:5440	G4N1P8	ABA4	Magnaporthe_oryzae	reduced_virulence	5e-21
CTA1_145s	PHI:1006	I1RXX1	HMR1	Fusarium_graminearum	reduced_virulence	0
CTA1_155s	PHI:3869	L0BVZ0	AbDhn2	Alternaria_brassicicola	reduced_virulence__unaffected_pathogenicity	2e-19
CTA1_156s	PHI:1526	I1S0J3	GzHOMEL036	Fusarium_graminearum	unaffected_pathogenicity	0
CTA1_163s	PHI:2815	Q04182	pdr15	Saccharomyces_cerevisiae	unaffected_pathogenicity	1e-96
CTA1_165s	PHI:569	O59937	XYL3	Fusarium_oxysporum	unaffected_pathogenicity	8e-116
CTA1_169s	PHI:6739	G4ML12	MoGls2	Magnaporthe_oryzae	reduced_virulence	2e-34
CTA1_170s	PHI:3381	W7N2B4	FVEG_12533	Fusarium_verticillioides	unaffected_pathogenicity	0
CTA1_171s	PHI:541	Q5XTQ4	LIP1	Botrytis_cinerea	unaffected_pathogenicity	2e-40
CTA1_178s	PHI:2968	J9VQA5	Hxs1	Cryptococcus_neoformans	reduced_virulence	2e-113
CTA1_179s	PHI:1528	I1SAN0	GzHOMEL041	Fusarium_graminearum	unaffected_pathogenicity	3e-74
CTA1_181s	PHI:5630	G4N853	FZC35	Magnaporthe_oryzae	unaffected_pathogenicity	2e-12
CTA1_186s	PHI:1269	I1RFK9	FGSG_02488	Fusarium_graminearum	unaffected_pathogenicity	1e-114
CTA1_189s	PHI:4990	J5K8H0	ras3	Beauveria_bassiana	reduced_virulence	3e-132
CTA1_195s	PHI:4716	Q9HY13	PA3613	Pseudomonas_aeruginosa	unaffected_pathogenicity__reduced_virulence	9e-20
CTA1_198s	PHI:2531	Q4WXC5	PRI1	Aspergillus_fumigatus	lethal	0
CTA1_199s	PHI:1165__PHI:1642__PHI:3109	I1RQL4	RRG2__GzWing014__FgSKN7	Fusarium_graminearum	unaffected_pathogenicity__reduced_virulence	6e-170
CTA1_209s	PHI:6612	G4NCI6	Mocapn9	Magnaporthe_oryzae	unaffected_pathogenicity__reduced_virulence	4e-24
CTA1_210s	PHI:4250	C5A9K4	aroB	Burkholderia_glumae	reduced_virulence	7e-28
CTA1_211s	PHI:1018__PHI:2042	Q3Y5V5	ABC3	Magnaporthe_oryzae	loss_of_pathogenicity	0
CTA1_212s	PHI:2896	N1JK84	BEC1005	Blumeria_graminis	reduced_virulence	2e-39
CTA1_221s	PHI:1904	I1RHR0	GzZC219	Fusarium_graminearum	unaffected_pathogenicity	0
CTA1_222s	PHI:267	Q9UW87	MLT1	Candida_albicans	reduced_virulence	1e-114
CTA1_222s	PHI:267	Q9UW87	MLT1	Candida_albicans	reduced_virulence	3e-14
CTA1_226s	PHI:3216	G4MVX4	MoCDIP4	Magnaporthe_oryzae	effector_(plant_avirulence_determinant)	2e-13
CTA1_228s	PHI:1260	I1RUC7	FGSG_07816	Fusarium_graminearum	unaffected_pathogenicity	5e-12
CTA1_229s	PHI:2357	E2EAF6	CYP52X1	Beauveria_bassiana	reduced_virulence	2e-114
CTA1_230s	PHI:2964	G7TM01	AsnB	Xanthomonas_oryzae	reduced_virulence	4e-37
CTA1_234s	PHI:513	Q5A2T6	ARN1_(SIT1)	Candida_albicans	unaffected_pathogenicity__reduced_virulence	4e-60
CTA1_236s	PHI:540__PHI:1029	Q8X116	BCPME2__bcpme2	Botrytis_cinerea	unaffected_pathogenicity	9e-90
CTA1_239s	PHI:5612	G4NHT5	FZC20	Magnaporthe_oryzae	unaffected_pathogenicity	8e-40
CTA1_248s	PHI:1602	I1RZY1	GzOB043	Fusarium_graminearum	unaffected_pathogenicity	0
CTA1_250s	PHI:2183	A4QUT2	CPXB	Magnaporthe_oryzae	unaffected_pathogenicity	0
CTA1_258s	PHI:3914	Q0V515	Sdh1	Parastagonospora_nodorum	reduced_virulence	5e-57
CTA1_259s	PHI:3126	D4I307	argD	Erwinia_amylovora	loss_of_pathogenicity__reduced_virulence	7e-24
CTA1_260s	PHI:511	Q59RG0	CaNAG4	Candida_albicans	reduced_virulence	6e-17
CTA1_263s	PHI:1964	I1RQU2	GzZC279	Fusarium_graminearum	unaffected_pathogenicity	1e-28
CTA1_264s	PHI:3347	D7UQ40	sol5	Alternaria_solani	unaffected_pathogenicity	7e-16
CTA1_265s	PHI:2731	G2XD29	VdSge1	Verticillium_dahliae	loss_of_pathogenicity	0
CTA1_269s	PHI:2032	G4NGA7	VTL1	Magnaporthe_oryzae	unaffected_pathogenicity	3e-105
CTA1_271s	PHI:3384	W7N2C1	FVEG_12530	Fusarium_verticillioides	unaffected_pathogenicity	2e-172
CTA1_274s	PHI:595__PHI:2248	Q1L2E2	ALS1__Als1	Parastagonospora_nodorum	reduced_virulence__loss_of_pathogenicity	2e-28
CTA1_275s	PHI:595__PHI:2248	Q1L2E2	ALS1__Als1	Parastagonospora_nodorum	reduced_virulence__loss_of_pathogenicity	2e-28
CTA1_277s	PHI:6927	G4MVC5	MoRAD6	Magnaporthe_oryzae	reduced_virulence	9e-31
CTA1_280s	PHI:5233	G5EH72	MoARG5_6	Magnaporthe_oryzae	loss_of_pathogenicity	0
CTA1_281s	PHI:5233	G5EH72	MoARG5_6	Magnaporthe_oryzae	loss_of_pathogenicity	0
CTA1_285s	PHI:1647	I1RWA9	GzWing019	Fusarium_graminearum	reduced_virulence	6e-63
CTA1_288s	PHI:1235	I1RWQ2	FGSG_08731	Fusarium_graminearum	lethal	0
CTA1_290s	PHI:1240__PHI:3088	I1RWQ0	FGSG_08729__CPK2	Fusarium_graminearum	unaffected_pathogenicity__loss_of_pathogenicity	0
CTA1_293s	PHI:4231	G5EHM3	MoFLP1	Magnaporthe_oryzae	reduced_virulence	4e-42
CTA1_296s	PHI:1530	I1RWP4	Gzsnd	Fusarium_graminearum	unaffected_pathogenicity	0
CTA1_297s	PHI:769	Q96VL0	CPSOD1	Claviceps_purpurea	unaffected_pathogenicity	2e-94
CTA1_304s	PHI:4891	Q5A5P7	orf19.5352	Candida_albicans	unaffected_pathogenicity	6e-145
CTA1_307s	PHI:6074	Q5ADN1	Tpd3	Candida_albicans	reduced_virulence	0
CTA1_312s	PHI:1309	I1RNI6	GzbHLH010	Fusarium_graminearum	lethal	2e-115
CTA1_325s	PHI:267	Q9UW87	MLT1	Candida_albicans	reduced_virulence	0
CTA1_328s	PHI:1543	I1RFQ3	GzMyb007	Fusarium_graminearum	unaffected_pathogenicity	5e-103
CTA1_332s	PHI:6855	P0C1A5	PelE	Dickeya_dadantii	reduced_virulence	5e-13
CTA1_337s	PHI:6969	Q1HA66	cokel2	Colletotrichum_orbiculare	reduced_virulence	0
CTA1_338s	PHI:6784__PHI:6790__PHI:6812	P0DJ06	sap2	Candida_albicans	reduced_virulence__loss_of_pathogenicity__unaffected_pathogenicity	2e-42
CTA1_339s	PHI:6784__PHI:6790__PHI:6812	P0DJ06	sap2	Candida_albicans	reduced_virulence__loss_of_pathogenicity__unaffected_pathogenicity	2e-42
CTA1_340s	PHI:508	Q96VB5	AFT1	Alternaria_alternata	loss_of_pathogenicity	3e-146
CTA1_342s	PHI:1099__PHI:1100__PHI:2269	Q32WF7	Mdh1	Parastagonospora_nodorum	unaffected_pathogenicity	1e-48
CTA1_348s	PHI:1404	I1RWH6	GzC2H067	Fusarium_graminearum	unaffected_pathogenicity	3e-29
CTA1_349s	PHI:2058	A7U5U4	LHS1	Magnaporthe_oryzae	reduced_virulence	1e-21
CTA1_357s	PHI:181	Q96VZ3	PGX1	Fusarium_oxysporum	unaffected_pathogenicity	8e-147
CTA1_363s	PHI:2976	C6ZRH8	CgOPT1	Colletotrichum_gloeosporioides	reduced_virulence	0
CTA1_364s	PHI:2976	C6ZRH8	CgOPT1	Colletotrichum_gloeosporioides	reduced_virulence	0
CTA1_366s	PHI:438	Q6WP49	BcBOT1_(CND5)	Botrytis_cinerea	reduced_virulence	7e-58
CTA1_370s	PHI:1590	I1RWI5	GzOB030	Fusarium_graminearum	lethal	7e-80
CTA1_371s	PHI:1589	I1RWH5	GzOB029	Fusarium_graminearum	unaffected_pathogenicity	9e-122
CTA1_372s	PHI:1589	I1RWH5	GzOB029	Fusarium_graminearum	unaffected_pathogenicity	9e-122
CTA1_376s	PHI:1681	I1REN7	GzNF001	Fusarium_graminearum	unaffected_pathogenicity	3e-16
CTA1_378s	PHI:540__PHI:1029	Q8X116	BCPME2__bcpme2	Botrytis_cinerea	unaffected_pathogenicity	3e-13
CTA1_381s	PHI:1393	I1RU69	GzC2H056	Fusarium_graminearum	unaffected_pathogenicity	8e-15
CTA1_384s	PHI:423	Q58Z64	VAD1	Cryptococcus_neoformans	reduced_virulence	1e-76
CTA1_385s	PHI:6887	Q2T8I9	BTH_II0309	Burkholderia_thailandensis	reduced_virulence	1e-19
CTA1_392s	PHI:2451	I1S3N8	FAEB1	Fusarium_graminearum	unaffected_pathogenicity	9e-18
CTA1_395s	PHI:6903	P99075	FbaA	Staphylococcus_aureus	reduced_virulence	6e-20
CTA1_403s	PHI:1790	I1RVT7	GzZC105	Fusarium_graminearum	lethal	0
CTA1_409s	PHI:1554	I1RC64	GzMyb018	Fusarium_graminearum	unaffected_pathogenicity	2e-11
CTA1_410s	PHI:1554	I1RC64	GzMyb018	Fusarium_graminearum	unaffected_pathogenicity	1e-11
CTA1_411s	PHI:685__PHI:2022	Q12634	BUF__BUF1	Magnaporthe_oryzae	loss_of_pathogenicity	4e-16
CTA1_412s	PHI:685__PHI:2022	Q12634	BUF__BUF1	Magnaporthe_oryzae	loss_of_pathogenicity	4e-16
CTA1_414s	PHI:2038	G4MQZ2	Mir1	Magnaporthe_oryzae	unaffected_pathogenicity	1e-15
CTA1_418s	PHI:2080	G4NC26	Moatg13	Magnaporthe_oryzae	reduced_virulence	0
CTA1_419s	PHI:4640	J9VN27	VPS27	Cryptococcus_neoformans	loss_of_pathogenicity	7e-15
CTA1_421s	PHI:424	F5HAA8	PCK1	Cryptococcus_neoformans	reduced_virulence	0
CTA1_422s	PHI:2357	E2EAF6	CYP52X1	Beauveria_bassiana	reduced_virulence	8e-25
CTA1_428s	PHI:1646	I1RW28	GzWing018	Fusarium_graminearum	reduced_virulence	0
CTA1_432s	PHI:1017__PHI:2067	G4NDE1	ABC4	Magnaporthe_oryzae	reduced_virulence__loss_of_pathogenicity	0
CTA1_434s	PHI:773__PHI:791__PHI:2141	G4MRZ0	MGG_11899__CDC15	Magnaporthe_oryzae	reduced_virulence__loss_of_pathogenicity	0
CTA1_435s	PHI:773__PHI:791__PHI:2141	G4MRZ0	MGG_11899__CDC15	Magnaporthe_oryzae	reduced_virulence__loss_of_pathogenicity	0
CTA1_437s	PHI:4492	G4NC32	RanBP	Magnaporthe_oryzae	loss_of_pathogenicity	6e-127
CTA1_439s	PHI:1623	I1S9T2	GzJUM005	Fusarium_graminearum	unaffected_pathogenicity	5e-14
CTA1_440s	PHI:673	Q30E79	Can1	Cryptococcus_neoformans	unaffected_pathogenicity	4e-40
CTA1_443s	PHI:404	Q9Y784	PTH11	Magnaporthe_oryzae	reduced_virulence	6e-26
CTA1_444s	PHI:3161	G4MKP6	Mohik5	Magnaporthe_oryzae	loss_of_pathogenicity	2e-30
CTA1_446s	PHI:1789	I1RVU7	GzZC104	Fusarium_graminearum	unaffected_pathogenicity	1e-178
CTA1_449s	PHI:1439	I1RW22	GzNot001	Fusarium_graminearum	lethal	0
CTA1_455s	PHI:2534	Q4WNT5	ERG11A	Aspergillus_fumigatus	loss_of_pathogenicity__lethal__unaffected_pathogenicity	2e-14
CTA1_458s	PHI:1306	I1RGF4	GzbHLH007	Fusarium_graminearum	unaffected_pathogenicity	2e-57
CTA1_466s	PHI:812	G4NIB5	MGG_10702	Magnaporthe_oryzae	reduced_virulence	2e-16
CTA1_467s	PHI:1087	I1RKU0	FGSG_04510	Fusarium_graminearum	unaffected_pathogenicity	6e-38
CTA1_469s	PHI:1842	I1RBA2	GzZC157	Fusarium_graminearum	unaffected_pathogenicity	0
CTA1_474s	PHI:3291__PHI:5563__PHI:5585	Q9I4X3	pqsA	Pseudomonas_aeruginosa	reduced_virulence	5e-24
CTA1_476s	PHI:6612	G4NCI6	Mocapn9	Magnaporthe_oryzae	unaffected_pathogenicity__reduced_virulence	7e-17
CTA1_478s	PHI:4024	G4N740	MoST1	Magnaporthe_oryzae	unaffected_pathogenicity	1e-26
CTA1_489s	PHI:5632	G4N606	FZC37	Magnaporthe_oryzae	unaffected_pathogenicity	4e-96
CTA1_489s	PHI:5632	G4N606	FZC37	Magnaporthe_oryzae	unaffected_pathogenicity	5e-17
CTA1_490s	PHI:5632	G4N606	FZC37	Magnaporthe_oryzae	unaffected_pathogenicity	4e-96
CTA1_491s	PHI:2404	G4N906	SLP_1	Magnaporthe_oryzae	effector_(plant_avirulence_determinant)	3e-41
CTA1_492s	PHI:6971	N4VA68	cocbk1	Colletotrichum_orbiculare	reduced_virulence	6e-122
CTA1_514s	PHI:566	Q9C1F9	cel2	Cochliobolus_carbonum	unaffected_pathogenicity	5e-76
CTA1_515s	PHI:169	Q9HG15	CLTA1	Colletotrichum_lindemuthianum	loss_of_pathogenicity	0
CTA1_516s	PHI:169	Q9HG15	CLTA1	Colletotrichum_lindemuthianum	loss_of_pathogenicity	0
CTA1_518s	PHI:2377	D2E9W8	DEP3	Alternaria_brassicicola	unaffected_pathogenicity__reduced_virulence	7e-23
CTA1_522s	PHI:1987	I1RAP2	GzZC302	Fusarium_graminearum	reduced_virulence	0
CTA1_523s	PHI:4024	G4N740	MoST1	Magnaporthe_oryzae	unaffected_pathogenicity	4e-45
CTA1_530s	PHI:4987	P43077	HEX1	Candida_albicans	reduced_virulence	2e-14
CTA1_535s	PHI:2249__PHI:2270	Q0U6E8	Mpd1	Parastagonospora_nodorum	unaffected_pathogenicity	6e-151
CTA1_536s	PHI:334	Q6XSF5	CGB1	Cochliobolus_heterostrophus	loss_of_pathogenicity	8e-20
CTA1_537s	PHI:334	Q6XSF5	CGB1	Cochliobolus_heterostrophus	loss_of_pathogenicity	8e-20
CTA1_538s	PHI:1949	I1RI60	GzZC264	Fusarium_graminearum	lethal	3e-51
CTA1_543s	PHI:3924	I1S2J9	FgABC1	Fusarium_graminearum	reduced_virulence	0
CTA1_550s	PHI:5271	Q8Y0J2	fabG1	Ralstonia_solanacearum	lethal	3e-25
CTA1_553s	PHI:1260	I1RUC7	FGSG_07816	Fusarium_graminearum	unaffected_pathogenicity	4e-22
CTA1_554s	PHI:4580	P0A086	msrA2	Staphylococcus_aureus	reduced_virulence__unaffected_pathogenicity	1e-29
CTA1_557s	PHI:1087	I1RKU0	FGSG_04510	Fusarium_graminearum	unaffected_pathogenicity	4e-51
CTA1_558s	PHI:3238	B0XUP5	ctrC	Aspergillus_fumigatus	unaffected_pathogenicity	1e-54
CTA1_560s	PHI:241	Q9C443	CAC1	Cryptococcus_neoformans	loss_of_pathogenicity	1e-11
CTA1_562s	PHI:785	G4NIS9	MGG_04128	Magnaporthe_oryzae	reduced_virulence	9e-30
CTA1_565s	PHI:4024	G4N740	MoST1	Magnaporthe_oryzae	unaffected_pathogenicity	2e-44
CTA1_566s	PHI:1992	I1R983	GzZC307	Fusarium_graminearum	unaffected_pathogenicity	2e-13
CTA1_568s	PHI:5624	G4MWP4	FZC30	Magnaporthe_oryzae	unaffected_pathogenicity	8e-14
CTA1_572s	PHI:6382	Q5ZUZ0	iolG	Legionella_pneumophila	reduced_virulence	7e-46
CTA1_580s	PHI:1697	I1S3R7	GzZC012	Fusarium_graminearum	unaffected_pathogenicity	6e-37
CTA1_594s	PHI:1961	I1RD74	GzZC276	Fusarium_graminearum	unaffected_pathogenicity	0
CTA1_596s	PHI:3126	D4I307	argD	Erwinia_amylovora	loss_of_pathogenicity__reduced_virulence	3e-97
CTA1_597s	PHI:3126	D4I307	argD	Erwinia_amylovora	loss_of_pathogenicity__reduced_virulence	3e-97
CTA1_598s	PHI:2383	Q2VF46	MfCUT1	Monilinia_fructicola	increased_virulence_(hypervirulence)	2e-59
CTA1_600s	PHI:1355	I1RD84	GzC2H015	Fusarium_graminearum	unaffected_pathogenicity	5e-20
CTA1_605s	PHI:2145	G4MXJ4	MoSSADH	Magnaporthe_oryzae	loss_of_pathogenicity	9e-83
CTA1_608s	PHI:1284	I1RI73	FGSG_03499	Fusarium_graminearum	unaffected_pathogenicity	1e-57
CTA1_609s	PHI:2025	G4MQZ9	HDL1	Magnaporthe_oryzae	unaffected_pathogenicity	0
CTA1_611s	PHI:2088	G4MR15	Moatg27	Magnaporthe_oryzae	unaffected_pathogenicity	3e-102
CTA1_612s	PHI:4208	Q5A2B9	SPT20	Candida_albicans	reduced_virulence	5e-16
CTA1_613s	PHI:5111	N4VSY8	FAM1	Colletotrichum_orbiculare	loss_of_pathogenicity	0
CTA1_614s	PHI:6868	G4ZHR2	PsXEG1	Phytophthora_sojae	effector_(plant_avirulence_determinant)	3e-71
CTA1_616s	PHI:1046	A0ST43	CTB5	Cercospora_nicotianae	reduced_virulence	6e-11
CTA1_621s	PHI:199	Q9P304	AOX1	Passalora_fulva	reduced_virulence	4e-39
CTA1_623s	PHI:3924	I1S2J9	FgABC1	Fusarium_graminearum	reduced_virulence	0
CTA1_625s	PHI:1555	I1RDG6	GzMyb019	Fusarium_graminearum	unaffected_pathogenicity	0
CTA1_628s	PHI:3417	W5ZQ93	Ohmm	Beauveria_bassiana	increased_virulence_(hypervirulence)	0
CTA1_630s	PHI:4231	G5EHM3	MoFLP1	Magnaporthe_oryzae	reduced_virulence	3e-28
CTA1_631s	PHI:4554	E9EPV1	MBZ1	Metarhizium_robertsii	reduced_virulence	0
CTA1_632s	PHI:2289	B1GVX4	BcBOA2	Botrytis_cinerea	reduced_virulence	1e-26
CTA1_633s	PHI:1662	I1REJ1	GzCCHC002	Fusarium_graminearum	unaffected_pathogenicity	5e-16
CTA1_635s	PHI:4615	P29138	Pr1	Metarhizium_anisopliae	unaffected_pathogenicity	2e-65
CTA1_637s	PHI:2377	D2E9W8	DEP3	Alternaria_brassicicola	unaffected_pathogenicity__reduced_virulence	6e-76
CTA1_655s	PHI:2165	G4N3R9	PTH11	Magnaporthe_oryzae	reduced_virulence	1e-36
CTA1_658s	PHI:143	P32964	CHT	Gloeocercospora_sorghi	unaffected_pathogenicity	0
CTA1_659s	PHI:4024	G4N740	MoST1	Magnaporthe_oryzae	unaffected_pathogenicity	7e-38
CTA1_661s	PHI:1612	I1RZ82	GzP53L005	Fusarium_graminearum	unaffected_pathogenicity	9e-85
CTA1_671s	PHI:2542	Q4WP25	ERG12	Aspergillus_fumigatus	lethal	0
CTA1_674s	PHI:3257	G4MU34	MoIlv1	Magnaporthe_oryzae	reduced_virulence	7e-16
CTA1_681s	PHI:1511	I1RXF3	GzHOME009	Fusarium_graminearum	reduced_virulence	0
CTA1_682s	PHI:405	Q9C2Y4	PDE1	Magnaporthe_oryzae	reduced_virulence	0
CTA1_686s	PHI:267	Q9UW87	MLT1	Candida_albicans	reduced_virulence	4e-157
CTA1_697s	PHI:1161	A4ZGP3	MgMfs1	Zymoseptoria_tritici	chemistry_target:_sensitivity_to_chemical	0
CTA1_698s	PHI:1763	I1RXE8	GzZC078	Fusarium_graminearum	unaffected_pathogenicity	0
CTA1_699s	PHI:6266	M1W4B7	cptRNA-ipt	Claviceps_purpurea	reduced_virulence__loss_of_pathogenicity	1e-160
CTA1_705s	PHI:1882	I1RJ84	GzZC197	Fusarium_graminearum	unaffected_pathogenicity	7e-48
CTA1_711s	PHI:6510	Q8Y8N0	CshA	Listeria_monocytogenes	unaffected_pathogenicity	3e-48
CTA1_714s	PHI:267	Q9UW87	MLT1	Candida_albicans	reduced_virulence	2e-115
CTA1_715s	PHI:1773	I1S409	GzZC088	Fusarium_graminearum	unaffected_pathogenicity	3e-28
CTA1_723s	PHI:1260	I1RUC7	FGSG_07816	Fusarium_graminearum	unaffected_pathogenicity	1e-13
CTA1_728s	PHI:2165	G4N3R9	PTH11	Magnaporthe_oryzae	reduced_virulence	6e-25
CTA1_730s	PHI:2378	D2E9W9	DEP4	Alternaria_brassicicola	unaffected_pathogenicity__reduced_virulence	3e-64
CTA1_731s	PHI:3381	W7N2B4	FVEG_12533	Fusarium_verticillioides	unaffected_pathogenicity	2e-59
CTA1_740s	PHI:479	C5P3X6	MEP1	Coccidioides_posadasii	reduced_virulence	2e-115
CTA1_741s	PHI:1468	Q4HTT1	GzCCAAT008	Fusarium_graminearum	unaffected_pathogenicity	2e-35
CTA1_742s	PHI:1468	Q4HTT1	GzCCAAT008	Fusarium_graminearum	unaffected_pathogenicity	2e-35
CTA1_758s	PHI:1566	I1RC95	GzOB006	Fusarium_graminearum	lethal	5e-37
CTA1_760s	PHI:1653	I1S2A0	GzWing026	Fusarium_graminearum	unaffected_pathogenicity	1e-63
CTA1_762s	PHI:716	Q2VLJ1	ZEB1	Fusarium_graminearum	unaffected_pathogenicity	0
CTA1_763s	PHI:716	Q2VLJ1	ZEB1	Fusarium_graminearum	unaffected_pathogenicity	0
CTA1_765s	PHI:3381	W7N2B4	FVEG_12533	Fusarium_verticillioides	unaffected_pathogenicity	1e-72
CTA1_770s	PHI:2387	I1RPR1	ACL2	Fusarium_graminearum	loss_of_pathogenicity	0
CTA1_771s	PHI:6712	G4ML85	gel2	Magnaporthe_oryzae	unaffected_pathogenicity	0
CTA1_775s	PHI:4475	G4MUR7	MoTup1	Magnaporthe_oryzae	loss_of_pathogenicity	2e-12
CTA1_779s	PHI:1620	I1RD69	GzJUM002	Fusarium_graminearum	unaffected_pathogenicity	0
CTA1_780s	PHI:1620	I1RD69	GzJUM002	Fusarium_graminearum	unaffected_pathogenicity	0
CTA1_781s	PHI:1620	I1RD69	GzJUM002	Fusarium_graminearum	unaffected_pathogenicity	0
CTA1_782s	PHI:744	I1RFM6	ADE5	Fusarium_graminearum	reduced_virulence	6e-130
CTA1_787s	PHI:6510	Q8Y8N0	CshA	Listeria_monocytogenes	unaffected_pathogenicity	9e-53
CTA1_796s	PHI:1498	I1S1Y4	GzHMG030	Fusarium_graminearum	lethal	8e-70
CTA1_799s	PHI:2386	I1S7N4	ACL1	Fusarium_graminearum	loss_of_pathogenicity	0
CTA1_799s	PHI:2386	I1S7N4	ACL1	Fusarium_graminearum	loss_of_pathogenicity	5e-75
CTA1_800s	PHI:6411	I1RPQ7	FgCdc10	Fusarium_graminearum	unaffected_pathogenicity	0
CTA1_802s	PHI:5271	Q8Y0J2	fabG1	Ralstonia_solanacearum	lethal	4e-30
CTA1_803s	PHI:3630	L7N655	PepN	Mycobacterium_tuberculosis	increased_virulence_(hypervirulence)	2e-54
CTA1_804s	PHI:3630	L7N655	PepN	Mycobacterium_tuberculosis	increased_virulence_(hypervirulence)	6e-55
CTA1_810s	PHI:1377	I1RQ34	GzC2H040	Fusarium_graminearum	unaffected_pathogenicity	0
CTA1_813s	PHI:5480	G4MT58	MoPyr5	Magnaporthe_oryzae	reduced_virulence	5e-122
CTA1_816s	PHI:1914	I1RQ27	GzZC229	Fusarium_graminearum	unaffected_pathogenicity	5e-139
CTA1_818s	PHI:1526	I1S0J3	GzHOMEL036	Fusarium_graminearum	unaffected_pathogenicity	1e-17
CTA1_818s	PHI:1526	I1S0J3	GzHOMEL036	Fusarium_graminearum	unaffected_pathogenicity	8e-14
CTA1_826s	PHI:3881	Q2KNE4	LaeA	Aspergillus_flavus	reduced_virulence	7e-24
CTA1_828s	PHI:2541	Q4WGR1	OLE1	Aspergillus_fumigatus	lethal	0
CTA1_829s	PHI:1275	I1S7R2	FGSG_12887	Fusarium_graminearum	unaffected_pathogenicity	0
CTA1_830s	PHI:5466	A3MZ94	LonA	Actinobacillus_pleuropneumoniae	reduced_virulence	3e-145
CTA1_832s	PHI:5536	G2XG03	VdHog1	Verticillium_dahliae	reduced_virulence	0
CTA1_834s	PHI:481	Q5D1P9	KLAP1	Colletotrichum_acutatum	unaffected_pathogenicity__loss_of_pathogenicity	0
CTA1_846s	PHI:256	Q96TN6	GAS1	Magnaporthe_oryzae	reduced_virulence	6e-25
CTA1_851s	PHI:5271	Q8Y0J2	fabG1	Ralstonia_solanacearum	lethal	9e-34
CTA1_852s	PHI:1285	I1SAR3	FGSG_13944	Fusarium_graminearum	unaffected_pathogenicity	8e-12
CTA1_855s	PHI:2094	G4NII5	Yvc1	Magnaporthe_oryzae	reduced_virulence__loss_of_pathogenicity	0
CTA1_856s	PHI:2838	D2SZX8	TOX9	Cochliobolus_heterostrophus	reduced_virulence	8e-26
CTA1_857s	PHI:2165	G4N3R9	PTH11	Magnaporthe_oryzae	reduced_virulence	9e-70
CTA1_863s	PHI:6276	A4VXV9	SspA-1	Streptococcus_suis	reduced_virulence	3e-14
CTA1_866s	PHI:1662	I1REJ1	GzCCHC002	Fusarium_graminearum	unaffected_pathogenicity	2e-63
CTA1_870s	PHI:6626	Q6FV98	CgTpo1_2	Candida_glabrata	reduced_virulence	2e-25
CTA1_881s	PHI:1833	I1RK16	GzZC148	Fusarium_graminearum	unaffected_pathogenicity	0
CTA1_882s	PHI:1795	I1RSX8	GzZC110	Fusarium_graminearum	unaffected_pathogenicity	2e-41
CTA1_883s	PHI:1833	I1RK16	GzZC148	Fusarium_graminearum	unaffected_pathogenicity	0
CTA1_884s	PHI:1795	I1RSX8	GzZC110	Fusarium_graminearum	unaffected_pathogenicity	2e-41
CTA1_886s	PHI:4231	G5EHM3	MoFLP1	Magnaporthe_oryzae	reduced_virulence	2e-11
CTA1_888s	PHI:1270	I1RHA1	FGSG_03146	Fusarium_graminearum	unaffected_pathogenicity	8e-56
CTA1_897s	PHI:4840	G7TGB4	hshA	Xanthomonas_oryzae	reduced_virulence	6e-44
CTA1_910s	PHI:1809	I1REW1	GzZC124	Fusarium_graminearum	lethal	0
CTA1_920s	PHI:1707	I1RJY6	GzZC022	Fusarium_graminearum	unaffected_pathogenicity	3e-144
CTA1_922s	PHI:1094	I1RL30	FGSG_04610	Fusarium_graminearum	unaffected_pathogenicity	5e-117
CTA1_923s	PHI:1923	I1RHB3	GzZC238	Fusarium_graminearum	unaffected_pathogenicity	3e-177
CTA1_925s	PHI:256	Q96TN6	GAS1	Magnaporthe_oryzae	reduced_virulence	2e-95
CTA1_932s	PHI:439	Q9UWE7	TRI6	Fusarium_graminearum	reduced_virulence	7e-21
CTA1_938s	PHI:552	Q96WM9	BcLCC2	Botrytis_cinerea	unaffected_pathogenicity	5e-129
CTA1_939s	PHI:552	Q96WM9	BcLCC2	Botrytis_cinerea	unaffected_pathogenicity	5e-129
CTA1_942s	PHI:1992	I1R983	GzZC307	Fusarium_graminearum	unaffected_pathogenicity	7e-27
CTA1_958s	PHI:1161	A4ZGP3	MgMfs1	Zymoseptoria_tritici	chemistry_target:_sensitivity_to_chemical	8e-31
CTA1_959s	PHI:685__PHI:2022	Q12634	BUF__BUF1	Magnaporthe_oryzae	loss_of_pathogenicity	4e-61
CTA1_971s	PHI:1359	I1RGC9	GzC2H019	Fusarium_graminearum	unaffected_pathogenicity	6e-56
CTA1_972s	PHI:6868	G4ZHR2	PsXEG1	Phytophthora_sojae	effector_(plant_avirulence_determinant)	4e-11
CTA1_974s	PHI:1336	I1S462	GzbZIP018	Fusarium_graminearum	unaffected_pathogenicity	6e-78
CTA1_981s	PHI:1838	I1RGC8	GzZC153	Fusarium_graminearum	unaffected_pathogenicity	2e-179
CTA1_984s	PHI:6510	Q8Y8N0	CshA	Listeria_monocytogenes	unaffected_pathogenicity	3e-68
CTA1_986s	PHI:5034	G4NHC2	MoADH1	Magnaporthe_oryzae	unaffected_pathogenicity	3e-58
CTA1_990s	PHI:482	Q6TFC7	LAEA	Aspergillus_fumigatus	reduced_virulence	5e-50
CTA1_995s	PHI:220	Q9HFU4	MAN1	Cryptococcus_neoformans	reduced_virulence	8e-68
CTA1_1005s	PHI:1097	I1RE92	FGSG_01974	Fusarium_graminearum	reduced_virulence	2e-95
CTA1_1006s	PHI:1097	I1RE92	FGSG_01974	Fusarium_graminearum	reduced_virulence	2e-95
CTA1_1012s	PHI:2549	Q4WMS3	MAK5	Aspergillus_fumigatus	lethal	0
CTA1_1017s	PHI:251	Q96VA7	FGA1	Fusarium_oxysporum	reduced_virulence	0
CTA1_1023s	PHI:6796	A0A1D8PM93	Edc3	Candida_albicans	reduced_virulence	1e-33
CTA1_1025s	PHI:226	Q9C1E9	PEX6	Colletotrichum_lagenarium	loss_of_pathogenicity	3e-73
CTA1_1029s	PHI:541	Q5XTQ4	LIP1	Botrytis_cinerea	unaffected_pathogenicity	5e-21
CTA1_1032s	PHI:5353	I1RIS2	Famfs1	Fusarium_asiaticum	reduced_virulence	3e-86
CTA1_1037s	PHI:3514	P83774	Asc1	Candida_albicans	loss_of_pathogenicity	1e-14
CTA1_1039s	PHI:2155	B8Q8Z5	MoPEX7	Magnaporthe_oryzae	loss_of_pathogenicity	1e-15
CTA1_1042s	PHI:4724	A0A0D2XDM3	gls1	Fusarium_oxysporum	unaffected_pathogenicity	0
CTA1_1046s	PHI:1796	I1RSR7	GzZC111	Fusarium_graminearum	unaffected_pathogenicity	0
CTA1_1047s	PHI:267	Q9UW87	MLT1	Candida_albicans	reduced_virulence	4e-112
CTA1_1049s	PHI:1458	Q4I7F9	GzAra006	Fusarium_graminearum	unaffected_pathogenicity	4e-76
CTA1_1051s	PHI:6468	Q6FPN2	Cgulp2	Candida_glabrata	reduced_virulence	8e-15
CTA1_1052s	PHI:1671	Q4HWE2	GzCCHC011	Fusarium_graminearum	reduced_virulence	1e-134
CTA1_1054s	PHI:1211	I1RRQ8	(Sc_Ctk1)	Fusarium_graminearum	reduced_virulence	0
CTA1_1055s	PHI:716	Q2VLJ1	ZEB1	Fusarium_graminearum	unaffected_pathogenicity	0
CTA1_1056s	PHI:1094	I1RL30	FGSG_04610	Fusarium_graminearum	unaffected_pathogenicity	7e-55
CTA1_1057s	PHI:1094	I1RL30	FGSG_04610	Fusarium_graminearum	unaffected_pathogenicity	7e-55
CTA1_1059s	PHI:419	Q7Z8E8	CSH1	Candida_albicans	reduced_virulence	1e-25
CTA1_1064s	PHI:2289	B1GVX4	BcBOA2	Botrytis_cinerea	reduced_virulence	9e-22
CTA1_1065s	PHI:2171	G4NJD1	Peroxisomal_copper_amine_oxidase	Magnaporthe_oryzae	reduced_virulence	0
CTA1_1069s	PHI:3216	G4MVX4	MoCDIP4	Magnaporthe_oryzae	effector_(plant_avirulence_determinant)	2e-39
CTA1_1071s	PHI:2165	G4N3R9	PTH11	Magnaporthe_oryzae	reduced_virulence	1e-30
CTA1_1073s	PHI:1662	I1REJ1	GzCCHC002	Fusarium_graminearum	unaffected_pathogenicity	9e-25
CTA1_1076s	PHI:2289	B1GVX4	BcBOA2	Botrytis_cinerea	reduced_virulence	3e-34
CTA1_1078s	PHI:5440	G4N1P8	ABA4	Magnaporthe_oryzae	reduced_virulence	5e-28
CTA1_1081s	PHI:2376	D2E9W7	DEP2	Alternaria_brassicicola	reduced_virulence__unaffected_pathogenicity	2e-57
CTA1_1083s	PHI:2145	G4MXJ4	MoSSADH	Magnaporthe_oryzae	loss_of_pathogenicity	1e-55
CTA1_1086s	PHI:404	Q9Y784	PTH11	Magnaporthe_oryzae	reduced_virulence	1e-36
CTA1_1088s	PHI:716	Q2VLJ1	ZEB1	Fusarium_graminearum	unaffected_pathogenicity	0
CTA1_1089s	PHI:278__PHI:1028	Q9C2Y1	BCPME1__bcpme1	Botrytis_cinerea	reduced_virulence__unaffected_pathogenicity	3e-69
CTA1_1090s	PHI:6855	P0C1A5	PelE	Dickeya_dadantii	reduced_virulence	4e-25
CTA1_1099s	PHI:2322	Q4WF54	SidH	Aspergillus_fumigatus	reduced_virulence	5e-88
CTA1_1100s	PHI:1099__PHI:1100__PHI:2269	Q32WF7	Mdh1	Parastagonospora_nodorum	unaffected_pathogenicity	8e-30
CTA1_1101s	PHI:115	Q00359	PGX1	Cochliobolus_carbonum	unaffected_pathogenicity	6e-79
CTA1_1105s	PHI:6271	G2X1K9	VdThit	Verticillium_dahliae	reduced_virulence	5e-61
CTA1_1107s	PHI:5633	G4MLZ9	FZC38	Magnaporthe_oryzae	unaffected_pathogenicity	3e-129
CTA1_1110s	PHI:2247	Q0UDE7	Sch1	Parastagonospora_nodorum	unaffected_pathogenicity	7e-28
CTA1_1119s	PHI:4171	P06618	iaaH-1	Pseudomonas_savastanoi	reduced_virulence	2e-16
CTA1_1120s	PHI:1297	I1RPU1	GzAT001	Fusarium_graminearum	reduced_virulence	0
CTA1_1126s	PHI:423	Q58Z64	VAD1	Cryptococcus_neoformans	reduced_virulence	0
CTA1_1132s	PHI:4194	V5XZS6	AKT7	Alternaria_alternata	reduced_virulence__increased_virulence_(hypervirulence)	9e-136
CTA1_1135s	PHI:2393	I1R980	Related_to_O-methylsterigmatocystin_oxidoreductase	Fusarium_graminearum	increased_virulence_(hypervirulence)	6e-40
CTA1_1140s	PHI:2215	G4N983	BIM1	Magnaporthe_oryzae	reduced_virulence	0
CTA1_1152s	PHI:7030	I1RG19	FgLAI12	Fusarium_graminearum	reduced_virulence	0
CTA1_1159s	PHI:4024	G4N740	MoST1	Magnaporthe_oryzae	unaffected_pathogenicity	2e-18
CTA1_1160s	PHI:7020	P08331	cpdB	Escherichia_coli	reduced_virulence	5e-15
CTA1_1161s	PHI:1688	I1RWZ1	GzZC003	Fusarium_graminearum	unaffected_pathogenicity	4e-98
CTA1_1164s	PHI:716	Q2VLJ1	ZEB1	Fusarium_graminearum	unaffected_pathogenicity	5e-106
CTA1_1169s	PHI:2710	H8ZZ79	mepB	Colletotrichum_gloeosporioides	reduced_virulence	1e-105
CTA1_1172s	PHI:1895	I1RNU2	GzZC210	Fusarium_graminearum	unaffected_pathogenicity	0
CTA1_1174s	PHI:716	Q2VLJ1	ZEB1	Fusarium_graminearum	unaffected_pathogenicity	2e-96
CTA1_1185s	PHI:4056	G4N0E4	Ldp1	Magnaporthe_oryzae	unaffected_pathogenicity	3e-154
CTA1_1188s	PHI:1365	I1RJQ4	GzC2H025	Fusarium_graminearum	unaffected_pathogenicity	2e-158
CTA1_1189s	PHI:1221	I1RJM9	FGSG_04054	Fusarium_graminearum	lethal	0
CTA1_1191s	PHI:3514	P83774	Asc1	Candida_albicans	loss_of_pathogenicity	4e-23
CTA1_1191s	PHI:3514	P83774	Asc1	Candida_albicans	loss_of_pathogenicity	1e-15
CTA1_1194s	PHI:2190	G4MRP8	MoCYP51A	Magnaporthe_oryzae	reduced_virulence	5e-12
CTA1_1198s	PHI:310	Q9C1I7	MgAtr4	Zymoseptoria_tritici	reduced_virulence	0
CTA1_1199s	PHI:2158	B5TM01	MoCMK1	Magnaporthe_oryzae	reduced_virulence	4e-13
CTA1_1209s	PHI:1507	I1RNA7	GzHOME002	Fusarium_graminearum	unaffected_pathogenicity	7e-134
CTA1_1210s	PHI:1739	I1S7B9	GzZC054	Fusarium_graminearum	unaffected_pathogenicity	4e-180
CTA1_1211s	PHI:1739	I1S7B9	GzZC054	Fusarium_graminearum	unaffected_pathogenicity	4e-180
CTA1_1212s	PHI:1739	I1S7B9	GzZC054	Fusarium_graminearum	unaffected_pathogenicity	4e-180
CTA1_1213s	PHI:1967	I1RB16	GzZC282	Fusarium_graminearum	reduced_virulence	2e-21
CTA1_1215s	PHI:199	Q9P304	AOX1	Passalora_fulva	reduced_virulence	2e-34
CTA1_1217s	PHI:441	Q6A2T2	BTP1	Botrytis_cinerea	unaffected_pathogenicity__reduced_virulence	2e-22
CTA1_1218s	PHI:6783__PHI:6789__PHI:6811	P0CY27	sap1	Candida_albicans	reduced_virulence__unaffected_pathogenicity	3e-58
CTA1_1223s	PHI:1099__PHI:1100__PHI:2269	Q32WF7	Mdh1	Parastagonospora_nodorum	unaffected_pathogenicity	1e-31
CTA1_1224s	PHI:4024	G4N740	MoST1	Magnaporthe_oryzae	unaffected_pathogenicity	3e-25
CTA1_1231s	PHI:1555	I1RDG6	GzMyb019	Fusarium_graminearum	unaffected_pathogenicity	1e-19
CTA1_1235s	PHI:1821	I1RWY8	GzZC136	Fusarium_graminearum	unaffected_pathogenicity	2e-152
CTA1_1242s	PHI:1337	I1S674	GzbZIP019	Fusarium_graminearum	unaffected_pathogenicity	0
CTA1_1261s	PHI:441	Q6A2T2	BTP1	Botrytis_cinerea	unaffected_pathogenicity__reduced_virulence	8e-19
CTA1_1262s	PHI:680	Q8X1F0	PAK1	Cryptococcus_neoformans	reduced_virulence	3e-11
CTA1_1266s	PHI:1399	I1RV74	GzC2H062	Fusarium_graminearum	unaffected_pathogenicity	3e-12
CTA1_1269s	PHI:1399	I1RV74	GzC2H062	Fusarium_graminearum	unaffected_pathogenicity	3e-12
CTA1_1277s	PHI:2920	E3QRA4	FET3-1	Colletotrichum_graminicola	reduced_virulence	0
CTA1_1278s	PHI:506	P03962	URA3	Saccharomyces_cerevisiae	reduced_virulence	4e-34
CTA1_1278s	PHI:506	P03962	URA3	Saccharomyces_cerevisiae	reduced_virulence	3e-24
CTA1_1279s	PHI:1954	I1RMG7	GzZC269	Fusarium_graminearum	unaffected_pathogenicity	0
CTA1_1286s	PHI:2326__PHI:2491	I1RJS9	PTC1__FgPTC1	Fusarium_graminearum	reduced_virulence	6e-18
CTA1_1287s	PHI:4233	N4X9G3	ftr1	Cochliobolus_heterostrophus	reduced_virulence	1e-105
CTA1_1290s	PHI:1484	I1RMG1	GzHMG016	Fusarium_graminearum	unaffected_pathogenicity	2e-158
CTA1_1298s	PHI:355	I1RNS1	GzmetE	Fusarium_graminearum	reduced_virulence	9e-105
CTA1_1299s	PHI:3389	W7MS01	FVEG_12521	Fusarium_verticillioides	unaffected_pathogenicity	2e-92
CTA1_1302s	PHI:1662	I1REJ1	GzCCHC002	Fusarium_graminearum	unaffected_pathogenicity	4e-70
CTA1_1304s	PHI:143	P32964	CHT	Gloeocercospora_sorghi	unaffected_pathogenicity	3e-34
CTA1_1309s	PHI:538	Q5XTQ5	FRT1	Botrytis_cinerea	unaffected_pathogenicity	9e-48
CTA1_1317s	PHI:3907	D3W9Z8	ZrfC	Aspergillus_fumigatus	loss_of_pathogenicity__reduced_virulence	2e-142
CTA1_1323s	PHI:6714	G4MLP9	gel4	Magnaporthe_oryzae	unaffected_pathogenicity__loss_of_pathogenicity	0
CTA1_1324s	PHI:1555	I1RDG6	GzMyb019	Fusarium_graminearum	unaffected_pathogenicity	3e-23
CTA1_1325s	PHI:1057	A5HF03	MTP1	Magnaporthe_oryzae	unaffected_pathogenicity	0
CTA1_1327s	PHI:5440	G4N1P8	ABA4	Magnaporthe_oryzae	reduced_virulence	1e-28
CTA1_1330s	PHI:2710	H8ZZ79	mepB	Colletotrichum_gloeosporioides	reduced_virulence	0
CTA1_1331s	PHI:1555	I1RDG6	GzMyb019	Fusarium_graminearum	unaffected_pathogenicity	3e-164
CTA1_1332s	PHI:6881	A0A0A2KRU1	laeA	Penicillium_expansum	reduced_virulence	1e-42
CTA1_1336s	PHI:482	Q6TFC7	LAEA	Aspergillus_fumigatus	reduced_virulence	3e-37
CTA1_1344s	PHI:2115__PHI:4494	G4MMH7	Annexin_A7__AnnA7	Magnaporthe_oryzae	loss_of_pathogenicity__reduced_virulence	9e-14
CTA1_1350s	PHI:1648__PHI:6246	I1RWP1	GzWing020__Famyo2	Fusarium_graminearum	reduced_virulence	0
CTA1_1352s	PHI:2027	G4NJL1	TGL1-1	Magnaporthe_oryzae	unaffected_pathogenicity	0
CTA1_1354s	PHI:1099__PHI:1100__PHI:2269	Q32WF7	Mdh1	Parastagonospora_nodorum	unaffected_pathogenicity	6e-32
CTA1_1355s	PHI:2570	Q6FM61	CYB2	Candida_glabrata	reduced_virulence	1e-55
CTA1_1359s	PHI:6271	G2X1K9	VdThit	Verticillium_dahliae	reduced_virulence	4e-82
CTA1_1360s	PHI:1046	A0ST43	CTB5	Cercospora_nicotianae	reduced_virulence	7e-14
CTA1_1363s	PHI:1219	I1RC35	FGSG_01137	Fusarium_graminearum	lethal	1e-177
CTA1_1364s	PHI:1219	I1RC35	FGSG_01137	Fusarium_graminearum	lethal	4e-178
CTA1_1369s	PHI:6827	E3QJK7	GPI8	Colletotrichum_graminicola	loss_of_pathogenicity	0
CTA1_1371s	PHI:6612	G4NCI6	Mocapn9	Magnaporthe_oryzae	unaffected_pathogenicity__reduced_virulence	6e-12
CTA1_1372s	PHI:1088	I1RZC6	FGSG_09759	Fusarium_graminearum	unaffected_pathogenicity	9e-16
CTA1_1382s	PHI:4024	G4N740	MoST1	Magnaporthe_oryzae	unaffected_pathogenicity	2e-79
CTA1_1384s	PHI:1651	I1S0U2	GzWing023	Fusarium_graminearum	unaffected_pathogenicity	8e-58
CTA1_1385s	PHI:1878	I1RPF6	GzZC193	Fusarium_graminearum	unaffected_pathogenicity	1e-83
CTA1_1386s	PHI:1878	I1RPF6	GzZC193	Fusarium_graminearum	unaffected_pathogenicity	1e-53
CTA1_1387s	PHI:4475	G4MUR7	MoTup1	Magnaporthe_oryzae	loss_of_pathogenicity	8e-26
CTA1_1387s	PHI:4475	G4MUR7	MoTup1	Magnaporthe_oryzae	loss_of_pathogenicity	4e-24
CTA1_1389s	PHI:6382	Q5ZUZ0	iolG	Legionella_pneumophila	reduced_virulence	1e-44
CTA1_1390s	PHI:1992	I1R983	GzZC307	Fusarium_graminearum	unaffected_pathogenicity	1e-21
CTA1_1391s	PHI:4024	G4N740	MoST1	Magnaporthe_oryzae	unaffected_pathogenicity	5e-58
CTA1_1392s	PHI:2968	J9VQA5	Hxs1	Cryptococcus_neoformans	reduced_virulence	1e-51
CTA1_1393s	PHI:24	Q00903	Avenacinase_gene	Gaeumannomyces_graminis	loss_of_pathogenicity__unaffected_pathogenicity	1e-39
CTA1_1393s	PHI:24	Q00903	Avenacinase_gene	Gaeumannomyces_graminis	loss_of_pathogenicity__unaffected_pathogenicity	3e-25
CTA1_1397s	PHI:488	Q59SR6	IRS4	Candida_albicans	reduced_virulence	9e-25
CTA1_1399s	PHI:2376	D2E9W7	DEP2	Alternaria_brassicicola	reduced_virulence__unaffected_pathogenicity	5e-33
CTA1_1400s	PHI:479	C5P3X6	MEP1	Coccidioides_posadasii	reduced_virulence	2e-37
CTA1_1403s	PHI:482	Q6TFC7	LAEA	Aspergillus_fumigatus	reduced_virulence	1e-40
CTA1_1407s	PHI:3811	G4NAT7	TDG4	Magnaporthe_oryzae	reduced_virulence	0
CTA1_1411s	PHI:2084	Q524W4	Moatg18	Magnaporthe_oryzae	reduced_virulence	0
CTA1_1413s	PHI:2193	G4NAT9	MoRgs2	Magnaporthe_oryzae	unaffected_pathogenicity	7e-14
CTA1_1414s	PHI:2432	I1RKA4	FgRgsA	Fusarium_graminearum	reduced_virulence	5e-89
CTA1_1416s	PHI:7028	P25535	ubiI	Escherichia_coli	reduced_virulence	9e-14
CTA1_1417s	PHI:7028	P25535	ubiI	Escherichia_coli	reduced_virulence	9e-14
CTA1_1422s	PHI:1368	I1RK97	GzC2H029	Fusarium_graminearum	unaffected_pathogenicity	6e-77
CTA1_1425s	PHI:1367	I1RK94	GzC2H028	Fusarium_graminearum	unaffected_pathogenicity	0
CTA1_1430s	PHI:2624__PHI:6460	P07637	aroA	Salmonella_enterica	reduced_virulence	2e-79
CTA1_1432s	PHI:3278	N4V0R3	CoIra1	Colletotrichum_orbiculare	reduced_virulence	0
CTA1_1433s	PHI:1671	Q4HWE2	GzCCHC011	Fusarium_graminearum	reduced_virulence	0
CTA1_1439s	PHI:337	Q5YCW8	CHS7	Fusarium_oxysporum	reduced_virulence	9e-28
CTA1_1442s	PHI:2352__PHI:2354	I1S1U7	AMT2	Fusarium_graminearum	unaffected_pathogenicity__reduced_virulence	0
CTA1_1449s	PHI:1238	I1S1V3	FGSG_10725	Fusarium_graminearum	lethal	0
CTA1_1454s	PHI:253	Q9C1Q7	FOS1	Aspergillus_fumigatus	reduced_virulence	9e-66
CTA1_1460s	PHI:3161	G4MKP6	Mohik5	Magnaporthe_oryzae	loss_of_pathogenicity	0
CTA1_1466s	PHI:2530	Q4WKG5	TUB1	Aspergillus_fumigatus	lethal__loss_of_pathogenicity	2e-138
CTA1_1469s	PHI:810	G4MRI4	MGG_02436	Magnaporthe_oryzae	reduced_virulence	3e-26
CTA1_1473s	PHI:27	Q00368	CAP20	Colletotrichum_gloeosporioides	loss_of_pathogenicity	5e-108
CTA1_1477s	PHI:1376	I1RPM7	GzC2H039	Fusarium_graminearum	unaffected_pathogenicity	0
CTA1_1485s	PHI:1325	I1RMI1	GzbZIP007	Fusarium_graminearum	reduced_virulence	1e-82
CTA1_1490s	PHI:59	P87025	THR1	Colletotrichum_lagenarium	reduced_virulence	2e-85
CTA1_1505s	PHI:2393	I1R980	Related_to_O-methylsterigmatocystin_oxidoreductase	Fusarium_graminearum	increased_virulence_(hypervirulence)	6e-23
CTA1_1511s	PHI:7012	A0A1D8PF23	arl3	Candida_albicans	unaffected_pathogenicity	9e-44
CTA1_1513s	PHI:812	G4NIB5	MGG_10702	Magnaporthe_oryzae	reduced_virulence	2e-15
CTA1_1516s	PHI:600	Q9P4A1	CBP1	Cryptococcus_neoformans	unaffected_pathogenicity__reduced_virulence	2e-13
CTA1_1520s	PHI:512	Q9C0L9	CaNAG6	Candida_albicans	reduced_virulence	1e-164
CTA1_1523s	PHI:2058	A7U5U4	LHS1	Magnaporthe_oryzae	reduced_virulence	2e-31
CTA1_1528s	PHI:1501	I1S4R6	GzHMG033	Fusarium_graminearum	unaffected_pathogenicity	3e-80
CTA1_1538s	PHI:22	P49606	UAC1	Ustilago_maydis	loss_of_pathogenicity	2e-16
CTA1_1547s	PHI:5271	Q8Y0J2	fabG1	Ralstonia_solanacearum	lethal	7e-28
CTA1_1555s	PHI:2209	G4N1Y8	endo-1_4-beta-xylanase_[GH10_family]	Magnaporthe_oryzae	reduced_virulence	0
CTA1_1557s	PHI:4732	Q5NH02	FTT0673p/prsAp	Francisella_tularensis	unaffected_pathogenicity	5e-81
CTA1_1560s	PHI:2165	G4N3R9	PTH11	Magnaporthe_oryzae	reduced_virulence	6e-34
CTA1_1561s	PHI:4904	C4YR40	Glr1	Candida_albicans	reduced_virulence	0
CTA1_1567s	PHI:3973	L2G011	ASP	Colletotrichum_gloeosporioides	reduced_virulence	8e-128
CTA1_1568s	PHI:2058	A7U5U4	LHS1	Magnaporthe_oryzae	reduced_virulence	0
CTA1_1570s	PHI:413	Q5GFD3	MPD1	Parastagonospora_nodorum	unaffected_pathogenicity	5e-21
CTA1_1571s	PHI:1857	I1S3I1	GzZC172	Fusarium_graminearum	unaffected_pathogenicity	2e-43
CTA1_1575s	PHI:6612	G4NCI6	Mocapn9	Magnaporthe_oryzae	unaffected_pathogenicity__reduced_virulence	4e-14
CTA1_1579s	PHI:5591	G4MT25	MoNIT4	Magnaporthe_oryzae	unaffected_pathogenicity	1e-40
CTA1_1580s	PHI:1818	I1S7V2	GzZC133	Fusarium_graminearum	unaffected_pathogenicity	2e-34
CTA1_1583s	PHI:2096	G4MNA5	Calcium-transporting_ATPase_3	Magnaporthe_oryzae	loss_of_pathogenicity	0
CTA1_1589s	PHI:1253	I1RS57	FGSG_06970	Fusarium_graminearum	unaffected_pathogenicity	0
CTA1_1591s	PHI:1878	I1RPF6	GzZC193	Fusarium_graminearum	unaffected_pathogenicity	0
CTA1_1592s	PHI:6331	G2X6V8	VdCYP1	Verticillium_dahliae	loss_of_pathogenicity	2e-44
CTA1_1594s	PHI:685__PHI:2022	Q12634	BUF__BUF1	Magnaporthe_oryzae	loss_of_pathogenicity	1e-12
CTA1_1595s	PHI:1723	I1S832	GzZC038	Fusarium_graminearum	unaffected_pathogenicity	0
CTA1_1597s	PHI:1274	I1RME6	FGSG_05135	Fusarium_graminearum	unaffected_pathogenicity	7e-12
CTA1_1601s	PHI:6265	C0NFK7	Eng1	Histoplasma_capsulatum	reduced_virulence	1e-95
CTA1_1610s	PHI:413	Q5GFD3	MPD1	Parastagonospora_nodorum	unaffected_pathogenicity	5e-29
CTA1_1612s	PHI:1018__PHI:2042	Q3Y5V5	ABC3	Magnaporthe_oryzae	loss_of_pathogenicity	0
CTA1_1615s	PHI:438	Q6WP49	BcBOT1_(CND5)	Botrytis_cinerea	reduced_virulence	1e-14
CTA1_1616s	PHI:2009	G4MPI2	HOS4	Magnaporthe_oryzae	unaffected_pathogenicity	0
CTA1_1618s	PHI:2009	G4MPI2	HOS4	Magnaporthe_oryzae	unaffected_pathogenicity	0
CTA1_1620s	PHI:2009	G4MPI2	HOS4	Magnaporthe_oryzae	unaffected_pathogenicity	0
CTA1_1641s	PHI:1637	Q4IEV4	GzWing009	Fusarium_graminearum	lethal	1e-35
CTA1_1645s	PHI:3594	H6VMG0	Ptp2	Cryptococcus_neoformans	reduced_virulence	5e-21
CTA1_1649s	PHI:6612	G4NCI6	Mocapn9	Magnaporthe_oryzae	unaffected_pathogenicity__reduced_virulence	2e-12
CTA1_1671s	PHI:4978	M7U578	BcFRQ1	Botrytis_cinerea	reduced_virulence	7e-107
CTA1_1673s	PHI:1566	I1RC95	GzOB006	Fusarium_graminearum	lethal	8e-99
CTA1_1674s	PHI:2841	F6K8L6	CnSEC14-2	Cryptococcus_neoformans	unaffected_pathogenicity	8e-70
CTA1_1678s	PHI:5434	E9EX34	Mero-Bck1	Metarhizium_robertsii	reduced_virulence	0
CTA1_1680s	PHI:538	Q5XTQ5	FRT1	Botrytis_cinerea	unaffected_pathogenicity	1e-31
CTA1_1684s	PHI:2060	G4N5E4	MgLig4	Magnaporthe_oryzae	unaffected_pathogenicity	3e-12
CTA1_1688s	PHI:6972	J4UUB6	TpsA	Beauveria_bassiana	reduced_virulence	0
CTA1_1689s	PHI:6972	J4UUB6	TpsA	Beauveria_bassiana	reduced_virulence	0
CTA1_1692s	PHI:1378	I1RQG9	GzC2H041	Fusarium_graminearum	unaffected_pathogenicity	0
CTA1_1696s	PHI:1310	I1RQC1	GzbHLH011	Fusarium_graminearum	unaffected_pathogenicity	5e-117
CTA1_1701s	PHI:1579	I1RM25	GzOB019	Fusarium_graminearum	unaffected_pathogenicity	7e-128
CTA1_1704s	PHI:350	Q6T7C1	EMP1	Magnaporthe_oryzae	reduced_virulence	3e-25
CTA1_1706s	PHI:6626	Q6FV98	CgTpo1_2	Candida_glabrata	reduced_virulence	2e-47
CTA1_1707s	PHI:1566	I1RC95	GzOB006	Fusarium_graminearum	lethal	0
CTA1_1711s	PHI:1086	I1RA89	FGSG_00416	Fusarium_graminearum	reduced_virulence	0
CTA1_1721s	PHI:2289	B1GVX4	BcBOA2	Botrytis_cinerea	reduced_virulence	4e-46
CTA1_1723s	PHI:4475	G4MUR7	MoTup1	Magnaporthe_oryzae	loss_of_pathogenicity	5e-20
CTA1_1724s	PHI:469	Q9UW18	TOXG	Cochliobolus_carbonum	reduced_virulence	5e-111
CTA1_1726s	PHI:502	P04046	ADE4	Saccharomyces_cerevisiae	reduced_virulence	6e-138
CTA1_1733s	PHI:1208__PHI:3131	I1RAE5	(Sc_Sch9)__FgSCH9	Fusarium_graminearum	reduced_virulence	0
CTA1_1738s	PHI:1241	I1RAE2	FGSG_00469	Fusarium_graminearum	unaffected_pathogenicity	0
CTA1_1741s	PHI:2183	A4QUT2	CPXB	Magnaporthe_oryzae	unaffected_pathogenicity	0
CTA1_1742s	PHI:784	G4NES9	MGG_00056	Magnaporthe_oryzae	reduced_virulence	2e-12
CTA1_1748s	PHI:4110	G4NB64	MoVOSA	Magnaporthe_oryzae	unaffected_pathogenicity	2e-46
CTA1_1754s	PHI:1078	I1RRG0	Mes1	Fusarium_graminearum	reduced_virulence	0
CTA1_1755s	PHI:1078	I1RRG0	Mes1	Fusarium_graminearum	reduced_virulence	0
CTA1_1757s	PHI:6298__PHI:6445	Q8Y1E6	nucA__NucA	Ralstonia_solanacearum	reduced_virulence	3e-18
CTA1_1760s	PHI:1595	I1RX22	GzOB035	Fusarium_graminearum	unaffected_pathogenicity	0
CTA1_1762s	PHI:3832	I1RN81	Fgcdc42	Fusarium_graminearum	reduced_virulence	1e-139
CTA1_1763s	PHI:5236	A0A0D2XVZ5	Dnj1	Fusarium_oxysporum	reduced_virulence	8e-26
CTA1_1768s	PHI:2514	Q4X1Y0	PFS2	Aspergillus_fumigatus	lethal	1e-180
CTA1_1770s	PHI:538	Q5XTQ5	FRT1	Botrytis_cinerea	unaffected_pathogenicity	1e-13
CTA1_1778s	PHI:714	Q2VLJ2	PKS4_(ZEA1)	Fusarium_graminearum	unaffected_pathogenicity	5e-126
CTA1_1779s	PHI:2357	E2EAF6	CYP52X1	Beauveria_bassiana	reduced_virulence	2e-43
CTA1_1780s	PHI:5037	J4UHQ6	OpS1	Beauveria_bassiana	reduced_virulence	8e-24
CTA1_1781s	PHI:1977	I1RLM4	GzZC292	Fusarium_graminearum	unaffected_pathogenicity	0
CTA1_1783s	PHI:544	Q9P8L8	BCMFS1	Botrytis_cinerea	unaffected_pathogenicity	1e-78
CTA1_1784s	PHI:2101	G4NCW8	Vacuolar_calcium_ion_transporter	Magnaporthe_oryzae	unaffected_pathogenicity	5e-44
CTA1_1788s	PHI:3161	G4MKP6	Mohik5	Magnaporthe_oryzae	loss_of_pathogenicity	2e-27
CTA1_1792s	PHI:2393	I1R980	Related_to_O-methylsterigmatocystin_oxidoreductase	Fusarium_graminearum	increased_virulence_(hypervirulence)	6e-59
CTA1_1802s	PHI:2334	E2GL14	BcNma	Botrytis_cinerea	reduced_virulence	0
CTA1_1806s	PHI:5082	G4MVC4	MoAcat1	Magnaporthe_oryzae	reduced_virulence	0
CTA1_1807s	PHI:5082	G4MVC4	MoAcat1	Magnaporthe_oryzae	reduced_virulence	0
CTA1_1808s	PHI:5082	G4MVC4	MoAcat1	Magnaporthe_oryzae	reduced_virulence	0
CTA1_1809s	PHI:5082	G4MVC4	MoAcat1	Magnaporthe_oryzae	reduced_virulence	0
CTA1_1811s	PHI:612	H9L428	orf408	Salmonella_enterica	reduced_virulence	1e-26
CTA1_1813s	PHI:413	Q5GFD3	MPD1	Parastagonospora_nodorum	unaffected_pathogenicity	1e-15
CTA1_1815s	PHI:4041	I1RMA5	spt3	Fusarium_graminearum	reduced_virulence	4e-161
CTA1_1820s	PHI:465	P87199	KIN2	Ustilago_maydis	reduced_virulence	0
CTA1_1821s	PHI:6927	G4MVC5	MoRAD6	Magnaporthe_oryzae	reduced_virulence	2e-96
CTA1_1828s	PHI:482	Q6TFC7	LAEA	Aspergillus_fumigatus	reduced_virulence	2e-23
CTA1_1834s	PHI:722	I1RXV6	PGL1	Fusarium_graminearum	unaffected_pathogenicity	1e-66
CTA1_1838s	PHI:2376	D2E9W7	DEP2	Alternaria_brassicicola	reduced_virulence__unaffected_pathogenicity	2e-38
CTA1_1848s	PHI:1472	I1RAZ9	GzHMG004	Fusarium_graminearum	unaffected_pathogenicity	5e-129
CTA1_1849s	PHI:6510	Q8Y8N0	CshA	Listeria_monocytogenes	unaffected_pathogenicity	2e-33
CTA1_1850s	PHI:2832	Q9P4U9	AKT3-1	Alternaria_alternata	loss_of_pathogenicity	2e-87
CTA1_1858s	PHI:2103	G4NFU3	Vacuolar_calcium_ion_transporter	Magnaporthe_oryzae	unaffected_pathogenicity	3e-102
CTA1_1859s	PHI:2113	G4MWY5	Kin4	Magnaporthe_oryzae	loss_of_pathogenicity__reduced_virulence	0
CTA1_1871s	PHI:2165	G4N3R9	PTH11	Magnaporthe_oryzae	reduced_virulence	6e-25
CTA1_1875s	PHI:2082	Q520U5	Moatg16	Magnaporthe_oryzae	loss_of_pathogenicity	2e-62
CTA1_1877s	PHI:3213	G4N8Y3	MoCDIP1	Magnaporthe_oryzae	effector_(plant_avirulence_determinant)	9e-179
CTA1_1889s	PHI:4194	V5XZS6	AKT7	Alternaria_alternata	reduced_virulence__increased_virulence_(hypervirulence)	3e-27
CTA1_1890s	PHI:5189	G4N2X9	MoLDS1	Magnaporthe_oryzae	reduced_virulence	0
CTA1_1896s	PHI:1456	I1RN15	GzAra004	Fusarium_graminearum	unaffected_pathogenicity	1e-90
CTA1_1901s	PHI:139	Q7ZA26	CAP10	Cryptococcus_neoformans	reduced_virulence	1e-18
CTA1_1904s	PHI:144	O59928	CHT42	Trichoderma_virens	reduced_virulence	1e-16
CTA1_1909s	PHI:184	Q9HFZ2	RBT4	Candida_albicans	reduced_virulence	1e-14
CTA1_1914s	PHI:3381	W7N2B4	FVEG_12533	Fusarium_verticillioides	unaffected_pathogenicity	1e-90
CTA1_1915s	PHI:3381	W7N2B4	FVEG_12533	Fusarium_verticillioides	unaffected_pathogenicity	1e-90
CTA1_1916s	PHI:1451	I1RQL1	GzGH	Fusarium_graminearum	unaffected_pathogenicity	0
CTA1_1917s	PHI:1451	I1RQL1	GzGH	Fusarium_graminearum	unaffected_pathogenicity	0
CTA1_1918s	PHI:367	Q697D5	MRB1	Ustilago_maydis	reduced_virulence	5e-31
CTA1_1919s	PHI:367	Q697D5	MRB1	Ustilago_maydis	reduced_virulence	5e-31
CTA1_1921s	PHI:1393	I1RU69	GzC2H056	Fusarium_graminearum	unaffected_pathogenicity	3e-13
CTA1_1930s	PHI:819	G4MZS1	MGG_07061	Magnaporthe_oryzae	reduced_virulence	7e-107
CTA1_1931s	PHI:4556	A0A095C2M1	Ure4	Cryptococcus_gattii	reduced_virulence	7e-28
CTA1_1933s	PHI:112	Q01446	MAK1	Nectria_haematococca	reduced_virulence	4e-20
CTA1_1935s	PHI:338	Q6X269	CLB2	Ustilago_maydis	reduced_virulence	6e-75
CTA1_1938s	PHI:1579	I1RM25	GzOB019	Fusarium_graminearum	unaffected_pathogenicity	7e-88
CTA1_1939s	PHI:1579	I1RM25	GzOB019	Fusarium_graminearum	unaffected_pathogenicity	7e-88
CTA1_1946s	PHI:812	G4NIB5	MGG_10702	Magnaporthe_oryzae	reduced_virulence	4e-66
CTA1_1947s	PHI:1915	I1RSL0	GzZC230	Fusarium_graminearum	reduced_virulence	0
CTA1_1951s	PHI:1231__PHI:1492	Q4I5U9	FGSG_07409__GzHMG024	Fusarium_graminearum	lethal__unaffected_pathogenicity	0
CTA1_1952s	PHI:3863	I1RTA6	FgGAL83	Fusarium_graminearum	reduced_virulence	2e-165
CTA1_1953s	PHI:2109	G4MNE6	CNB	Magnaporthe_oryzae	reduced_virulence__loss_of_pathogenicity	3e-101
CTA1_1955s	PHI:893	G4NL37	MGG_02986	Magnaporthe_oryzae	reduced_virulence	1e-65
CTA1_1966s	PHI:6753	Q4WJS6	GlcA	Aspergillus_fumigatus	lethal	4e-61
CTA1_1967s	PHI:6753	Q4WJS6	GlcA	Aspergillus_fumigatus	lethal	4e-61
CTA1_1972s	PHI:1148__PHI:2274	C6GZ42	Mid1	Claviceps_purpurea	loss_of_pathogenicity	6e-147
CTA1_1974s	PHI:1552	I1S0N5	GzMyb016	Fusarium_graminearum	unaffected_pathogenicity	1e-15
CTA1_1979s	PHI:1424	I1S3J7	GzC2H092	Fusarium_graminearum	unaffected_pathogenicity	5e-25
CTA1_1982s	PHI:6199	Q86ZF8	BbCypA	Beauveria_bassiana	unaffected_pathogenicity	3e-66
CTA1_1990s	PHI:2570	Q6FM61	CYB2	Candida_glabrata	reduced_virulence	4e-109
CTA1_1995s	PHI:1388	I1RT91	GzC2H051	Fusarium_graminearum	unaffected_pathogenicity	2e-156
CTA1_1996s	PHI:3389	W7MS01	FVEG_12521	Fusarium_verticillioides	unaffected_pathogenicity	0
CTA1_1997s	PHI:1644	I1RTB9	GzRFX1	Fusarium_graminearum	unaffected_pathogenicity	0
CTA1_2002s	PHI:1232	I1RTC2	FGSG_07423	Fusarium_graminearum	lethal	0
CTA1_2003s	PHI:1232	I1RTC2	FGSG_07423	Fusarium_graminearum	lethal	0
CTA1_2007s	PHI:1645	I1RTD1	GzWing017	Fusarium_graminearum	unaffected_pathogenicity	0
CTA1_2014s	PHI:1548	I1RTE5	GzMyb012	Fusarium_graminearum	unaffected_pathogenicity	1e-11
CTA1_2017s	PHI:3126	D4I307	argD	Erwinia_amylovora	loss_of_pathogenicity__reduced_virulence	7e-41
CTA1_2018s	PHI:6276	A4VXV9	SspA-1	Streptococcus_suis	reduced_virulence	7e-22
CTA1_2020s	PHI:6903	P99075	FbaA	Staphylococcus_aureus	reduced_virulence	5e-25
CTA1_2026s	PHI:5630	G4N853	FZC35	Magnaporthe_oryzae	unaffected_pathogenicity	1e-23
CTA1_2038s	PHI:6121	I1RHI8	FGSG_03243	Fusarium_graminearum	reduced_virulence	3e-93
CTA1_2042s	PHI:2063__PHI:2110	G4N168	MCNA__Serine/threonine-protein_phosphatase_2B_catalytic_subunit	Magnaporthe_oryzae	reduced_virulence__unaffected_pathogenicity	0
CTA1_2043s	PHI:1099__PHI:1100__PHI:2269	Q32WF7	Mdh1	Parastagonospora_nodorum	unaffected_pathogenicity	4e-76
CTA1_2044s	PHI:774__PHI:792	G4MQ72	MGG_09250	Magnaporthe_oryzae	loss_of_pathogenicity__reduced_virulence	5e-25
CTA1_2047s	PHI:339	Q96VL3	CLPT1	Colletotrichum_lindemuthianum	reduced_virulence	8e-18
CTA1_2051s	PHI:2165	G4N3R9	PTH11	Magnaporthe_oryzae	reduced_virulence	7e-23
CTA1_2053s	PHI:199	Q9P304	AOX1	Passalora_fulva	reduced_virulence	6e-18
CTA1_2056s	PHI:2403	A9QUB2	CSN1	Fusarium_solani	increased_virulence_(hypervirulence)__reduced_virulence	1e-100
CTA1_2058s	PHI:5440	G4N1P8	ABA4	Magnaporthe_oryzae	reduced_virulence	1e-35
CTA1_2076s	PHI:82	O13314	MAGA	Magnaporthe_oryzae	unaffected_pathogenicity	0
CTA1_2077s	PHI:6746	J5JMB3	Mdj1	Beauveria_bassiana	reduced_virulence	0
CTA1_2078s	PHI:6746	J5JMB3	Mdj1	Beauveria_bassiana	reduced_virulence	0
CTA1_2079s	PHI:2582__PHI:2603	D2EAX7	Rim20	Ustilago_maydis	unaffected_pathogenicity	1e-42
CTA1_2080s	PHI:2582__PHI:2603	D2EAX7	Rim20	Ustilago_maydis	unaffected_pathogenicity	1e-42
CTA1_2086s	PHI:5018	G4NB22	MoPEX11B	Magnaporthe_oryzae	reduced_virulence__unaffected_pathogenicity	8e-50
CTA1_2087s	PHI:4171	P06618	iaaH-1	Pseudomonas_savastanoi	reduced_virulence	4e-17
CTA1_2104s	PHI:2197	G5EHY2	MoRgs6	Magnaporthe_oryzae	unaffected_pathogenicity	9e-27
CTA1_2114s	PHI:482	Q6TFC7	LAEA	Aspergillus_fumigatus	reduced_virulence	7e-20
CTA1_2117s	PHI:3123	H7CE70	CoMC69	Colletotrichum_orbiculare	effector_(plant_avirulence_determinant)	2e-25
CTA1_2118s	PHI:5034	G4NHC2	MoADH1	Magnaporthe_oryzae	unaffected_pathogenicity	6e-46
CTA1_2121s	PHI:4475	G4MUR7	MoTup1	Magnaporthe_oryzae	loss_of_pathogenicity	3e-11
CTA1_2122s	PHI:2154	G5EI55	RBP35	Magnaporthe_oryzae	reduced_virulence	1e-63
CTA1_2124s	PHI:799	G4N7R4	MGG_03530	Magnaporthe_oryzae	reduced_virulence	7e-46
CTA1_2125s	PHI:799	G4N7R4	MGG_03530	Magnaporthe_oryzae	reduced_virulence	7e-46
CTA1_2136s	PHI:2896	N1JK84	BEC1005	Blumeria_graminis	reduced_virulence	4e-23
CTA1_2137s	PHI:6787__PHI:6793__PHI:6808__PHI:6815	P43094	sap5	Candida_albicans	unaffected_pathogenicity__reduced_virulence	3e-34
CTA1_2138s	PHI:812	G4NIB5	MGG_10702	Magnaporthe_oryzae	reduced_virulence	1e-55
CTA1_2156s	PHI:2185	G4MUT8	PIC1	Magnaporthe_oryzae	unaffected_pathogenicity	3e-28
CTA1_2157s	PHI:2570	Q6FM61	CYB2	Candida_glabrata	reduced_virulence	6e-95
CTA1_2158s	PHI:4024	G4N740	MoST1	Magnaporthe_oryzae	unaffected_pathogenicity	1e-37
CTA1_2159s	PHI:6510	Q8Y8N0	CshA	Listeria_monocytogenes	unaffected_pathogenicity	7e-52
CTA1_2161s	PHI:1047	A0ST44	CTB6	Cercospora_nicotianae	reduced_virulence	1e-17
CTA1_2164s	PHI:4732	Q5NH02	FTT0673p/prsAp	Francisella_tularensis	unaffected_pathogenicity	1e-38
CTA1_2169s	PHI:785	G4NIS9	MGG_04128	Magnaporthe_oryzae	reduced_virulence	0
CTA1_2172s	PHI:1573	I1RFJ2	GzOB013	Fusarium_graminearum	lethal	0
CTA1_2174s	PHI:806	G4NIR9	MGG_04137	Magnaporthe_oryzae	reduced_virulence	9e-88
CTA1_2177s	PHI:2165	G4N3R9	PTH11	Magnaporthe_oryzae	reduced_virulence	4e-26
CTA1_2178s	PHI:2165	G4N3R9	PTH11	Magnaporthe_oryzae	reduced_virulence	4e-26
CTA1_2184s	PHI:6261	G4YQK3	PsAAT3	Phytophthora_sojae	reduced_virulence	7e-140
CTA1_2189s	PHI:5594	G4MW86	FZC5	Magnaporthe_oryzae	unaffected_pathogenicity	1e-100
CTA1_2190s	PHI:4024	G4N740	MoST1	Magnaporthe_oryzae	unaffected_pathogenicity	2e-38
CTA1_2191s	PHI:255	Q9Y8A2	FUM1_(FUM5)	Fusarium_fujikuroi	unaffected_pathogenicity	1e-22
CTA1_2192s	PHI:541	Q5XTQ4	LIP1	Botrytis_cinerea	unaffected_pathogenicity	5e-31
CTA1_2196s	PHI:6930	G4NFA1	MoRAD18	Magnaporthe_oryzae	unaffected_pathogenicity	8e-113
CTA1_2197s	PHI:3028	A5CVB7	Vatr2	Clavibacter_michiganensis	reduced_virulence	4e-27
CTA1_2198s	PHI:1637	Q4IEV4	GzWing009	Fusarium_graminearum	lethal	0
CTA1_2199s	PHI:2643	A4HTK3	CFAS	Leishmania_infantum	reduced_virulence	5e-29
CTA1_2202s	PHI:339	Q96VL3	CLPT1	Colletotrichum_lindemuthianum	reduced_virulence	3e-27
CTA1_2203s	PHI:3629	P95200	Rv0392c	Mycobacterium_tuberculosis	unaffected_pathogenicity	3e-23
CTA1_2207s	PHI:336	Q5YCX0	CHS2	Fusarium_oxysporum	reduced_virulence	0
CTA1_2211s	PHI:511	Q59RG0	CaNAG4	Candida_albicans	reduced_virulence	2e-26
CTA1_2215s	PHI:1458	Q4I7F9	GzAra006	Fusarium_graminearum	unaffected_pathogenicity	7e-37
CTA1_2227s	PHI:2964	G7TM01	AsnB	Xanthomonas_oryzae	reduced_virulence	3e-31
CTA1_2230s	PHI:7025	A0A0E0SA40	FgRav2	Fusarium_graminearum	loss_of_pathogenicity	1e-117
CTA1_2235s	PHI:4608	A0A0B5JJZ6	BxCYP33C4	Bursaphelenchus_xylophilus	reduced_virulence	1e-12
CTA1_2245s	PHI:2644	P0AA28	thioredoxin_1	Salmonella_enterica	reduced_virulence	8e-16
CTA1_2247s	PHI:6492	V5VBJ6	lipA	Acinetobacter_baumannii	reduced_virulence	5e-82
CTA1_2259s	PHI:4194	V5XZS6	AKT7	Alternaria_alternata	reduced_virulence__increased_virulence_(hypervirulence)	4e-15
CTA1_2262s	PHI:2341	Q0E7H5	BeNEP1	Botrytis_elliptica	unaffected_pathogenicity	6e-85
CTA1_2266s	PHI:6540	Q5K7J5	ALL2	Cryptococcus_neoformans	reduced_virulence	2e-19
CTA1_2273s	PHI:226	Q9C1E9	PEX6	Colletotrichum_lagenarium	loss_of_pathogenicity	4e-11
CTA1_2279s	PHI:3381	W7N2B4	FVEG_12533	Fusarium_verticillioides	unaffected_pathogenicity	2e-68
CTA1_2282s	PHI:2247	Q0UDE7	Sch1	Parastagonospora_nodorum	unaffected_pathogenicity	5e-39
CTA1_2288s	PHI:2289	B1GVX4	BcBOA2	Botrytis_cinerea	reduced_virulence	7e-38
CTA1_2289s	PHI:6868	G4ZHR2	PsXEG1	Phytophthora_sojae	effector_(plant_avirulence_determinant)	4e-61
CTA1_2302s	PHI:569	O59937	XYL3	Fusarium_oxysporum	unaffected_pathogenicity	4e-104
CTA1_2303s	PHI:569	O59937	XYL3	Fusarium_oxysporum	unaffected_pathogenicity	4e-104
CTA1_2320s	PHI:482	Q6TFC7	LAEA	Aspergillus_fumigatus	reduced_virulence	2e-13
CTA1_2321s	PHI:1269	I1RFK9	FGSG_02488	Fusarium_graminearum	unaffected_pathogenicity	6e-45
CTA1_2323s	PHI:3381	W7N2B4	FVEG_12533	Fusarium_verticillioides	unaffected_pathogenicity	3e-20
CTA1_2324s	PHI:2570	Q6FM61	CYB2	Candida_glabrata	reduced_virulence	9e-112
CTA1_2329s	PHI:6391	A0A151V4F3	CDA2	Magnaporthe_oryzae	unaffected_pathogenicity	5e-42
CTA1_2330s	PHI:5672	G4NIQ8	FZC69	Magnaporthe_oryzae	unaffected_pathogenicity	5e-24
CTA1_2335s	PHI:2839	Q8NJQ2	RED1	Cochliobolus_heterostrophus	reduced_virulence	4e-34
CTA1_2342s	PHI:1285	I1SAR3	FGSG_13944	Fusarium_graminearum	unaffected_pathogenicity	5e-15
CTA1_2344s	PHI:504	P04173	LEU2	Saccharomyces_cerevisiae	reduced_virulence	1e-40
CTA1_2350s	PHI:1662	I1REJ1	GzCCHC002	Fusarium_graminearum	unaffected_pathogenicity	2e-17
CTA1_2356s	PHI:199	Q9P304	AOX1	Passalora_fulva	reduced_virulence	2e-26
CTA1_2357s	PHI:6271	G2X1K9	VdThit	Verticillium_dahliae	reduced_virulence	2e-16
CTA1_2360s	PHI:2839	Q8NJQ2	RED1	Cochliobolus_heterostrophus	reduced_virulence	1e-63
CTA1_2362s	PHI:1690	I1S463	GzZC005	Fusarium_graminearum	unaffected_pathogenicity	0
CTA1_2366s	PHI:3347	D7UQ40	sol5	Alternaria_solani	unaffected_pathogenicity	5e-49
CTA1_2368s	PHI:2165	G4N3R9	PTH11	Magnaporthe_oryzae	reduced_virulence	3e-19
CTA1_2373s	PHI:1018__PHI:2042	Q3Y5V5	ABC3	Magnaporthe_oryzae	loss_of_pathogenicity	0
CTA1_2381s	PHI:2075	Q52CS0	Moatg7	Magnaporthe_oryzae	loss_of_pathogenicity	0
CTA1_2382s	PHI:552	Q96WM9	BcLCC2	Botrytis_cinerea	unaffected_pathogenicity	3e-131
CTA1_2387s	PHI:591	Q96V66	ORP1	Magnaporthe_oryzae	loss_of_pathogenicity	3e-52
CTA1_2388s	PHI:181	Q96VZ3	PGX1	Fusarium_oxysporum	unaffected_pathogenicity	2e-19
CTA1_2394s	PHI:4024	G4N740	MoST1	Magnaporthe_oryzae	unaffected_pathogenicity	4e-53
CTA1_2401s	PHI:6889	J9VW44	cdc50	Cryptococcus_neoformans	loss_of_pathogenicity	4e-108
CTA1_2406s	PHI:6265	C0NFK7	Eng1	Histoplasma_capsulatum	reduced_virulence	1e-46
CTA1_2407s	PHI:6716	H1VKZ0	ChSte7	Colletotrichum_higginsianum	loss_of_pathogenicity	0
CTA1_2412s	PHI:231	Q9C1C2	RPK1	Colletotrichum_lagenarium	loss_of_pathogenicity	0
CTA1_2416s	PHI:4210	A5IXL1	nifS	Mycoplasma_agalactiae	loss_of_pathogenicity	5e-17
CTA1_2417s	PHI:6750	Q4WYT1	Fbx15	Aspergillus_fumigatus	loss_of_pathogenicity	5e-60
CTA1_2418s	PHI:1601	Q4HYQ4	GzOB042	Fusarium_graminearum	unaffected_pathogenicity	0
CTA1_2431s	PHI:552	Q96WM9	BcLCC2	Botrytis_cinerea	unaffected_pathogenicity	3e-105
CTA1_2440s	PHI:1695	I1S2I3	GzZC010	Fusarium_graminearum	unaffected_pathogenicity	0
CTA1_2442s	PHI:569	O59937	XYL3	Fusarium_oxysporum	unaffected_pathogenicity	3e-13
CTA1_2444s	PHI:179	Q04701	PELA	Nectria_haematococca	reduced_virulence	3e-62
CTA1_2448s	PHI:1500	I1S2F2	GzHMG032	Fusarium_graminearum	unaffected_pathogenicity	0
CTA1_2449s	PHI:1788	I1S1N1	GzZC103	Fusarium_graminearum	unaffected_pathogenicity	2e-42
CTA1_2455s	PHI:1200__PHI:4587	I1RT36	(Gsk3)__Fgk3	Fusarium_graminearum	reduced_virulence__loss_of_pathogenicity	0
CTA1_2466s	PHI:2357	E2EAF6	CYP52X1	Beauveria_bassiana	reduced_virulence	7e-15
CTA1_2467s	PHI:867__PHI:1159	A5H456	MgAtr7	Zymoseptoria_tritici	unaffected_pathogenicity__chemistry_target:_sensitivity_to_chemical	4e-26
CTA1_2470s	PHI:1216	I1RT48	FGSG_07344	Fusarium_graminearum	reduced_virulence	0
CTA1_2477s	PHI:511	Q59RG0	CaNAG4	Candida_albicans	reduced_virulence	3e-26
CTA1_2489s	PHI:121	O42621	PTH3	Magnaporthe_oryzae	loss_of_pathogenicity	2e-121
CTA1_2490s	PHI:1274	I1RME6	FGSG_05135	Fusarium_graminearum	unaffected_pathogenicity	0
CTA1_2491s	PHI:6927	G4MVC5	MoRAD6	Magnaporthe_oryzae	reduced_virulence	5e-29
CTA1_2493s	PHI:6986	P95830	DnaJ	Streptococcus_pneumoniae	reduced_virulence	2e-17
CTA1_2497s	PHI:2153__PHI:2356	G4N178	MoHyr1__MoHYR1	Magnaporthe_oryzae	reduced_virulence	1e-105
CTA1_2498s	PHI:6612	G4NCI6	Mocapn9	Magnaporthe_oryzae	unaffected_pathogenicity__reduced_virulence	1e-18
CTA1_2514s	PHI:4723	A0A0D2XJY4	gnn1	Fusarium_oxysporum	unaffected_pathogenicity	4e-47
CTA1_2519s	PHI:6262	W7LS89	FUG1	Fusarium_verticillioides	reduced_virulence	0
CTA1_2528s	PHI:2913__PHI:2933	J7H173	AaNoxB__NoxB	Alternaria_alternata	reduced_virulence__loss_of_pathogenicity	1e-23
CTA1_2534s	PHI:2651	Q8ZQ52	yedX	Salmonella_enterica	unaffected_pathogenicity	5e-15
CTA1_2535s	PHI:3999	A6QGB6	FMT	Staphylococcus_aureus	reduced_virulence	2e-22
CTA1_2536s	PHI:243	O93841	CHIP6	Colletotrichum_gloeosporioides	reduced_virulence	1e-74
CTA1_2546s	PHI:2839	Q8NJQ2	RED1	Cochliobolus_heterostrophus	reduced_virulence	2e-114
CTA1_2547s	PHI:4024	G4N740	MoST1	Magnaporthe_oryzae	unaffected_pathogenicity	4e-49
CTA1_2551s	PHI:3881	Q2KNE4	LaeA	Aspergillus_flavus	reduced_virulence	1e-23
CTA1_2556s	PHI:1665	I1RS06	GzCCHC005	Fusarium_graminearum	unaffected_pathogenicity	5e-36
CTA1_2560s	PHI:1555	I1RDG6	GzMyb019	Fusarium_graminearum	unaffected_pathogenicity	9e-28
CTA1_2577s	PHI:1054	Q8TFN6	CgCHSI	Colletotrichum_graminicola	unaffected_pathogenicity	0
CTA1_2578s	PHI:1617	I1S0G0	GzssDB002	Fusarium_graminearum	unaffected_pathogenicity	5e-40
CTA1_2585s	PHI:84	O13316	MAGC	Magnaporthe_oryzae	unaffected_pathogenicity	0
CTA1_2593s	PHI:513	Q5A2T6	ARN1_(SIT1)	Candida_albicans	unaffected_pathogenicity__reduced_virulence	5e-46
CTA1_2594s	PHI:6391	A0A151V4F3	CDA2	Magnaporthe_oryzae	unaffected_pathogenicity	1e-14
CTA1_2597s	PHI:1568	I1RCE1	GzOB008	Fusarium_graminearum	unaffected_pathogenicity	2e-163
CTA1_2602s	PHI:482	Q6TFC7	LAEA	Aspergillus_fumigatus	reduced_virulence	6e-52
CTA1_2603s	PHI:4619	A0A0D3LXF0	PcPL16	Phytophthora_capsici	increased_virulence_(hypervirulence)__reduced_virulence	3e-64
CTA1_2608s	PHI:812	G4NIB5	MGG_10702	Magnaporthe_oryzae	reduced_virulence	1e-74
CTA1_2609s	PHI:5271	Q8Y0J2	fabG1	Ralstonia_solanacearum	lethal	2e-16
CTA1_2610s	PHI:1467	I1RXZ0	GzCCAAT007	Fusarium_graminearum	unaffected_pathogenicity	3e-80
CTA1_2627s	PHI:375	Q876Z6	REN1	Fusarium_oxysporum	unaffected_pathogenicity	0
CTA1_2630s	PHI:3688	Q5AJ90	Fox3p	Candida_albicans	unaffected_pathogenicity	8e-108
CTA1_2631s	PHI:2539	Q4WJ71	CDS1	Aspergillus_fumigatus	lethal	0
CTA1_2633s	PHI:6276	A4VXV9	SspA-1	Streptococcus_suis	reduced_virulence	7e-18
CTA1_2637s	PHI:202__PHI:1160__PHI:2309	Q9UW03	BcatrB	Botrytis_cinerea	unaffected_pathogenicity__reduced_virulence__chemistry_target:_sensitivity_to_chemical	0
CTA1_2641s	PHI:3090	V9W6M6	pamA	Paenibacillus_larvae	reduced_virulence	9e-18
CTA1_2642s	PHI:3090	V9W6M6	pamA	Paenibacillus_larvae	reduced_virulence	1e-17
CTA1_2643s	PHI:3090	V9W6M6	pamA	Paenibacillus_larvae	reduced_virulence	2e-11
CTA1_2654s	PHI:1581	I1RPX8	GzOB021	Fusarium_graminearum	unaffected_pathogenicity	2e-71
CTA1_2667s	PHI:384	Q6RXX2	SPE3-LYS9	Cryptococcus_neoformans	loss_of_pathogenicity	9e-89
CTA1_2671s	PHI:1757	I1RYY1	GzZC072	Fusarium_graminearum	unaffected_pathogenicity	3e-33
CTA1_2672s	PHI:438	Q6WP49	BcBOT1_(CND5)	Botrytis_cinerea	reduced_virulence	5e-39
CTA1_2673s	PHI:438	Q6WP49	BcBOT1_(CND5)	Botrytis_cinerea	reduced_virulence	5e-39
CTA1_2674s	PHI:3290	Q02N79	pqsH	Pseudomonas_aeruginosa	reduced_virulence	2e-20
CTA1_2686s	PHI:438	Q6WP49	BcBOT1_(CND5)	Botrytis_cinerea	reduced_virulence	7e-13
CTA1_2690s	PHI:2073__PHI:2091	Q525E4	Moatg5__MgATG5	Magnaporthe_oryzae	loss_of_pathogenicity	2e-101
CTA1_2691s	PHI:1090__PHI:1163__PHI:3893	I1S042	FGSG_10057__ERB1__FgEBR1	Fusarium_graminearum	reduced_virulence	0
CTA1_2695s	PHI:3881	Q2KNE4	LaeA	Aspergillus_flavus	reduced_virulence	7e-41
CTA1_2696s	PHI:5610	G4MUP7	TRA1	Magnaporthe_oryzae	unaffected_pathogenicity	1e-59
CTA1_2697s	PHI:724__PHI:730	I1RSU2	PKS9__KSA1	Fusarium_graminearum	unaffected_pathogenicity	0
CTA1_2707s	PHI:2976	C6ZRH8	CgOPT1	Colletotrichum_gloeosporioides	reduced_virulence	0
CTA1_2712s	PHI:2143	G4MUF4	MoVPR	Magnaporthe_oryzae	reduced_virulence	0
CTA1_2713s	PHI:286	Q874K8	CLC-A	Cryptococcus_neoformans	reduced_virulence	1e-99
CTA1_2717s	PHI:502	P04046	ADE4	Saccharomyces_cerevisiae	reduced_virulence	1e-20
CTA1_2721s	PHI:1335__PHI:3110__PHI:3808__PHI:4244	I1S0C0	GzbZIP017__FgATF1__Atf1__FgOS-2	Fusarium_graminearum	reduced_virulence__increased_virulence_(hypervirulence)	0
CTA1_2728s	PHI:1552	I1S0N5	GzMyb016	Fusarium_graminearum	unaffected_pathogenicity	2e-92
CTA1_2729s	PHI:1552	I1S0N5	GzMyb016	Fusarium_graminearum	unaffected_pathogenicity	2e-92
CTA1_2734s	PHI:6938__PHI:6989	Q9HWG3	pchD	Pseudomonas_aeruginosa	reduced_virulence__increased_virulence_(hypervirulence)__loss_of_pathogenicity	7e-19
CTA1_2742s	PHI:1603	I1S0A1	GzOB044	Fusarium_graminearum	unaffected_pathogenicity	0
CTA1_2743s	PHI:714	Q2VLJ2	PKS4_(ZEA1)	Fusarium_graminearum	unaffected_pathogenicity	1e-24
CTA1_2748s	PHI:803	G4MRP7	MGG_04629	Magnaporthe_oryzae	reduced_virulence	2e-57
CTA1_2749s	PHI:716	Q2VLJ1	ZEB1	Fusarium_graminearum	unaffected_pathogenicity	0
CTA1_2750s	PHI:716	Q2VLJ1	ZEB1	Fusarium_graminearum	unaffected_pathogenicity	0
CTA1_2753s	PHI:5186	G4MZ98	MoAPX2	Magnaporthe_oryzae	reduced_virulence	7e-34
CTA1_2754s	PHI:441	Q6A2T2	BTP1	Botrytis_cinerea	unaffected_pathogenicity__reduced_virulence	7e-23
CTA1_2755s	PHI:441	Q6A2T2	BTP1	Botrytis_cinerea	unaffected_pathogenicity__reduced_virulence	6e-23
CTA1_2756s	PHI:5353	I1RIS2	Famfs1	Fusarium_asiaticum	reduced_virulence	0
CTA1_2762s	PHI:4024	G4N740	MoST1	Magnaporthe_oryzae	unaffected_pathogenicity	2e-29
CTA1_2770s	PHI:511	Q59RG0	CaNAG4	Candida_albicans	reduced_virulence	1e-176
CTA1_2773s	PHI:1555	I1RDG6	GzMyb019	Fusarium_graminearum	unaffected_pathogenicity	2e-32
CTA1_2779s	PHI:157	Q9Y885	TOXF	Cochliobolus_carbonum	loss_of_pathogenicity	3e-99
CTA1_2780s	PHI:242	G1UAE0	CaTPS2	Candida_albicans	reduced_virulence	5e-134
CTA1_2784s	PHI:6121	I1RHI8	FGSG_03243	Fusarium_graminearum	reduced_virulence	1e-25
CTA1_2787s	PHI:3146	O25743	GGT	Helicobacter_pylori	unaffected_pathogenicity	5e-27
CTA1_2788s	PHI:3146	O25743	GGT	Helicobacter_pylori	unaffected_pathogenicity	5e-27
CTA1_2791s	PHI:6331	G2X6V8	VdCYP1	Verticillium_dahliae	loss_of_pathogenicity	1e-28
CTA1_2792s	PHI:2336	O00101	NIA1	Parastagonospora_nodorum	unaffected_pathogenicity	3e-25
CTA1_2794s	PHI:479	C5P3X6	MEP1	Coccidioides_posadasii	reduced_virulence	7e-50
CTA1_2800s	PHI:199	Q9P304	AOX1	Passalora_fulva	reduced_virulence	2e-31
CTA1_2807s	PHI:5232	G4MTK2	MoARG1	Magnaporthe_oryzae	loss_of_pathogenicity	0
CTA1_2810s	PHI:4171	P06618	iaaH-1	Pseudomonas_savastanoi	reduced_virulence	3e-16
CTA1_2811s	PHI:4171	P06618	iaaH-1	Pseudomonas_savastanoi	reduced_virulence	3e-16
CTA1_2814s	PHI:2834	C3PTB1	LAM1	Cochliobolus_heterostrophus	reduced_virulence	3e-150
CTA1_2818s	PHI:4024	G4N740	MoST1	Magnaporthe_oryzae	unaffected_pathogenicity	3e-66
CTA1_2823s	PHI:5393	X0J8P9	GLX	Fusarium_oxysporum	reduced_virulence	4e-14
CTA1_2823s	PHI:5393	X0J8P9	GLX	Fusarium_oxysporum	reduced_virulence	9e-13
CTA1_2837s	PHI:541	Q5XTQ4	LIP1	Botrytis_cinerea	unaffected_pathogenicity	7e-27
CTA1_2838s	PHI:1047	A0ST44	CTB6	Cercospora_nicotianae	reduced_virulence	9e-16
CTA1_2842s	PHI:2976	C6ZRH8	CgOPT1	Colletotrichum_gloeosporioides	reduced_virulence	2e-126
CTA1_2843s	PHI:4692	Q8Y9I8	pbpX	Listeria_monocytogenes	reduced_virulence	4e-11
CTA1_2845s	PHI:2511	Q4WT66	Pes1	Aspergillus_fumigatus	reduced_virulence	6e-180
CTA1_2846s	PHI:2511	Q4WT66	Pes1	Aspergillus_fumigatus	reduced_virulence	6e-180
CTA1_2851s	PHI:3514	P83774	Asc1	Candida_albicans	loss_of_pathogenicity	3e-26
CTA1_2857s	PHI:716	Q2VLJ1	ZEB1	Fusarium_graminearum	unaffected_pathogenicity	6e-17
CTA1_2869s	PHI:1662	I1REJ1	GzCCHC002	Fusarium_graminearum	unaffected_pathogenicity	2e-42
CTA1_2870s	PHI:1652	I1S219	GzWing024	Fusarium_graminearum	unaffected_pathogenicity	1e-40
CTA1_2871s	PHI:1555	I1RDG6	GzMyb019	Fusarium_graminearum	unaffected_pathogenicity	8e-36
CTA1_2878s	PHI:2165	G4N3R9	PTH11	Magnaporthe_oryzae	reduced_virulence	7e-26
CTA1_2879s	PHI:216	Q9C1C6	HDC1	Cochliobolus_carbonum	reduced_virulence	0
CTA1_2880s	PHI:4024	G4N740	MoST1	Magnaporthe_oryzae	unaffected_pathogenicity	4e-25
CTA1_2888s	PHI:6093	I1RD63	FgVps29	Fusarium_graminearum	reduced_virulence	3e-134
CTA1_2891s	PHI:6121	I1RHI8	FGSG_03243	Fusarium_graminearum	reduced_virulence	4e-32
CTA1_2906s	PHI:226	Q9C1E9	PEX6	Colletotrichum_lagenarium	loss_of_pathogenicity	1e-60
CTA1_2913s	PHI:1579	I1RM25	GzOB019	Fusarium_graminearum	unaffected_pathogenicity	0
CTA1_2916s	PHI:4642	J9VKA8	VPS20	Cryptococcus_neoformans	loss_of_pathogenicity	3e-39
CTA1_2922s	PHI:319	Q875L6	SQL2	Ustilago_maydis	reduced_virulence	2e-13
CTA1_2923s	PHI:1345	I1RAW2	GzC2H005	Fusarium_graminearum	unaffected_pathogenicity	2e-64
CTA1_2930s	PHI:7028	P25535	ubiI	Escherichia_coli	reduced_virulence	2e-11
CTA1_2931s	PHI:4024	G4N740	MoST1	Magnaporthe_oryzae	unaffected_pathogenicity	4e-50
CTA1_2950s	PHI:737__PHI:2329	A0ST42	CTB4	Cercospora_nicotianae	reduced_virulence	1e-18
CTA1_2965s	PHI:2408	I1RJD6	FgMT1	Fusarium_graminearum	unaffected_pathogenicity	0
CTA1_2966s	PHI:2393	I1R980	Related_to_O-methylsterigmatocystin_oxidoreductase	Fusarium_graminearum	increased_virulence_(hypervirulence)	5e-31
CTA1_2975s	PHI:1260	I1RUC7	FGSG_07816	Fusarium_graminearum	unaffected_pathogenicity	1e-11
CTA1_2978s	PHI:1363	I1RJ74	TRI15	Fusarium_graminearum	unaffected_pathogenicity	1e-61
CTA1_2980s	PHI:2897	A0A059UDR8	BEC1019	Blumeria_graminis	reduced_virulence	2e-71
CTA1_2983s	PHI:2108	Q9UWF0	CAM	Magnaporthe_oryzae	loss_of_pathogenicity__reduced_virulence	2e-32
CTA1_2990s	PHI:3993	Q5A2J7	Yvc1	Candida_albicans	reduced_virulence	1e-20
CTA1_2991s	PHI:3257	G4MU34	MoIlv1	Magnaporthe_oryzae	reduced_virulence	1e-24
CTA1_2995s	PHI:4194	V5XZS6	AKT7	Alternaria_alternata	reduced_virulence__increased_virulence_(hypervirulence)	2e-29
CTA1_2998s	PHI:1485	I1RMP0	GzHMG017	Fusarium_graminearum	unaffected_pathogenicity	5e-127
CTA1_3019s	PHI:1285	I1SAR3	FGSG_13944	Fusarium_graminearum	unaffected_pathogenicity	3e-14
CTA1_3020s	PHI:1051	Q2I0M6	CTB3	Cercospora_nicotianae	reduced_virulence	2e-15
CTA1_3021s	PHI:2831	Q9P4V0	AKTR-1	Alternaria_alternata	loss_of_pathogenicity	2e-16
CTA1_3024s	PHI:1991	I1R9K1	GzZC306	Fusarium_graminearum	lethal	1e-163
CTA1_3027s	PHI:1823	I1RXK4	GzZC138	Fusarium_graminearum	unaffected_pathogenicity	1e-66
CTA1_3028s	PHI:3381	W7N2B4	FVEG_12533	Fusarium_verticillioides	unaffected_pathogenicity	1e-23
CTA1_3029s	PHI:1581	I1RPX8	GzOB021	Fusarium_graminearum	unaffected_pathogenicity	2e-71
CTA1_3034s	PHI:2145	G4MXJ4	MoSSADH	Magnaporthe_oryzae	loss_of_pathogenicity	3e-97
CTA1_3035s	PHI:2145	G4MXJ4	MoSSADH	Magnaporthe_oryzae	loss_of_pathogenicity	3e-97
CTA1_3037s	PHI:3383	W7N2A8	FVEG_12531	Fusarium_verticillioides	unaffected_pathogenicity	2e-133
CTA1_3047s	PHI:4084	G4ND53	MoPex19	Magnaporthe_oryzae	loss_of_pathogenicity	9e-91
CTA1_3059s	PHI:5394	J4UPL6	mas5	Beauveria_bassiana	loss_of_pathogenicity	1e-54
CTA1_3060s	PHI:1161	A4ZGP3	MgMfs1	Zymoseptoria_tritici	chemistry_target:_sensitivity_to_chemical	4e-34
CTA1_3065s	PHI:2964	G7TM01	AsnB	Xanthomonas_oryzae	reduced_virulence	3e-180
CTA1_3066s	PHI:6927	G4MVC5	MoRAD6	Magnaporthe_oryzae	reduced_virulence	2e-31
CTA1_3073s	PHI:316__PHI:4606	Q8RYB2	PiGPB1	Phytophthora_infestans	reduced_virulence	9e-13
CTA1_3077s	PHI:1579	I1RM25	GzOB019	Fusarium_graminearum	unaffected_pathogenicity	0
CTA1_3095s	PHI:482	Q6TFC7	LAEA	Aspergillus_fumigatus	reduced_virulence	1e-45
CTA1_3097s	PHI:3384	W7N2C1	FVEG_12530	Fusarium_verticillioides	unaffected_pathogenicity	8e-64
CTA1_3100s	PHI:2322	Q4WF54	SidH	Aspergillus_fumigatus	reduced_virulence	6e-28
CTA1_3103s	PHI:6701	A0A0H6FRN3	gntK	Vibrio_cholerae	reduced_virulence	4e-15
CTA1_3104s	PHI:2145	G4MXJ4	MoSSADH	Magnaporthe_oryzae	loss_of_pathogenicity	9e-60
CTA1_3105s	PHI:1572	I1RE94	GzOB012	Fusarium_graminearum	unaffected_pathogenicity	0
CTA1_3114s	PHI:714	Q2VLJ2	PKS4_(ZEA1)	Fusarium_graminearum	unaffected_pathogenicity	1e-33
CTA1_3127s	PHI:714	Q2VLJ2	PKS4_(ZEA1)	Fusarium_graminearum	unaffected_pathogenicity	7e-13
CTA1_3153s	PHI:6091	I1RG99	FgVps35	Fusarium_graminearum	reduced_virulence	0
CTA1_3169s	PHI:1399	I1RV74	GzC2H062	Fusarium_graminearum	unaffected_pathogenicity	3e-136
CTA1_3170s	PHI:4024	G4N740	MoST1	Magnaporthe_oryzae	unaffected_pathogenicity	4e-28
CTA1_3183s	PHI:2968	J9VQA5	Hxs1	Cryptococcus_neoformans	reduced_virulence	1e-46
CTA1_3184s	PHI:513	Q5A2T6	ARN1_(SIT1)	Candida_albicans	unaffected_pathogenicity__reduced_virulence	7e-17
CTA1_3185s	PHI:1812	I1RV71	GzZC127	Fusarium_graminearum	unaffected_pathogenicity	2e-110
CTA1_3186s	PHI:1234	I1RV69	FGSG_08133	Fusarium_graminearum	lethal	0
CTA1_3188s	PHI:1048	A0ST45	CTB7	Cercospora_nicotianae	reduced_virulence	3e-49
CTA1_3191s	PHI:1398	I1RV65	GzC2H061	Fusarium_graminearum	unaffected_pathogenicity	0
CTA1_3201s	PHI:6395	G4MV40	MoALR2	Magnaporthe_oryzae	reduced_virulence	0
CTA1_3204s	PHI:1258	I1S5M8	FGSG_12149	Fusarium_graminearum	unaffected_pathogenicity	5e-136
CTA1_3206s	PHI:3035	I1RFM2	FgERG3A	Fusarium_graminearum	reduced_virulence	6e-155
CTA1_3208s	PHI:2959	C5BF98	mdh	Edwardsiella_ictaluri	reduced_virulence	2e-86
CTA1_3210s	PHI:3983	I1RFM9	FGSG_02509.3_(Sc_gpi7)	Fusarium_graminearum	reduced_virulence	0
CTA1_3219s	PHI:4475	G4MUR7	MoTup1	Magnaporthe_oryzae	loss_of_pathogenicity	0
CTA1_3222s	PHI:6467	A0A0W0D9W9	Cgsiz2	Candida_glabrata	unaffected_pathogenicity	9e-35
CTA1_3224s	PHI:4891	Q5A5P7	orf19.5352	Candida_albicans	unaffected_pathogenicity	7e-37
CTA1_3235s	PHI:1867	I1RL02	GzZC182	Fusarium_graminearum	unaffected_pathogenicity	3e-19
CTA1_3236s	PHI:4845	A0A0E3USI9	PL1332	Alternaria_brassicicola	reduced_virulence	3e-41
CTA1_3237s	PHI:1393	I1RU69	GzC2H056	Fusarium_graminearum	unaffected_pathogenicity	2e-52
CTA1_3239s	PHI:1379	I1RQS8	GzC2H042	Fusarium_graminearum	reduced_virulence	0
CTA1_3242s	PHI:199	Q9P304	AOX1	Passalora_fulva	reduced_virulence	5e-27
CTA1_3243s	PHI:1178__PHI:4941	I1RW16	(Sc_Cdc28)__cdc2A	Fusarium_graminearum	reduced_virulence__loss_of_pathogenicity__lethal	0
CTA1_3246s	PHI:4489	G4NGH0	C3HC	Magnaporthe_oryzae	reduced_virulence	0
CTA1_3250s	PHI:1770	I1RX79	GzZC085	Fusarium_graminearum	unaffected_pathogenicity	7e-122
CTA1_3251s	PHI:6612	G4NCI6	Mocapn9	Magnaporthe_oryzae	unaffected_pathogenicity__reduced_virulence	3e-23
CTA1_3252s	PHI:3030	F5HFL6	PMT1	Cryptococcus_neoformans	lethal	0
CTA1_3254s	PHI:5271	Q8Y0J2	fabG1	Ralstonia_solanacearum	lethal	1e-41
CTA1_3256s	PHI:1164	I1RX94	RRG1__SSK1	Fusarium_graminearum	reduced_virulence	0
CTA1_3264s	PHI:6095	I1REC4	FgVps5	Fusarium_graminearum	reduced_virulence	2e-12
CTA1_3268s	PHI:2255	Q0U2A0	Abd1	Parastagonospora_nodorum	unaffected_pathogenicity	2e-68
CTA1_3273s	PHI:174	O93806	GNA1	Candida_albicans	reduced_virulence	1e-44
CTA1_3291s	PHI:6970	N4VBG2	copag1	Colletotrichum_orbiculare	reduced_virulence	0
CTA1_3297s	PHI:419	Q7Z8E8	CSH1	Candida_albicans	reduced_virulence	1e-27
CTA1_3301s	PHI:167	Q9UUS8	CHIP3	Colletotrichum_gloeosporioides	unaffected_pathogenicity	8e-48
CTA1_3304s	PHI:1210	I1S077	FGSG_10095	Fusarium_graminearum	reduced_virulence	0
CTA1_3311s	PHI:1668	I1S0C1	GzCCHC008	Fusarium_graminearum	unaffected_pathogenicity	3e-131
CTA1_3315s	PHI:1201	Q4HYC1	(Bud32)	Fusarium_graminearum	reduced_virulence	4e-106
CTA1_3320s	PHI:3257	G4MU34	MoIlv1	Magnaporthe_oryzae	reduced_virulence	3e-22
CTA1_3322s	PHI:3014	G5EHD3	MoAND1	Magnaporthe_oryzae	reduced_virulence	6e-24
CTA1_3328s	PHI:3933	C9W7X1	CgPKS1	Colletotrichum_graminicola	loss_of_pathogenicity	0
CTA1_3329s	PHI:3933	C9W7X1	CgPKS1	Colletotrichum_graminicola	loss_of_pathogenicity	0
CTA1_3335s	PHI:1662	I1REJ1	GzCCHC002	Fusarium_graminearum	unaffected_pathogenicity	2e-43
CTA1_3336s	PHI:1279	I1RU59	FGSG_07742	Fusarium_graminearum	unaffected_pathogenicity	2e-40
CTA1_3341s	PHI:1456	I1RN15	GzAra004	Fusarium_graminearum	unaffected_pathogenicity	0
CTA1_3349s	PHI:2920	E3QRA4	FET3-1	Colletotrichum_graminicola	reduced_virulence	3e-32
CTA1_3353s	PHI:3381	W7N2B4	FVEG_12533	Fusarium_verticillioides	unaffected_pathogenicity	5e-21
CTA1_3355s	PHI:1662	I1REJ1	GzCCHC002	Fusarium_graminearum	unaffected_pathogenicity	8e-77
CTA1_3382s	PHI:404	Q9Y784	PTH11	Magnaporthe_oryzae	reduced_virulence	3e-15
CTA1_3384s	PHI:2325__PHI:2502	I1RM09	TEP1__FgTep1p	Fusarium_graminearum	reduced_virulence	0
CTA1_3386s	PHI:1697	I1S3R7	GzZC012	Fusarium_graminearum	unaffected_pathogenicity	6e-87
CTA1_3392s	PHI:3914	Q0V515	Sdh1	Parastagonospora_nodorum	reduced_virulence	3e-65
CTA1_3393s	PHI:199	Q9P304	AOX1	Passalora_fulva	reduced_virulence	8e-34
CTA1_3395s	PHI:55	Q92217	PKS1	Cochliobolus_heterostrophus	reduced_virulence	0
CTA1_3395s	PHI:55	Q92217	PKS1	Cochliobolus_heterostrophus	reduced_virulence	1e-136
CTA1_3401s	PHI:873	G4MRV1	MGG_02443	Magnaporthe_oryzae	reduced_virulence	0
CTA1_3402s	PHI:2916	W7M5P0	Ppr2	Fusarium_verticillioides	unaffected_pathogenicity	0
CTA1_3405s	PHI:6719	I1RPD3	FgPLC1	Fusarium_graminearum	reduced_virulence	0
CTA1_3410s	PHI:4845	A0A0E3USI9	PL1332	Alternaria_brassicicola	reduced_virulence	6e-29
CTA1_3411s	PHI:1094	I1RL30	FGSG_04610	Fusarium_graminearum	unaffected_pathogenicity	3e-42
CTA1_3413s	PHI:6639	G4NJH9	Modnm3	Magnaporthe_oryzae	unaffected_pathogenicity	3e-19
CTA1_3418s	PHI:2165	G4N3R9	PTH11	Magnaporthe_oryzae	reduced_virulence	6e-18
CTA1_3419s	PHI:1269	I1RFK9	FGSG_02488	Fusarium_graminearum	unaffected_pathogenicity	3e-106
CTA1_3422s	PHI:1161	A4ZGP3	MgMfs1	Zymoseptoria_tritici	chemistry_target:_sensitivity_to_chemical	7e-12
CTA1_3423s	PHI:222	O59939	PELB	Colletotrichum_gloeosporioides	reduced_virulence	5e-146
CTA1_3424s	PHI:3057	C3VHN8	VvpE	Vibrio_vulnificus	reduced_virulence	7e-19
CTA1_3426s	PHI:1046	A0ST43	CTB5	Cercospora_nicotianae	reduced_virulence	5e-13
CTA1_3428s	PHI:1787	I1S1P9	GzZC102	Fusarium_graminearum	unaffected_pathogenicity	0
CTA1_3430s	PHI:5043	E7Q5D7	Hsp150p	Saccharomyces_cerevisiae	increased_virulence_(hypervirulence)	2e-33
CTA1_3432s	PHI:4024	G4N740	MoST1	Magnaporthe_oryzae	unaffected_pathogenicity	2e-25
CTA1_3435s	PHI:6121	I1RHI8	FGSG_03243	Fusarium_graminearum	reduced_virulence	1e-103
CTA1_3438s	PHI:1442	I1RG27	GzDNL	Fusarium_graminearum	unaffected_pathogenicity	4e-128
CTA1_3442s	PHI:2206	G4NBN8	endo-1_4-beta-xylanase_precursor_[GH10_family]	Magnaporthe_oryzae	reduced_virulence	3e-114
CTA1_3444s	PHI:552	Q96WM9	BcLCC2	Botrytis_cinerea	unaffected_pathogenicity	2e-55
CTA1_3446s	PHI:3332	A0A095CFR8	snf7	Cryptococcus_gattii	loss_of_pathogenicity	9e-50
CTA1_3453s	PHI:6124	I1RU06	FGSG_07678	Fusarium_graminearum	reduced_virulence	5e-85
CTA1_3454s	PHI:2165	G4N3R9	PTH11	Magnaporthe_oryzae	reduced_virulence	2e-34
CTA1_3456s	PHI:1799	I1RBN6	GzZC114	Fusarium_graminearum	unaffected_pathogenicity	5e-68
CTA1_3462s	PHI:6331	G2X6V8	VdCYP1	Verticillium_dahliae	loss_of_pathogenicity	0
CTA1_3469s	PHI:672	P0CM56	CAS1	Cryptococcus_neoformans	increased_virulence_(hypervirulence)	2e-68
CTA1_3477s	PHI:1651	I1S0U2	GzWing023	Fusarium_graminearum	unaffected_pathogenicity	8e-116
CTA1_3481s	PHI:404	Q9Y784	PTH11	Magnaporthe_oryzae	reduced_virulence	6e-13
CTA1_3482s	PHI:5393	X0J8P9	GLX	Fusarium_oxysporum	reduced_virulence	6e-42
CTA1_3483s	PHI:1662	I1REJ1	GzCCHC002	Fusarium_graminearum	unaffected_pathogenicity	2e-73
CTA1_3495s	PHI:6612	G4NCI6	Mocapn9	Magnaporthe_oryzae	unaffected_pathogenicity__reduced_virulence	2e-20
CTA1_3496s	PHI:5191	G4N1N6	TPX1	Magnaporthe_oryzae	reduced_virulence	2e-68
CTA1_3507s	PHI:2728	I1RZZ3	FgERG4	Fusarium_graminearum	reduced_virulence	0
CTA1_3512s	PHI:1555	I1RDG6	GzMyb019	Fusarium_graminearum	unaffected_pathogenicity	7e-23
CTA1_3513s	PHI:1662	I1REJ1	GzCCHC002	Fusarium_graminearum	unaffected_pathogenicity	8e-102
CTA1_3522s	PHI:685__PHI:2022	Q12634	BUF__BUF1	Magnaporthe_oryzae	loss_of_pathogenicity	3e-28
CTA1_3527s	PHI:1554	I1RC64	GzMyb018	Fusarium_graminearum	unaffected_pathogenicity	1e-22
CTA1_3529s	PHI:4616	G4N4N6	MoSFA1	Magnaporthe_oryzae	reduced_virulence	0
CTA1_3537s	PHI:1418	I1S0W9	GzC2H085	Fusarium_graminearum	lethal	7e-114
CTA1_3538s	PHI:1418	I1S0W9	GzC2H085	Fusarium_graminearum	lethal	7e-114
CTA1_3550s	PHI:1170__PHI:1174	I1RNQ2	HDF3	Fusarium_graminearum	unaffected_pathogenicity__reduced_virulence	0
CTA1_3552s	PHI:105	Q9UWF6	PLB1	Candida_albicans	reduced_virulence	1e-71
CTA1_3563s	PHI:1896	I1RNR1	GzZC211	Fusarium_graminearum	unaffected_pathogenicity	4e-174
CTA1_3565s	PHI:789	G4NIU3	MGG_04116	Magnaporthe_oryzae	reduced_virulence	2e-127
CTA1_3569s	PHI:541	Q5XTQ4	LIP1	Botrytis_cinerea	unaffected_pathogenicity	5e-88
CTA1_3570s	PHI:541	Q5XTQ4	LIP1	Botrytis_cinerea	unaffected_pathogenicity	2e-94
CTA1_3571s	PHI:441	Q6A2T2	BTP1	Botrytis_cinerea	unaffected_pathogenicity__reduced_virulence	3e-12
CTA1_3572s	PHI:441	Q6A2T2	BTP1	Botrytis_cinerea	unaffected_pathogenicity__reduced_virulence	3e-12
CTA1_3573s	PHI:441	Q6A2T2	BTP1	Botrytis_cinerea	unaffected_pathogenicity__reduced_virulence	3e-12
CTA1_3584s	PHI:2084	Q524W4	Moatg18	Magnaporthe_oryzae	reduced_virulence	1e-28
CTA1_3589s	PHI:184	Q9HFZ2	RBT4	Candida_albicans	reduced_virulence	9e-16
CTA1_3591s	PHI:6409	I1RYH0	FgCdc11	Fusarium_graminearum	reduced_virulence	0
CTA1_3594s	PHI:2961	C5BAT0	gcvP	Edwardsiella_ictaluri	reduced_virulence	0
CTA1_3596s	PHI:2145	G4MXJ4	MoSSADH	Magnaporthe_oryzae	loss_of_pathogenicity	1e-81
CTA1_3598s	PHI:1555	I1RDG6	GzMyb019	Fusarium_graminearum	unaffected_pathogenicity	4e-62
CTA1_3599s	PHI:1555	I1RDG6	GzMyb019	Fusarium_graminearum	unaffected_pathogenicity	7e-18
CTA1_3601s	PHI:441	Q6A2T2	BTP1	Botrytis_cinerea	unaffected_pathogenicity__reduced_virulence	5e-18
CTA1_3602s	PHI:1893	I1RNY0	GzZC208	Fusarium_graminearum	unaffected_pathogenicity	4e-47
CTA1_3609s	PHI:24	Q00903	Avenacinase_gene	Gaeumannomyces_graminis	loss_of_pathogenicity__unaffected_pathogenicity	9e-35
CTA1_3609s	PHI:24	Q00903	Avenacinase_gene	Gaeumannomyces_graminis	loss_of_pathogenicity__unaffected_pathogenicity	2e-25
CTA1_3610s	PHI:2976	C6ZRH8	CgOPT1	Colletotrichum_gloeosporioides	reduced_virulence	3e-166
CTA1_3613s	PHI:1500	I1S2F2	GzHMG032	Fusarium_graminearum	unaffected_pathogenicity	1e-28
CTA1_3613s	PHI:1500	I1S2F2	GzHMG032	Fusarium_graminearum	unaffected_pathogenicity	5e-19
CTA1_3614s	PHI:5686	G4MSQ8	FZC82	Magnaporthe_oryzae	unaffected_pathogenicity	0
CTA1_3615s	PHI:5686	G4MSQ8	FZC82	Magnaporthe_oryzae	unaffected_pathogenicity	0
CTA1_3620s	PHI:1458	Q4I7F9	GzAra006	Fusarium_graminearum	unaffected_pathogenicity	3e-38
CTA1_3623s	PHI:1487	I1RQ92	GzHMG019	Fusarium_graminearum	unaffected_pathogenicity	4e-175
CTA1_3624s	PHI:1487	I1RQ92	GzHMG019	Fusarium_graminearum	unaffected_pathogenicity	2e-45
CTA1_3628s	PHI:772__PHI:797	G4MSX7	MGG_01481	Magnaporthe_oryzae	loss_of_pathogenicity__reduced_virulence	0
CTA1_3630s	PHI:1958	I1RMD1	GzZC273	Fusarium_graminearum	unaffected_pathogenicity	0
CTA1_3633s	PHI:325	Q6ZX14	ACE1	Magnaporthe_oryzae	effector_(plant_avirulence_determinant)	3e-27
CTA1_3637s	PHI:441	Q6A2T2	BTP1	Botrytis_cinerea	unaffected_pathogenicity__reduced_virulence	7e-11
CTA1_3639s	PHI:1902	I1RJS7	GzZC217	Fusarium_graminearum	unaffected_pathogenicity	0
CTA1_3640s	PHI:2326__PHI:2491	I1RJS9	PTC1__FgPTC1	Fusarium_graminearum	reduced_virulence	0
CTA1_3643s	PHI:2378	D2E9W9	DEP4	Alternaria_brassicicola	unaffected_pathogenicity__reduced_virulence	3e-54
CTA1_3648s	PHI:860	Q5EMY3	MSP1	Magnaporthe_oryzae	reduced_virulence	5e-40
CTA1_3653s	PHI:3385	W7MS09	FVEG_12529	Fusarium_verticillioides	unaffected_pathogenicity	0
CTA1_3660s	PHI:4024	G4N740	MoST1	Magnaporthe_oryzae	unaffected_pathogenicity	3e-70
CTA1_3667s	PHI:1552	I1S0N5	GzMyb016	Fusarium_graminearum	unaffected_pathogenicity	1e-72
CTA1_3667s	PHI:1552	I1S0N5	GzMyb016	Fusarium_graminearum	unaffected_pathogenicity	9e-52
CTA1_3672s	PHI:1580	I1RM35	GzOB020	Fusarium_graminearum	unaffected_pathogenicity	5e-180
CTA1_3681s	PHI:2083	Q51Y68	Moatg17	Magnaporthe_oryzae	loss_of_pathogenicity	4e-145
CTA1_3684s	PHI:1087	I1RKU0	FGSG_04510	Fusarium_graminearum	unaffected_pathogenicity	3e-27
CTA1_3691s	PHI:1228	I1RR00	FGSG_06502	Fusarium_graminearum	lethal	0
CTA1_3698s	PHI:139	Q7ZA26	CAP10	Cryptococcus_neoformans	reduced_virulence	3e-19
CTA1_3702s	PHI:2095	G4MXG4	Calcium-transporting_ATPase_3	Magnaporthe_oryzae	reduced_virulence	5e-94
CTA1_3703s	PHI:2096	G4MNA5	Calcium-transporting_ATPase_3	Magnaporthe_oryzae	loss_of_pathogenicity	3e-41
CTA1_3705s	PHI:5034	G4NHC2	MoADH1	Magnaporthe_oryzae	unaffected_pathogenicity	4e-20
CTA1_3706s	PHI:5034	G4NHC2	MoADH1	Magnaporthe_oryzae	unaffected_pathogenicity	4e-20
CTA1_3715s	PHI:443	I1RE58	CBL1	Fusarium_graminearum	reduced_virulence	7e-22
CTA1_3723s	PHI:6615	G4MU60	Mocapn4	Magnaporthe_oryzae	reduced_virulence	1e-114
CTA1_3724s	PHI:733	I1REK5	FBP1	Fusarium_graminearum	reduced_virulence	0
CTA1_3725s	PHI:1681	I1REN7	GzNF001	Fusarium_graminearum	unaffected_pathogenicity	0
CTA1_3726s	PHI:6114	B8NHY6	DmtA	Aspergillus_flavus	reduced_virulence	7e-25
CTA1_3728s	PHI:2165	G4N3R9	PTH11	Magnaporthe_oryzae	reduced_virulence	3e-25
CTA1_3729s	PHI:1981	I1RIY9	GzZC296	Fusarium_graminearum	unaffected_pathogenicity	0
CTA1_3730s	PHI:199	Q9P304	AOX1	Passalora_fulva	reduced_virulence	5e-139
CTA1_3732s	PHI:552	Q96WM9	BcLCC2	Botrytis_cinerea	unaffected_pathogenicity	3e-130
CTA1_3733s	PHI:1662	I1REJ1	GzCCHC002	Fusarium_graminearum	unaffected_pathogenicity	6e-40
CTA1_3734s	PHI:1904	I1RHR0	GzZC219	Fusarium_graminearum	unaffected_pathogenicity	1e-37
CTA1_3735s	PHI:1093	I1REI8	FGSG_02077	Fusarium_graminearum	reduced_virulence	2e-13
CTA1_3741s	PHI:2968	J9VQA5	Hxs1	Cryptococcus_neoformans	reduced_virulence	7e-65
CTA1_3742s	PHI:2968	J9VQA5	Hxs1	Cryptococcus_neoformans	reduced_virulence	7e-65
CTA1_3745s	PHI:6739	G4ML12	MoGls2	Magnaporthe_oryzae	reduced_virulence	3e-24
CTA1_3748s	PHI:410	Q5IFQ6	SOD2	Cryptococcus_neoformans	loss_of_pathogenicity	6e-61
CTA1_3749s	PHI:410	Q5IFQ6	SOD2	Cryptococcus_neoformans	loss_of_pathogenicity	6e-61
CTA1_3758s	PHI:286	Q874K8	CLC-A	Cryptococcus_neoformans	reduced_virulence	4e-152
CTA1_3760s	PHI:335	Q9HEQ8	CGRA	Aspergillus_fumigatus	reduced_virulence	9e-45
CTA1_3763s	PHI:1658	I1RRW3	GzCCCH002	Fusarium_graminearum	unaffected_pathogenicity	5e-155
CTA1_3765s	PHI:1685	I1S5Z3	GzRad003	Fusarium_graminearum	unaffected_pathogenicity	1e-11
CTA1_3772s	PHI:6927	G4MVC5	MoRAD6	Magnaporthe_oryzae	reduced_virulence	1e-21
CTA1_3780s	PHI:6927	G4MVC5	MoRAD6	Magnaporthe_oryzae	reduced_virulence	5e-19
CTA1_3789s	PHI:1248	I1RRU2	FGSG_06832	Fusarium_graminearum	unaffected_pathogenicity	0
CTA1_3792s	PHI:784	G4NES9	MGG_00056	Magnaporthe_oryzae	reduced_virulence	4e-19
CTA1_3794s	PHI:1622	I1RRU8	GzJUM004	Fusarium_graminearum	unaffected_pathogenicity	0
CTA1_3795s	PHI:1622	I1RRU8	GzJUM004	Fusarium_graminearum	unaffected_pathogenicity	0
CTA1_3798s	PHI:2453	D9J222	Snt2	Fusarium_oxysporum	reduced_virulence	0
CTA1_3799s	PHI:3060__PHI:4054	G4MZD0	Molrg1__Lrg1	Magnaporthe_oryzae	loss_of_pathogenicity	0
CTA1_3809s	PHI:5394	J4UPL6	mas5	Beauveria_bassiana	loss_of_pathogenicity	1e-75
CTA1_3810s	PHI:423	Q58Z64	VAD1	Cryptococcus_neoformans	reduced_virulence	1e-98
CTA1_3812s	PHI:2032	G4NGA7	VTL1	Magnaporthe_oryzae	unaffected_pathogenicity	1e-40
CTA1_3816s	PHI:1133	B9DR51	Lmepi	Leptosphaeria_maculans	loss_of_pathogenicity	1e-11
CTA1_3817s	PHI:1476	I1RC98	GzHMG008	Fusarium_graminearum	unaffected_pathogenicity	3e-22
CTA1_3818s	PHI:2513	E9R5E2	GFA1	Aspergillus_fumigatus	lethal__loss_of_pathogenicity	0
CTA1_3820s	PHI:482	Q6TFC7	LAEA	Aspergillus_fumigatus	reduced_virulence	5e-40
CTA1_3821s	PHI:482	Q6TFC7	LAEA	Aspergillus_fumigatus	reduced_virulence	5e-40
CTA1_3826s	PHI:6517	A5IYL7	adhT	Mycoplasma_agalactiae	reduced_virulence	3e-32
CTA1_3827s	PHI:6517	A5IYL7	adhT	Mycoplasma_agalactiae	reduced_virulence	3e-32
CTA1_3828s	PHI:6517	A5IYL7	adhT	Mycoplasma_agalactiae	reduced_virulence	3e-32
CTA1_3830s	PHI:5572	P0A2F2	cob	Salmonella_enterica	unaffected_pathogenicity	2e-32
CTA1_3832s	PHI:5572	P0A2F2	cob	Salmonella_enterica	unaffected_pathogenicity	1e-28
CTA1_3834s	PHI:6075	G8BJ74	och1	Candida_parapsilosis	reduced_virulence	8e-37
CTA1_3836s	PHI:1662	I1REJ1	GzCCHC002	Fusarium_graminearum	unaffected_pathogenicity	3e-60
CTA1_3839s	PHI:1692	I1RYR6	GzZC007	Fusarium_graminearum	unaffected_pathogenicity	0
CTA1_3846s	PHI:1676	Q4I2M7	GzDHHC004	Fusarium_graminearum	unaffected_pathogenicity	5e-15
CTA1_3851s	PHI:6927	G4MVC5	MoRAD6	Magnaporthe_oryzae	reduced_virulence	5e-21
CTA1_3852s	PHI:3670	M4Q9U3	VdATG12	Verticillium_dahliae	unaffected_pathogenicity	2e-62
CTA1_3854s	PHI:1313	I1RY71	GzbHLH014	Fusarium_graminearum	unaffected_pathogenicity	6e-141
CTA1_3855s	PHI:1313	I1RY71	GzbHLH014	Fusarium_graminearum	unaffected_pathogenicity	6e-141
CTA1_3860s	PHI:820	P41388	beta-tubulin	Venturia_inaequalis	chemistry_target:_resistance_to_chemical	0
CTA1_3872s	PHI:2463	W7LT88	RGSC1	Fusarium_verticillioides	unaffected_pathogenicity	0
CTA1_3891s	PHI:5017	G4MVK9	MoPEX11A	Magnaporthe_oryzae	reduced_virulence	2e-130
CTA1_3893s	PHI:6644	J4KNV2	CIA30	Beauveria_bassiana	increased_virulence_(hypervirulence)	3e-68
CTA1_3898s	PHI:1207__PHI:3178	I1RY42	(Sc_Kin1/Kin2)__FgKin1	Fusarium_graminearum	reduced_virulence	0
CTA1_3899s	PHI:4475	G4MUR7	MoTup1	Magnaporthe_oryzae	loss_of_pathogenicity	8e-12
CTA1_3900s	PHI:3706__PHI:3707	S6G070	VlCPC1-1__VlCPC1-2	Verticillium_longisporum	reduced_virulence	2e-92
CTA1_3903s	PHI:1443	I1RB11	GzGATA001	Fusarium_graminearum	unaffected_pathogenicity	1e-11
CTA1_3912s	PHI:407	Q9Y7G8	PBC1	Pyrenopeziza_brassicae	loss_of_pathogenicity	2e-53
CTA1_3917s	PHI:1385	I1RSF7	GzC2H048	Fusarium_graminearum	unaffected_pathogenicity	8e-64
CTA1_3919s	PHI:200	Q9C1T0	ARG1	Fusarium_oxysporum	reduced_virulence	0
CTA1_3921s	PHI:235	Q96WM3	VPH1	Cryptococcus_neoformans	reduced_virulence	0
CTA1_3933s	PHI:1783	I1S2C5	GzZC098	Fusarium_graminearum	unaffected_pathogenicity	0
CTA1_3934s	PHI:697	Q8NJS2	ugt51E1	Leptosphaeria_maculans	unaffected_pathogenicity	5e-26
CTA1_3940s	PHI:1415	I1RZZ5	GzC2H082	Fusarium_graminearum	unaffected_pathogenicity	3e-88
CTA1_3948s	PHI:6927	G4MVC5	MoRAD6	Magnaporthe_oryzae	reduced_virulence	6e-19
CTA1_3949s	PHI:1055	Q8TFN5	CgCHSIII	Colletotrichum_graminicola	unaffected_pathogenicity	0
CTA1_3953s	PHI:482	Q6TFC7	LAEA	Aspergillus_fumigatus	reduced_virulence	9e-21
CTA1_3964s	PHI:4620	A0A0D3LXG7	PcPL20	Phytophthora_capsici	reduced_virulence__increased_virulence_(hypervirulence)	3e-47
CTA1_3966s	PHI:243	O93841	CHIP6	Colletotrichum_gloeosporioides	reduced_virulence	0
CTA1_3967s	PHI:55	Q92217	PKS1	Cochliobolus_heterostrophus	reduced_virulence	0
CTA1_3969s	PHI:1279	I1RU59	FGSG_07742	Fusarium_graminearum	unaffected_pathogenicity	6e-82
CTA1_3970s	PHI:1279	I1RU59	FGSG_07742	Fusarium_graminearum	unaffected_pathogenicity	2e-78
CTA1_3978s	PHI:144	O59928	CHT42	Trichoderma_virens	reduced_virulence	8e-27
CTA1_3979s	PHI:2807	A7EKS0	Ss-Sl2	Sclerotinia_sclerotiorum	unaffected_pathogenicity	9e-35
CTA1_3987s	PHI:6871	J9VUY6	gua1	Cryptococcus_neoformans	loss_of_pathogenicity	3e-119
CTA1_3993s	PHI:2160	Q2KEW0	MoSHO1	Magnaporthe_oryzae	reduced_virulence	4e-146
CTA1_3998s	PHI:812	G4NIB5	MGG_10702	Magnaporthe_oryzae	reduced_virulence	2e-37
CTA1_4005s	PHI:6739	G4ML12	MoGls2	Magnaporthe_oryzae	reduced_virulence	1e-47
CTA1_4006s	PHI:1574	I1RFX8	GzOB014	Fusarium_graminearum	lethal	0
CTA1_4016s	PHI:3385	W7MS09	FVEG_12529	Fusarium_verticillioides	unaffected_pathogenicity	1e-145
CTA1_4024s	PHI:2388	Q4U4T0	Chi2	Metarhizium_anisopliae	increased_virulence_(hypervirulence)__reduced_virulence	2e-30
CTA1_4032s	PHI:479	C5P3X6	MEP1	Coccidioides_posadasii	reduced_virulence	2e-25
CTA1_4040s	PHI:1843	I1S4X3	GzZC158	Fusarium_graminearum	unaffected_pathogenicity	8e-13
CTA1_4043s	PHI:4730	Q5NGJ3	FTT0846	Francisella_tularensis	reduced_virulence	3e-16
CTA1_4044s	PHI:1701	I1RKS9	GzZC016	Fusarium_graminearum	unaffected_pathogenicity	3e-66
CTA1_4054s	PHI:144	O59928	CHT42	Trichoderma_virens	reduced_virulence	2e-19
CTA1_4055s	PHI:144	O59928	CHT42	Trichoderma_virens	reduced_virulence	2e-19
CTA1_4056s	PHI:6831	G2WSX9	Vd4LysM	Verticillium_dahliae	effector_(plant_avirulence_determinant)	7e-59
CTA1_4058s	PHI:6391	A0A151V4F3	CDA2	Magnaporthe_oryzae	unaffected_pathogenicity	2e-14
CTA1_4060s	PHI:1695	I1S2I3	GzZC010	Fusarium_graminearum	unaffected_pathogenicity	1e-78
CTA1_4072s	PHI:2476	G8AA67	CcpelA	Colletotrichum_coccodes	increased_virulence_(hypervirulence)__reduced_virulence	1e-114
CTA1_4078s	PHI:4716	Q9HY13	PA3613	Pseudomonas_aeruginosa	unaffected_pathogenicity__reduced_virulence	2e-19
CTA1_4082s	PHI:4194	V5XZS6	AKT7	Alternaria_alternata	reduced_virulence__increased_virulence_(hypervirulence)	6e-36
CTA1_4085s	PHI:4211	J9VNH2	FRE3	Cryptococcus_neoformans	increased_virulence_(hypervirulence)	4e-22
CTA1_4087s	PHI:2393	I1R980	Related_to_O-methylsterigmatocystin_oxidoreductase	Fusarium_graminearum	increased_virulence_(hypervirulence)	2e-39
CTA1_4093s	PHI:202__PHI:1160__PHI:2309	Q9UW03	BcatrB	Botrytis_cinerea	unaffected_pathogenicity__reduced_virulence__chemistry_target:_sensitivity_to_chemical	1e-41
CTA1_4094s	PHI:4171	P06618	iaaH-1	Pseudomonas_savastanoi	reduced_virulence	1e-14
CTA1_4096s	PHI:6834	G2X4U8	Vd2LysM	Verticillium_dahliae	effector_(plant_avirulence_determinant)	2e-11
CTA1_4097s	PHI:59	P87025	THR1	Colletotrichum_lagenarium	reduced_virulence	0
CTA1_4100s	PHI:6090	A0A0R1BRS8	katE	Acinetobacter_nosocomialis	increased_virulence_(hypervirulence)	0
CTA1_4101s	PHI:2535	E9QY26	ERG11B	Aspergillus_fumigatus	unaffected_pathogenicity__lethal__loss_of_pathogenicity	6e-18
CTA1_4104s	PHI:800	G4MZS7	MGG_13324	Magnaporthe_oryzae	reduced_virulence	0
CTA1_4121s	PHI:1412	I1RZ85	GzC2H079	Fusarium_graminearum	unaffected_pathogenicity	4e-170
CTA1_4130s	PHI:5083	G4N745	MoAcat2	Magnaporthe_oryzae	reduced_virulence	0
CTA1_4131s	PHI:2960	C5BDL7	frdA	Edwardsiella_ictaluri	reduced_virulence	1e-21
CTA1_4132s	PHI:4024	G4N740	MoST1	Magnaporthe_oryzae	unaffected_pathogenicity	0
CTA1_4135s	PHI:4024	G4N740	MoST1	Magnaporthe_oryzae	unaffected_pathogenicity	0
CTA1_4136s	PHI:4024	G4N740	MoST1	Magnaporthe_oryzae	unaffected_pathogenicity	0
CTA1_4140s	PHI:6647	Q4WX78	rlmA	Aspergillus_fumigatus	loss_of_pathogenicity	1e-106
CTA1_4150s	PHI:1626	V6QWX8	GzTF2S001	Fusarium_graminearum	unaffected_pathogenicity	1e-121
CTA1_4152s	PHI:1473	I1RB25	GzHMG005	Fusarium_graminearum	reduced_virulence	7e-87
CTA1_4153s	PHI:6119	I1RB37	BTA1	Fusarium_graminearum	reduced_virulence	8e-36
CTA1_4154s	PHI:6119	I1RB37	BTA1	Fusarium_graminearum	reduced_virulence	0
CTA1_4156s	PHI:3387	W7MT31	FVEG_12523	Fusarium_verticillioides	unaffected_pathogenicity	1e-22
CTA1_4171s	PHI:4555	A0A095EN78	URE1	Cryptococcus_gattii	reduced_virulence	0
CTA1_4176s	PHI:1966	I1RB21	GzZC281	Fusarium_graminearum	unaffected_pathogenicity	2e-24
CTA1_4186s	PHI:1301	I1RB45	GzbHLH002	Fusarium_graminearum	unaffected_pathogenicity	4e-49
CTA1_4187s	PHI:1967	I1RB16	GzZC282	Fusarium_graminearum	reduced_virulence	0
CTA1_4195s	PHI:3234	G4NCG1	MoLYS20	Magnaporthe_oryzae	reduced_virulence	0
CTA1_4209s	PHI:2145	G4MXJ4	MoSSADH	Magnaporthe_oryzae	loss_of_pathogenicity	4e-64
CTA1_4219s	PHI:2058	A7U5U4	LHS1	Magnaporthe_oryzae	reduced_virulence	8e-26
CTA1_4221s	PHI:6938__PHI:6989	Q9HWG3	pchD	Pseudomonas_aeruginosa	reduced_virulence__increased_virulence_(hypervirulence)__loss_of_pathogenicity	7e-20
CTA1_4224s	PHI:6683	B8NSU9	A?gcnE	Aspergillus_flavus	reduced_virulence	0
CTA1_4228s	PHI:2257	Q0UHM8	Pbl1	Parastagonospora_nodorum	unaffected_pathogenicity	2e-129
CTA1_4237s	PHI:1130__PHI:2256	Q0UA24	Xdh1	Parastagonospora_nodorum	unaffected_pathogenicity	5e-38
CTA1_4239s	PHI:3216	G4MVX4	MoCDIP4	Magnaporthe_oryzae	effector_(plant_avirulence_determinant)	4e-24
CTA1_4240s	PHI:3216	G4MVX4	MoCDIP4	Magnaporthe_oryzae	effector_(plant_avirulence_determinant)	4e-24
CTA1_4242s	PHI:2625	P65882	purA	Salmonella_enterica	reduced_virulence	1e-109
CTA1_4245s	PHI:2521	Q4WEM7	GUS1	Aspergillus_fumigatus	lethal	6e-67
CTA1_4250s	PHI:5624	G4MWP4	FZC30	Magnaporthe_oryzae	unaffected_pathogenicity	0
CTA1_4253s	PHI:541	Q5XTQ4	LIP1	Botrytis_cinerea	unaffected_pathogenicity	1e-32
CTA1_4263s	PHI:1262	I1RQS1	FGSG_06420	Fusarium_graminearum	unaffected_pathogenicity	2e-26
CTA1_4292s	PHI:4490	G5EGV6	C2H2	Magnaporthe_oryzae	increased_virulence_(hypervirulence)	3e-42
CTA1_4293s	PHI:2165	G4N3R9	PTH11	Magnaporthe_oryzae	reduced_virulence	2e-31
CTA1_4296s	PHI:482	Q6TFC7	LAEA	Aspergillus_fumigatus	reduced_virulence	3e-44
CTA1_4297s	PHI:3881	Q2KNE4	LaeA	Aspergillus_flavus	reduced_virulence	3e-22
CTA1_4302s	PHI:1920	I1RCK0	GzZC235	Fusarium_graminearum	unaffected_pathogenicity	1e-65
CTA1_4304s	PHI:6739	G4ML12	MoGls2	Magnaporthe_oryzae	reduced_virulence	8e-22
CTA1_4306s	PHI:3381	W7N2B4	FVEG_12533	Fusarium_verticillioides	unaffected_pathogenicity	1e-64
CTA1_4309s	PHI:1225	I1RP25	FGSG_05775	Fusarium_graminearum	lethal	4e-12
CTA1_4310s	PHI:181	Q96VZ3	PGX1	Fusarium_oxysporum	unaffected_pathogenicity	2e-137
CTA1_4311s	PHI:1371	I1RM60	GzC2H034	Fusarium_graminearum	unaffected_pathogenicity	2e-85
CTA1_4312s	PHI:2570	Q6FM61	CYB2	Candida_glabrata	reduced_virulence	1e-55
CTA1_4316s	PHI:2165	G4N3R9	PTH11	Magnaporthe_oryzae	reduced_virulence	4e-17
CTA1_4319s	PHI:4194	V5XZS6	AKT7	Alternaria_alternata	reduced_virulence__increased_virulence_(hypervirulence)	7e-34
CTA1_4323s	PHI:1047	A0ST44	CTB6	Cercospora_nicotianae	reduced_virulence	5e-31
CTA1_4328s	PHI:2838	D2SZX8	TOX9	Cochliobolus_heterostrophus	reduced_virulence	1e-43
CTA1_4331s	PHI:4879	A0A0C4DHY2	pg1	Fusarium_oxysporum	reduced_virulence__unaffected_pathogenicity	6e-166
CTA1_4340s	PHI:438	Q6WP49	BcBOT1_(CND5)	Botrytis_cinerea	reduced_virulence	4e-26
CTA1_4341s	PHI:6075	G8BJ74	och1	Candida_parapsilosis	reduced_virulence	2e-36
CTA1_4342s	PHI:2896	N1JK84	BEC1005	Blumeria_graminis	reduced_virulence	5e-26
CTA1_4343s	PHI:224	Q9C1K0	PEP2	Nectria_haematococca	reduced_virulence	1e-47
CTA1_4348s	PHI:1552	I1S0N5	GzMyb016	Fusarium_graminearum	unaffected_pathogenicity	1e-23
CTA1_4358s	PHI:1867	I1RL02	GzZC182	Fusarium_graminearum	unaffected_pathogenicity	6e-61
CTA1_4360s	PHI:6391	A0A151V4F3	CDA2	Magnaporthe_oryzae	unaffected_pathogenicity	4e-149
CTA1_4364s	PHI:1540	I1RCX3	GzMyb004	Fusarium_graminearum	unaffected_pathogenicity	5e-129
CTA1_4369s	PHI:2830	C1KJG7	AVR-Pita1JB	Magnaporthe_oryzae	effector_(plant_avirulence_determinant)	9e-14
CTA1_4372s	PHI:6261	G4YQK3	PsAAT3	Phytophthora_sojae	reduced_virulence	4e-60
CTA1_4379s	PHI:415	F5HCK8	IPMDH	Parastagonospora_nodorum	loss_of_pathogenicity	1e-23
CTA1_4382s	PHI:1018__PHI:2042	Q3Y5V5	ABC3	Magnaporthe_oryzae	loss_of_pathogenicity	1e-162
CTA1_4392s	PHI:1518	I1RS54	GzHOMEL016	Fusarium_graminearum	unaffected_pathogenicity	1e-16
CTA1_4393s	PHI:1518	I1RS54	GzHOMEL016	Fusarium_graminearum	unaffected_pathogenicity	1e-16
CTA1_4401s	PHI:1094	I1RL30	FGSG_04610	Fusarium_graminearum	unaffected_pathogenicity	2e-50
CTA1_4403s	PHI:1605	I1S216	GzOB046	Fusarium_graminearum	unaffected_pathogenicity	0
CTA1_4406s	PHI:790	G4MUI1	MGG_07259	Magnaporthe_oryzae	reduced_virulence	9e-133
CTA1_4410s	PHI:5682	G4N170	FZC78	Magnaporthe_oryzae	unaffected_pathogenicity	0
CTA1_4412s	PHI:5271	Q8Y0J2	fabG1	Ralstonia_solanacearum	lethal	6e-23
CTA1_4415s	PHI:2255	Q0U2A0	Abd1	Parastagonospora_nodorum	unaffected_pathogenicity	5e-16
CTA1_4416s	PHI:2255	Q0U2A0	Abd1	Parastagonospora_nodorum	unaffected_pathogenicity	5e-16
CTA1_4427s	PHI:1797	I1RSR1	GzZC112	Fusarium_graminearum	unaffected_pathogenicity	0
CTA1_4430s	PHI:4024	G4N740	MoST1	Magnaporthe_oryzae	unaffected_pathogenicity	9e-46
CTA1_4434s	PHI:566	Q9C1F9	cel2	Cochliobolus_carbonum	unaffected_pathogenicity	2e-141
CTA1_4450s	PHI:1099__PHI:1100__PHI:2269	Q32WF7	Mdh1	Parastagonospora_nodorum	unaffected_pathogenicity	2e-13
CTA1_4451s	PHI:3663	Q87DK1	PD0681	Xylella_fastidiosa	increased_virulence_(hypervirulence)	4e-16
CTA1_4454s	PHI:1906	I1RHN1	GzZC221	Fusarium_graminearum	unaffected_pathogenicity	2e-98
CTA1_4456s	PHI:2206	G4NBN8	endo-1_4-beta-xylanase_precursor_[GH10_family]	Magnaporthe_oryzae	reduced_virulence	2e-130
CTA1_4462s	PHI:1570	I1RE46	GzOB010	Fusarium_graminearum	unaffected_pathogenicity	0
CTA1_4463s	PHI:210	G1U9Y6	CAP1	Candida_albicans	loss_of_pathogenicity	6e-93
CTA1_4468s	PHI:1481	I1RE60	GzHMG013	Fusarium_graminearum	unaffected_pathogenicity	2e-85
CTA1_4470s	PHI:6392	G4NFA4	CDA3	Magnaporthe_oryzae	unaffected_pathogenicity	0
CTA1_4473s	PHI:2911	A7F6V9	Ss-pth2	Sclerotinia_sclerotiorum	reduced_virulence	0
CTA1_4474s	PHI:1542	I1RE51	GzMyb006	Fusarium_graminearum	unaffected_pathogenicity	0
CTA1_4476s	PHI:1616	I1RE55	GzssDB001	Fusarium_graminearum	unaffected_pathogenicity	0
CTA1_4478s	PHI:443	I1RE58	CBL1	Fusarium_graminearum	reduced_virulence	0
CTA1_4479s	PHI:860	Q5EMY3	MSP1	Magnaporthe_oryzae	reduced_virulence	0
CTA1_4480s	PHI:1021__PHI:2981	A6N6J8	CTF1__Ctf1	Fusarium_oxysporum	unaffected_pathogenicity__reduced_virulence	0
CTA1_4481s	PHI:6660	Q5ANH2	CaArv1	Candida_albicans	loss_of_pathogenicity	8e-29
CTA1_4490s	PHI:2101	G4NCW8	Vacuolar_calcium_ion_transporter	Magnaporthe_oryzae	unaffected_pathogenicity	5e-56
CTA1_4492s	PHI:2116__PHI:2301	B5M4A8	CHS7	Magnaporthe_oryzae	reduced_virulence	0
CTA1_4493s	PHI:2058	A7U5U4	LHS1	Magnaporthe_oryzae	reduced_virulence	9e-34
CTA1_4495s	PHI:1571	I1RE76	GzOB011	Fusarium_graminearum	unaffected_pathogenicity	4e-97
CTA1_4505s	PHI:2548	Q4X132	KRR1	Aspergillus_fumigatus	lethal	0
CTA1_4510s	PHI:2336	O00101	NIA1	Parastagonospora_nodorum	unaffected_pathogenicity	0
CTA1_4515s	PHI:3037	I1RE80	FgERG5A	Fusarium_graminearum	reduced_virulence	0
CTA1_4517s	PHI:1524	I1RZF2	GzHOMEL033	Fusarium_graminearum	unaffected_pathogenicity	6e-123
CTA1_4521s	PHI:2405	G5EH08	MoSSK1	Magnaporthe_oryzae	reduced_virulence	2e-18
CTA1_4522s	PHI:1639	V6RAN7	GzWing011	Fusarium_graminearum	unaffected_pathogenicity	2e-79
CTA1_4523s	PHI:1639	V6RAN7	GzWing011	Fusarium_graminearum	unaffected_pathogenicity	2e-79
CTA1_4526s	PHI:2176	G4N4Y2	ASD4	Magnaporthe_oryzae	loss_of_pathogenicity	3e-60
CTA1_4527s	PHI:6517	A5IYL7	adhT	Mycoplasma_agalactiae	reduced_virulence	2e-12
CTA1_4531s	PHI:1099__PHI:1100__PHI:2269	Q32WF7	Mdh1	Parastagonospora_nodorum	unaffected_pathogenicity	2e-27
CTA1_4532s	PHI:1555	I1RDG6	GzMyb019	Fusarium_graminearum	unaffected_pathogenicity	4e-38
CTA1_4533s	PHI:5647	G4MQA4	FZC50	Magnaporthe_oryzae	unaffected_pathogenicity	1e-77
CTA1_4537s	PHI:4042	I1RGE1	spt8	Fusarium_graminearum	reduced_virulence	0
CTA1_4538s	PHI:4042	I1RGE1	spt8	Fusarium_graminearum	reduced_virulence	0
CTA1_4539s	PHI:1360	I1RGE3	GzC2H020	Fusarium_graminearum	unaffected_pathogenicity	6e-136
CTA1_4543s	PHI:1681	I1REN7	GzNF001	Fusarium_graminearum	unaffected_pathogenicity	2e-49
CTA1_4545s	PHI:1094	I1RL30	FGSG_04610	Fusarium_graminearum	unaffected_pathogenicity	2e-86
CTA1_4548s	PHI:1941	I1RGD9	GzZC256	Fusarium_graminearum	unaffected_pathogenicity	1e-121
CTA1_4549s	PHI:1941	I1RGD9	GzZC256	Fusarium_graminearum	unaffected_pathogenicity	2e-12
CTA1_4551s	PHI:1193	I1RGD6	(Sc_Sky1)	Fusarium_graminearum	reduced_virulence	0
CTA1_4555s	PHI:6494	F9XMT4	Mg3LysM	Zymoseptoria_tritici	effector_(plant_avirulence_determinant)	4e-14
CTA1_4557s	PHI:3381	W7N2B4	FVEG_12533	Fusarium_verticillioides	unaffected_pathogenicity	2e-25
CTA1_4558s	PHI:441	Q6A2T2	BTP1	Botrytis_cinerea	unaffected_pathogenicity__reduced_virulence	8e-22
CTA1_4559s	PHI:441	Q6A2T2	BTP1	Botrytis_cinerea	unaffected_pathogenicity__reduced_virulence	8e-22
CTA1_4565s	PHI:4733	Q5NEU6	dnaJ	Francisella_tularensis	unaffected_pathogenicity	6e-12
CTA1_4573s	PHI:1161	A4ZGP3	MgMfs1	Zymoseptoria_tritici	chemistry_target:_sensitivity_to_chemical	5e-40
CTA1_4576s	PHI:5654	G4N093	FZC57	Magnaporthe_oryzae	unaffected_pathogenicity	1e-27
CTA1_4577s	PHI:2165	G4N3R9	PTH11	Magnaporthe_oryzae	reduced_virulence	3e-75
CTA1_4582s	PHI:6639	G4NJH9	Modnm3	Magnaporthe_oryzae	unaffected_pathogenicity	4e-69
CTA1_4583s	PHI:6639	G4NJH9	Modnm3	Magnaporthe_oryzae	unaffected_pathogenicity	7e-69
CTA1_4585s	PHI:812	G4NIB5	MGG_10702	Magnaporthe_oryzae	reduced_virulence	1e-77
CTA1_4587s	PHI:593	Q0PND8	PEX6	Magnaporthe_oryzae	loss_of_pathogenicity	6e-14
CTA1_4592s	PHI:3594	H6VMG0	Ptp2	Cryptococcus_neoformans	reduced_virulence	3e-55
CTA1_4593s	PHI:2105	G4MZ47	Calcium_permease	Magnaporthe_oryzae	reduced_virulence__unaffected_pathogenicity	0
CTA1_4594s	PHI:2336	O00101	NIA1	Parastagonospora_nodorum	unaffected_pathogenicity	5e-29
CTA1_4595s	PHI:3914	Q0V515	Sdh1	Parastagonospora_nodorum	reduced_virulence	0
CTA1_4596s	PHI:1662	I1REJ1	GzCCHC002	Fusarium_graminearum	unaffected_pathogenicity	4e-31
CTA1_4597s	PHI:3226	T2C7K6	pnl1	Penicillium_digitatum	reduced_virulence	3e-129
CTA1_4605s	PHI:6512	A0A171JTK6	lplA1	Listeria_monocytogenes	reduced_virulence	7e-24
CTA1_4606s	PHI:1566	I1RC95	GzOB006	Fusarium_graminearum	lethal	9e-108
CTA1_4607s	PHI:1891	I1RRM0	GzZC206	Fusarium_graminearum	unaffected_pathogenicity	0
CTA1_4609s	PHI:5029	I1RRM1	gta2	Fusarium_graminearum	unaffected_pathogenicity__reduced_virulence	0
CTA1_4610s	PHI:1089	I1RFR2	FGSG_02549	Fusarium_graminearum	reduced_virulence	1e-79
CTA1_4611s	PHI:5271	Q8Y0J2	fabG1	Ralstonia_solanacearum	lethal	1e-13
CTA1_4613s	PHI:2441	F9XJV5	MgAlg2	Zymoseptoria_tritici	loss_of_pathogenicity	2e-147
CTA1_4615s	PHI:3068	J4UTE1	BbAC	Beauveria_bassiana	reduced_virulence	3e-18
CTA1_4621s	PHI:441	Q6A2T2	BTP1	Botrytis_cinerea	unaffected_pathogenicity__reduced_virulence	7e-25
CTA1_4622s	PHI:1662	I1REJ1	GzCCHC002	Fusarium_graminearum	unaffected_pathogenicity	5e-82
CTA1_4624s	PHI:5441	G4N5N0	ABA_GPCR	Magnaporthe_oryzae	unaffected_pathogenicity	0
CTA1_4626s	PHI:441	Q6A2T2	BTP1	Botrytis_cinerea	unaffected_pathogenicity__reduced_virulence	1e-11
CTA1_4628s	PHI:1514	I1RYV5	GzHOME012	Fusarium_graminearum	unaffected_pathogenicity	0
CTA1_4633s	PHI:5353	I1RIS2	Famfs1	Fusarium_asiaticum	reduced_virulence	2e-54
CTA1_4634s	PHI:5353	I1RIS2	Famfs1	Fusarium_asiaticum	reduced_virulence	2e-54
CTA1_4637s	PHI:257	Q9P470	GAS2	Magnaporthe_oryzae	reduced_virulence	2e-131
CTA1_4647s	PHI:4194	V5XZS6	AKT7	Alternaria_alternata	reduced_virulence__increased_virulence_(hypervirulence)	7e-67
CTA1_4660s	PHI:4906	Q5A679	Gyp1	Candida_albicans	reduced_virulence	6e-118
CTA1_4672s	PHI:4658	I1RAH1	FgHXK1	Fusarium_graminearum	reduced_virulence	1e-16
CTA1_4673s	PHI:2196	G4NFS7	MoRgs5	Magnaporthe_oryzae	unaffected_pathogenicity	1e-167
CTA1_4677s	PHI:1269	I1RFK9	FGSG_02488	Fusarium_graminearum	unaffected_pathogenicity	6e-96
CTA1_4682s	PHI:243	O93841	CHIP6	Colletotrichum_gloeosporioides	reduced_virulence	0
CTA1_4686s	PHI:2989__PHI:5680	G4N8I4	MGG_06243.6__FZC76	Magnaporthe_oryzae	reduced_virulence__unaffected_pathogenicity	0
CTA1_4687s	PHI:339	Q96VL3	CLPT1	Colletotrichum_lindemuthianum	reduced_virulence	3e-32
CTA1_4690s	PHI:5306	G4N3J5	MoSKP1	Magnaporthe_oryzae	loss_of_pathogenicity	4e-93
CTA1_4691s	PHI:7011	Q5AMP3	arl1	Candida_albicans	reduced_virulence	6e-87
CTA1_4692s	PHI:106	O13289	CAT1	Candida_albicans	reduced_virulence	0
CTA1_4704s	PHI:3278	N4V0R3	CoIra1	Colletotrichum_orbiculare	reduced_virulence	3e-22
CTA1_4708s	PHI:1342	I1RA24	GzC2H002	Fusarium_graminearum	unaffected_pathogenicity	4e-29
CTA1_4710s	PHI:1608	Q4IR08	GzP53L001	Fusarium_graminearum	unaffected_pathogenicity	2e-131
CTA1_4713s	PHI:3457	J9VMW8	PHO84	Cryptococcus_neoformans	reduced_virulence	5e-171
CTA1_4726s	PHI:2538	Q4WXL8	AUR1	Aspergillus_fumigatus	unaffected_pathogenicity__lethal	8e-142
CTA1_4730s	PHI:1317	I1RQE9	GzBrom002	Fusarium_graminearum	reduced_virulence	0
CTA1_4734s	PHI:441	Q6A2T2	BTP1	Botrytis_cinerea	unaffected_pathogenicity__reduced_virulence	2e-19
CTA1_4736s	PHI:167	Q9UUS8	CHIP3	Colletotrichum_gloeosporioides	unaffected_pathogenicity	4e-36
CTA1_4741s	PHI:1244	I1RA20	FGSG_00337	Fusarium_graminearum	unaffected_pathogenicity	0
CTA1_4742s	PHI:1244	I1RA20	FGSG_00337	Fusarium_graminearum	unaffected_pathogenicity	0
CTA1_4745s	PHI:1260	I1RUC7	FGSG_07816	Fusarium_graminearum	unaffected_pathogenicity	1e-17
CTA1_4746s	PHI:1260	I1RUC7	FGSG_07816	Fusarium_graminearum	unaffected_pathogenicity	9e-18
CTA1_4765s	PHI:4194	V5XZS6	AKT7	Alternaria_alternata	reduced_virulence__increased_virulence_(hypervirulence)	9e-17
CTA1_4768s	PHI:1555	I1RDG6	GzMyb019	Fusarium_graminearum	unaffected_pathogenicity	2e-47
CTA1_4772s	PHI:1555	I1RDG6	GzMyb019	Fusarium_graminearum	unaffected_pathogenicity	2e-47
CTA1_4778s	PHI:4491	G4MRB4	SHM	Magnaporthe_oryzae	reduced_virulence	0
CTA1_4796s	PHI:697	Q8NJS2	ugt51E1	Leptosphaeria_maculans	unaffected_pathogenicity	0
CTA1_4812s	PHI:6183	I1RW84	FgVps27	Fusarium_graminearum	reduced_virulence	1e-18
CTA1_4819s	PHI:6795	Q5ANA8	CaMCA1	Candida_albicans	reduced_virulence	1e-123
CTA1_4821s	PHI:6622	H1VA10	ChMK1	Colletotrichum_higginsianum	loss_of_pathogenicity	0
CTA1_4823s	PHI:1974	I1RQN6	GzZC289	Fusarium_graminearum	unaffected_pathogenicity	0
CTA1_4824s	PHI:2167	G4N1A3	EXP5	Magnaporthe_oryzae	reduced_virulence	0
CTA1_4838s	PHI:6520	Q5ZVD8	LpdA	Legionella_pneumophila	effector_(plant_avirulence_determinant)	7e-103
CTA1_4844s	PHI:1615	I1RZJ1	GzSGT1	Fusarium_graminearum	unaffected_pathogenicity	0
CTA1_4845s	PHI:1615	I1RZJ1	GzSGT1	Fusarium_graminearum	unaffected_pathogenicity	0
CTA1_4852s	PHI:265	Q8TG24	MET3	Cryptococcus_neoformans	loss_of_pathogenicity	6e-22
CTA1_4857s	PHI:490	Q6B957	FRP1	Fusarium_oxysporum	loss_of_pathogenicity	0
CTA1_4859s	PHI:4053	G4MPJ4	Pax1	Magnaporthe_oryzae	loss_of_pathogenicity	0
CTA1_4861s	PHI:6469	A0A0W0C7W8	CgSmt3	Candida_glabrata	lethal	1e-30
CTA1_4863s	PHI:6634	G4N7U4	MoDnm1	Magnaporthe_oryzae	reduced_virulence	0
CTA1_4864s	PHI:1506	I1RC01	GzHOME001	Fusarium_graminearum	unaffected_pathogenicity	5e-145
CTA1_4865s	PHI:4736	G4MYS1	MoYpt7	Magnaporthe_oryzae	loss_of_pathogenicity	3e-20
CTA1_4866s	PHI:4736	G4MYS1	MoYpt7	Magnaporthe_oryzae	loss_of_pathogenicity	3e-20
CTA1_4868s	PHI:1633	I1RC15	GzWing005	Fusarium_graminearum	unaffected_pathogenicity	2e-104
CTA1_4877s	PHI:3630	L7N655	PepN	Mycobacterium_tuberculosis	increased_virulence_(hypervirulence)	3e-56
CTA1_4886s	PHI:1017__PHI:2067	G4NDE1	ABC4	Magnaporthe_oryzae	reduced_virulence__loss_of_pathogenicity	0
CTA1_4889s	PHI:469	Q9UW18	TOXG	Cochliobolus_carbonum	reduced_virulence	1e-97
CTA1_4890s	PHI:7009	Q5AND9	arf2	Candida_albicans	reduced_virulence	7e-33
CTA1_4893s	PHI:3993	Q5A2J7	Yvc1	Candida_albicans	reduced_virulence	9e-16
CTA1_4900s	PHI:1168__PHI:1171__PHI:1173	I1RCN2	HDF1	Fusarium_graminearum	reduced_virulence	0
CTA1_4909s	PHI:3236	J9VHR6	Aph1	Cryptococcus_neoformans	reduced_virulence	5e-71
CTA1_4913s	PHI:4584	K8DPN9	FkpA	Cronobacter_universalis	reduced_virulence	3e-18
CTA1_4915s	PHI:1243	I1RBW7	FGSG_01058	Fusarium_graminearum	unaffected_pathogenicity	4e-81
CTA1_4916s	PHI:1243	I1RBW7	FGSG_01058	Fusarium_graminearum	unaffected_pathogenicity	7e-35
CTA1_4917s	PHI:4475	G4MUR7	MoTup1	Magnaporthe_oryzae	loss_of_pathogenicity	2e-25
CTA1_4921s	PHI:2165	G4N3R9	PTH11	Magnaporthe_oryzae	reduced_virulence	2e-16
CTA1_4922s	PHI:2165	G4N3R9	PTH11	Magnaporthe_oryzae	reduced_virulence	2e-16
CTA1_4923s	PHI:383	Q5AD07	SOD5	Candida_albicans	loss_of_pathogenicity	5e-27
CTA1_4926s	PHI:1354	I1RCM9	GzC2H014	Fusarium_graminearum	reduced_virulence	1e-157
CTA1_4926s	PHI:1354	I1RCM9	GzC2H014	Fusarium_graminearum	reduced_virulence	2e-16
CTA1_4927s	PHI:5039	N4VRT7	BUB2	Colletotrichum_orbiculare	reduced_virulence	0
CTA1_4931s	PHI:3886	W7LZA5	UBL1	Fusarium_verticillioides	reduced_virulence	0
CTA1_4933s	PHI:2078	G4MYZ2	Moatg10	Magnaporthe_oryzae	loss_of_pathogenicity	5e-102
CTA1_4935s	PHI:5271	Q8Y0J2	fabG1	Ralstonia_solanacearum	lethal	6e-37
CTA1_4940s	PHI:6785__PHI:6791__PHI:6813	P0CY29	sap3	Candida_albicans	reduced_virulence__unaffected_pathogenicity	1e-44
CTA1_4941s	PHI:1420	I1S172	GzC2H088	Fusarium_graminearum	unaffected_pathogenicity	0
CTA1_4942s	PHI:1552	I1S0N5	GzMyb016	Fusarium_graminearum	unaffected_pathogenicity	3e-19
CTA1_4942s	PHI:1552	I1S0N5	GzMyb016	Fusarium_graminearum	unaffected_pathogenicity	5e-12
CTA1_4943s	PHI:1552	I1S0N5	GzMyb016	Fusarium_graminearum	unaffected_pathogenicity	3e-19
CTA1_4946s	PHI:413	Q5GFD3	MPD1	Parastagonospora_nodorum	unaffected_pathogenicity	1e-17
CTA1_4948s	PHI:1089	I1RFR2	FGSG_02549	Fusarium_graminearum	reduced_virulence	1e-48
CTA1_4964s	PHI:4041	I1RMA5	spt3	Fusarium_graminearum	reduced_virulence	4e-39
CTA1_4968s	PHI:413	Q5GFD3	MPD1	Parastagonospora_nodorum	unaffected_pathogenicity	7e-23
CTA1_4969s	PHI:413	Q5GFD3	MPD1	Parastagonospora_nodorum	unaffected_pathogenicity	8e-23
CTA1_4972s	PHI:5271	Q8Y0J2	fabG1	Ralstonia_solanacearum	lethal	2e-21
CTA1_4974s	PHI:1085	Q6Y392	Ptr2	Parastagonospora_nodorum	unaffected_pathogenicity	6e-58
CTA1_4979s	PHI:1181	I1RNY7	(Sc_Kic1)	Fusarium_graminearum	reduced_virulence	0
CTA1_4982s	PHI:441	Q6A2T2	BTP1	Botrytis_cinerea	unaffected_pathogenicity__reduced_virulence	5e-27
CTA1_4986s	PHI:419	Q7Z8E8	CSH1	Candida_albicans	reduced_virulence	2e-78
CTA1_4987s	PHI:541	Q5XTQ4	LIP1	Botrytis_cinerea	unaffected_pathogenicity	0
CTA1_4988s	PHI:1094	I1RL30	FGSG_04610	Fusarium_graminearum	unaffected_pathogenicity	1e-103
CTA1_4989s	PHI:1046	A0ST43	CTB5	Cercospora_nicotianae	reduced_virulence	2e-47
CTA1_4990s	PHI:3924	I1S2J9	FgABC1	Fusarium_graminearum	reduced_virulence	1e-49
CTA1_4993s	PHI:2476	G8AA67	CcpelA	Colletotrichum_coccodes	increased_virulence_(hypervirulence)__reduced_virulence	1e-46
CTA1_4997s	PHI:6271	G2X1K9	VdThit	Verticillium_dahliae	reduced_virulence	2e-42
CTA1_5000s	PHI:2522	Q4WEN8	SPE2	Aspergillus_fumigatus	lethal	0
CTA1_5002s	PHI:541	Q5XTQ4	LIP1	Botrytis_cinerea	unaffected_pathogenicity	2e-46
CTA1_5004s	PHI:2148	G4N4J5	7_8-LDS	Magnaporthe_oryzae	unaffected_pathogenicity	0
CTA1_5008s	PHI:2095	G4MXG4	Calcium-transporting_ATPase_3	Magnaporthe_oryzae	reduced_virulence	0
CTA1_5010s	PHI:6268	P00722	lacZ	Escherichia_coli	reduced_virulence	1e-163
CTA1_5018s	PHI:167	Q9UUS8	CHIP3	Colletotrichum_gloeosporioides	unaffected_pathogenicity	1e-36
CTA1_5025s	PHI:1959	I1RM85	GzZC274	Fusarium_graminearum	unaffected_pathogenicity	2e-33
CTA1_5035s	PHI:6892	A0A0L9JQ40	iscU	Salmonella_enterica	reduced_virulence	5e-57
CTA1_5042s	PHI:2196	G4NFS7	MoRgs5	Magnaporthe_oryzae	unaffected_pathogenicity	5e-25
CTA1_5052s	PHI:1018__PHI:2042	Q3Y5V5	ABC3	Magnaporthe_oryzae	loss_of_pathogenicity	6e-54
CTA1_5054s	PHI:4723	A0A0D2XJY4	gnn1	Fusarium_oxysporum	unaffected_pathogenicity	6e-153
CTA1_5055s	PHI:4723	A0A0D2XJY4	gnn1	Fusarium_oxysporum	unaffected_pathogenicity	0
CTA1_5056s	PHI:4723	A0A0D2XJY4	gnn1	Fusarium_oxysporum	unaffected_pathogenicity	0
CTA1_5057s	PHI:4723	A0A0D2XJY4	gnn1	Fusarium_oxysporum	unaffected_pathogenicity	0
CTA1_5064s	PHI:1500	I1S2F2	GzHMG032	Fusarium_graminearum	unaffected_pathogenicity	2e-30
CTA1_5065s	PHI:346	Q8J214	CRU1	Ustilago_maydis	reduced_virulence	1e-174
CTA1_5067s	PHI:5440	G4N1P8	ABA4	Magnaporthe_oryzae	reduced_virulence	2e-135
CTA1_5069s	PHI:2108	Q9UWF0	CAM	Magnaporthe_oryzae	loss_of_pathogenicity__reduced_virulence	3e-89
CTA1_5069s	PHI:2108	Q9UWF0	CAM	Magnaporthe_oryzae	loss_of_pathogenicity__reduced_virulence	1e-11
CTA1_5080s	PHI:2202	D0ERY7	PdeH	Magnaporthe_oryzae	loss_of_pathogenicity__reduced_virulence	0
CTA1_5085s	PHI:5635	G4MNH3	FZC40	Magnaporthe_oryzae	unaffected_pathogenicity	5e-176
CTA1_5086s	PHI:5635	G4MNH3	FZC40	Magnaporthe_oryzae	unaffected_pathogenicity	5e-176
CTA1_5087s	PHI:1960	I1RDE2	GzZC275	Fusarium_graminearum	unaffected_pathogenicity	0
CTA1_5088s	PHI:2038	G4MQZ2	Mir1	Magnaporthe_oryzae	unaffected_pathogenicity	2e-176
CTA1_5098s	PHI:62	P52498	caRSR1	Candida_albicans	reduced_virulence	2e-58
CTA1_5099s	PHI:62	P52498	caRSR1	Candida_albicans	reduced_virulence	2e-58
CTA1_5100s	PHI:6751	Q4WQ36	Fbx23	Aspergillus_fumigatus	increased_virulence_(hypervirulence)	4e-159
CTA1_5101s	PHI:2094	G4NII5	Yvc1	Magnaporthe_oryzae	reduced_virulence__loss_of_pathogenicity	2e-11
CTA1_5109s	PHI:3881	Q2KNE4	LaeA	Aspergillus_flavus	reduced_virulence	4e-47
CTA1_5112s	PHI:1047	A0ST44	CTB6	Cercospora_nicotianae	reduced_virulence	7e-18
CTA1_5118s	PHI:4024	G4N740	MoST1	Magnaporthe_oryzae	unaffected_pathogenicity	3e-28
CTA1_5123s	PHI:6636	A4RJV3	MoMdv1	Magnaporthe_oryzae	reduced_virulence	9e-32
CTA1_5132s	PHI:4194	V5XZS6	AKT7	Alternaria_alternata	reduced_virulence__increased_virulence_(hypervirulence)	1e-25
CTA1_5133s	PHI:479	C5P3X6	MEP1	Coccidioides_posadasii	reduced_virulence	7e-82
CTA1_5138s	PHI:1974	I1RQN6	GzZC289	Fusarium_graminearum	unaffected_pathogenicity	3e-17
CTA1_5146s	PHI:1260	I1RUC7	FGSG_07816	Fusarium_graminearum	unaffected_pathogenicity	8e-18
CTA1_5153s	PHI:123__PHI:775__PHI:794	O42622	PTH9_(NTH1)__MGG_09471	Magnaporthe_oryzae	reduced_virulence	0
CTA1_5154s	PHI:305	P0CT06	ICL1	Magnaporthe_oryzae	reduced_virulence	0
CTA1_5158s	PHI:3630	L7N655	PepN	Mycobacterium_tuberculosis	increased_virulence_(hypervirulence)	2e-16
CTA1_5163s	PHI:6331	G2X6V8	VdCYP1	Verticillium_dahliae	loss_of_pathogenicity	3e-40
CTA1_5164s	PHI:6517	A5IYL7	adhT	Mycoplasma_agalactiae	reduced_virulence	3e-15
CTA1_5168s	PHI:4103	B2RKU3	DPPIV	Porphyromonas_gingivalis	reduced_virulence	2e-96
CTA1_5183s	PHI:511	Q59RG0	CaNAG4	Candida_albicans	reduced_virulence	6e-65
CTA1_5187s	PHI:5271	Q8Y0J2	fabG1	Ralstonia_solanacearum	lethal	8e-14
CTA1_5190s	PHI:6739	G4ML12	MoGls2	Magnaporthe_oryzae	reduced_virulence	0
CTA1_5195s	PHI:3076__PHI:5349	G8BDA6	CpATC1__atc1	Candida_parapsilosis	reduced_virulence	9e-65
CTA1_5196s	PHI:55	Q92217	PKS1	Cochliobolus_heterostrophus	reduced_virulence	0
CTA1_5197s	PHI:2393	I1R980	Related_to_O-methylsterigmatocystin_oxidoreductase	Fusarium_graminearum	increased_virulence_(hypervirulence)	2e-37
CTA1_5201s	PHI:774__PHI:792	G4MQ72	MGG_09250	Magnaporthe_oryzae	loss_of_pathogenicity__reduced_virulence	4e-98
CTA1_5203s	PHI:1640	I1RPI0	GzWing012	Fusarium_graminearum	unaffected_pathogenicity	2e-58
CTA1_5206s	PHI:1413	I1RZD4	GzC2H080	Fusarium_graminearum	unaffected_pathogenicity	6e-105
CTA1_5208s	PHI:2165	G4N3R9	PTH11	Magnaporthe_oryzae	reduced_virulence	9e-32
CTA1_5209s	PHI:6617	I6X8R2	Zmp1	Mycobacterium_tuberculosis	increased_virulence_(hypervirulence)	2e-67
CTA1_5211s	PHI:6927	G4MVC5	MoRAD6	Magnaporthe_oryzae	reduced_virulence	3e-36
CTA1_5213s	PHI:1804	I1RUX5	GzZC119	Fusarium_graminearum	unaffected_pathogenicity	9e-130
CTA1_5214s	PHI:1804	I1RUX5	GzZC119	Fusarium_graminearum	unaffected_pathogenicity	4e-129
CTA1_5215s	PHI:1804	I1RUX5	GzZC119	Fusarium_graminearum	unaffected_pathogenicity	4e-129
CTA1_5218s	PHI:2896	N1JK84	BEC1005	Blumeria_graminis	reduced_virulence	4e-26
CTA1_5221s	PHI:3945	Q4UUL4	XC_2203	Xanthomonas_campestris	reduced_virulence	8e-40
CTA1_5224s	PHI:3390	W7MT28	FVEG_12520	Fusarium_verticillioides	unaffected_pathogenicity	7e-13
CTA1_5225s	PHI:3390	W7MT28	FVEG_12520	Fusarium_verticillioides	unaffected_pathogenicity	7e-13
CTA1_5234s	PHI:1002	I1RPI4	GCS1	Fusarium_graminearum	reduced_virulence__unaffected_pathogenicity	0
CTA1_5248s	PHI:441	Q6A2T2	BTP1	Botrytis_cinerea	unaffected_pathogenicity__reduced_virulence	1e-33
CTA1_5259s	PHI:664	Q9SPD4	PaNie	Pythium_aphanidermatum	effector_(plant_avirulence_determinant)	8e-18
CTA1_5261s	PHI:3881	Q2KNE4	LaeA	Aspergillus_flavus	reduced_virulence	1e-40
CTA1_5262s	PHI:482	Q6TFC7	LAEA	Aspergillus_fumigatus	reduced_virulence	8e-33
CTA1_5265s	PHI:24	Q00903	Avenacinase_gene	Gaeumannomyces_graminis	loss_of_pathogenicity__unaffected_pathogenicity	2e-40
CTA1_5269s	PHI:4615	P29138	Pr1	Metarhizium_anisopliae	unaffected_pathogenicity	2e-83
CTA1_5279s	PHI:355	I1RNS1	GzmetE	Fusarium_graminearum	reduced_virulence	0
CTA1_5281s	PHI:3457	J9VMW8	PHO84	Cryptococcus_neoformans	reduced_virulence	4e-138
CTA1_5282s	PHI:3457	J9VMW8	PHO84	Cryptococcus_neoformans	reduced_virulence	4e-138
CTA1_5284s	PHI:2517	Q4X0J6	TRPS	Aspergillus_fumigatus	lethal	0
CTA1_5290s	PHI:6261	G4YQK3	PsAAT3	Phytophthora_sojae	reduced_virulence	6e-163
CTA1_5292s	PHI:1799	I1RBN6	GzZC114	Fusarium_graminearum	unaffected_pathogenicity	0
CTA1_5298s	PHI:1939	I1RMX8	GzZC254	Fusarium_graminearum	unaffected_pathogenicity	7e-20
CTA1_5299s	PHI:1939	I1RMX8	GzZC254	Fusarium_graminearum	unaffected_pathogenicity	7e-20
CTA1_5300s	PHI:1939	I1RMX8	GzZC254	Fusarium_graminearum	unaffected_pathogenicity	7e-20
CTA1_5304s	PHI:885	G4MPP9	MGG_02240	Magnaporthe_oryzae	reduced_virulence	0
CTA1_5311s	PHI:6832	G2X444	Vd5LysM	Verticillium_dahliae	effector_(plant_avirulence_determinant)	7e-19
CTA1_5312s	PHI:3277	Q4WIQ3	gnoA	Aspergillus_fumigatus	unaffected_pathogenicity	5e-34
CTA1_5313s	PHI:1782	I1S3H4	GzZC097	Fusarium_graminearum	lethal	2e-45
CTA1_5317s	PHI:2849	Q99174	cutA	Fusarium_solani	unaffected_pathogenicity	3e-50
CTA1_5318s	PHI:405	Q9C2Y4	PDE1	Magnaporthe_oryzae	reduced_virulence	0
CTA1_5319s	PHI:1269	I1RFK9	FGSG_02488	Fusarium_graminearum	unaffected_pathogenicity	2e-100
CTA1_5326s	PHI:1566	I1RC95	GzOB006	Fusarium_graminearum	lethal	3e-87
CTA1_5327s	PHI:458	O94196	MHP1	Magnaporthe_oryzae	reduced_virulence	5e-43
CTA1_5333s	PHI:1260	I1RUC7	FGSG_07816	Fusarium_graminearum	unaffected_pathogenicity	4e-21
CTA1_5338s	PHI:544	Q9P8L8	BCMFS1	Botrytis_cinerea	unaffected_pathogenicity	3e-12
CTA1_5353s	PHI:2511	Q4WT66	Pes1	Aspergillus_fumigatus	reduced_virulence	0
CTA1_5354s	PHI:199	Q9P304	AOX1	Passalora_fulva	reduced_virulence	0
CTA1_5356s	PHI:1556	I1RZY2	GzNH001	Fusarium_graminearum	reduced_virulence	3e-33
CTA1_5357s	PHI:1085	Q6Y392	Ptr2	Parastagonospora_nodorum	unaffected_pathogenicity	1e-52
CTA1_5360s	PHI:6267	M1WES1	cpipt-log	Claviceps_purpurea	reduced_virulence__loss_of_pathogenicity	7e-57
CTA1_5373s	PHI:4475	G4MUR7	MoTup1	Magnaporthe_oryzae	loss_of_pathogenicity	4e-15
CTA1_5374s	PHI:4475	G4MUR7	MoTup1	Magnaporthe_oryzae	loss_of_pathogenicity	2e-15
CTA1_5377s	PHI:4837	A0A024CHY4	cipA	Pseudomonas_cichorii	reduced_virulence	9e-73
CTA1_5382s	PHI:3175	G4NGW8	MoSnf4	Magnaporthe_oryzae	loss_of_pathogenicity	3e-179
CTA1_5383s	PHI:3067	G4NGW7	MoRga7	Magnaporthe_oryzae	unaffected_pathogenicity	3e-74
CTA1_5384s	PHI:1332	I1RXD5	GzbZIP014	Fusarium_graminearum	unaffected_pathogenicity	4e-29
CTA1_5385s	PHI:1535	I1RXD6	GzMADS002	Fusarium_graminearum	unaffected_pathogenicity	0
CTA1_5386s	PHI:1651	I1S0U2	GzWing023	Fusarium_graminearum	unaffected_pathogenicity	5e-104
CTA1_5388s	PHI:438	Q6WP49	BcBOT1_(CND5)	Botrytis_cinerea	reduced_virulence	4e-55
CTA1_5390s	PHI:2044	G4MR98	MoSOM1	Magnaporthe_oryzae	loss_of_pathogenicity	9e-12
CTA1_5396s	PHI:178	Q9Y7F1	pabaA	Aspergillus_fumigatus	reduced_virulence	4e-146
CTA1_5399s	PHI:4024	G4N740	MoST1	Magnaporthe_oryzae	unaffected_pathogenicity	5e-63
CTA1_5403s	PHI:2175	G4NAJ0	NMR3	Magnaporthe_oryzae	reduced_virulence	1e-45
CTA1_5404s	PHI:1579	I1RM25	GzOB019	Fusarium_graminearum	unaffected_pathogenicity	1e-50
CTA1_5407s	PHI:6637	G4N1E7	Movps1	Magnaporthe_oryzae	lethal	0
CTA1_5415s	PHI:1596	I1RXD4	GzOB036	Fusarium_graminearum	unaffected_pathogenicity	6e-36
CTA1_5418s	PHI:441	Q6A2T2	BTP1	Botrytis_cinerea	unaffected_pathogenicity__reduced_virulence	6e-11
CTA1_5419s	PHI:1270	I1RHA1	FGSG_03146	Fusarium_graminearum	unaffected_pathogenicity	3e-130
CTA1_5423s	PHI:5635	G4MNH3	FZC40	Magnaporthe_oryzae	unaffected_pathogenicity	8e-87
CTA1_5426s	PHI:5654	G4N093	FZC57	Magnaporthe_oryzae	unaffected_pathogenicity	9e-20
CTA1_5432s	PHI:6510	Q8Y8N0	CshA	Listeria_monocytogenes	unaffected_pathogenicity	7e-58
CTA1_5433s	PHI:1133	B9DR51	Lmepi	Leptosphaeria_maculans	loss_of_pathogenicity	0
CTA1_5435s	PHI:2165	G4N3R9	PTH11	Magnaporthe_oryzae	reduced_virulence	2e-24
CTA1_5438s	PHI:6265	C0NFK7	Eng1	Histoplasma_capsulatum	reduced_virulence	3e-46
CTA1_5439s	PHI:1087	I1RKU0	FGSG_04510	Fusarium_graminearum	unaffected_pathogenicity	2e-30
CTA1_5442s	PHI:2895	B9JV05	F-avi4330	Agrobacterium_vitis	loss_of_pathogenicity	4e-20
CTA1_5443s	PHI:2895	B9JV05	F-avi4330	Agrobacterium_vitis	loss_of_pathogenicity	4e-20
CTA1_5445s	PHI:1579	I1RM25	GzOB019	Fusarium_graminearum	unaffected_pathogenicity	0
CTA1_5458s	PHI:2968	J9VQA5	Hxs1	Cryptococcus_neoformans	reduced_virulence	7e-46
CTA1_5460s	PHI:6872	Q2UEH7	atrR	Aspergillus_fumigatus	reduced_virulence	2e-87
CTA1_5464s	PHI:139	Q7ZA26	CAP10	Cryptococcus_neoformans	reduced_virulence	3e-21
CTA1_5469s	PHI:812	G4NIB5	MGG_10702	Magnaporthe_oryzae	reduced_virulence	2e-18
CTA1_5471s	PHI:2976	C6ZRH8	CgOPT1	Colletotrichum_gloeosporioides	reduced_virulence	9e-119
CTA1_5482s	PHI:1018__PHI:2042	Q3Y5V5	ABC3	Magnaporthe_oryzae	loss_of_pathogenicity	4e-42
CTA1_5484s	PHI:441	Q6A2T2	BTP1	Botrytis_cinerea	unaffected_pathogenicity__reduced_virulence	7e-16
CTA1_5485s	PHI:2249__PHI:2270	Q0U6E8	Mpd1	Parastagonospora_nodorum	unaffected_pathogenicity	8e-14
CTA1_5486s	PHI:6269	P0A6T3	galK	Escherichia_coli	reduced_virulence	5e-18
CTA1_5487s	PHI:6269	P0A6T3	galK	Escherichia_coli	reduced_virulence	5e-18
CTA1_5502s	PHI:55	Q92217	PKS1	Cochliobolus_heterostrophus	reduced_virulence	6e-18
CTA1_5508s	PHI:2065	Q4R1B9	MSTU1	Magnaporthe_oryzae	loss_of_pathogenicity	0
CTA1_5509s	PHI:1185	I1S0J9	(Sc_Swe1)	Fusarium_graminearum	reduced_virulence	7e-144
CTA1_5513s	PHI:133	O93800	AKT1	Alternaria_alternata	loss_of_pathogenicity	3e-61
CTA1_5515s	PHI:1416	I1S0D8	GzC2H083	Fusarium_graminearum	unaffected_pathogenicity	5e-73
CTA1_5521s	PHI:5472	G4NB53	MoDeam	Magnaporthe_oryzae	reduced_virulence	4e-153
CTA1_5527s	PHI:2553	Q5AG40	VPS4	Candida_albicans	loss_of_pathogenicity	0
CTA1_5528s	PHI:144	O59928	CHT42	Trichoderma_virens	reduced_virulence	4e-126
CTA1_5532s	PHI:4024	G4N740	MoST1	Magnaporthe_oryzae	unaffected_pathogenicity	3e-44
CTA1_5544s	PHI:1519	I1RSV8	GzHOMEL018	Fusarium_graminearum	unaffected_pathogenicity	5e-132
CTA1_5549s	PHI:544	Q9P8L8	BCMFS1	Botrytis_cinerea	unaffected_pathogenicity	2e-16
CTA1_5550s	PHI:3390	W7MT28	FVEG_12520	Fusarium_verticillioides	unaffected_pathogenicity	1e-29
CTA1_5551s	PHI:2968	J9VQA5	Hxs1	Cryptococcus_neoformans	reduced_virulence	2e-101
CTA1_5552s	PHI:3226	T2C7K6	pnl1	Penicillium_digitatum	reduced_virulence	3e-85
CTA1_5554s	PHI:1293__PHI:3853	I1RK32	GzAPSES001__FgSWI6	Fusarium_graminearum	reduced_virulence	0
CTA1_5561s	PHI:1683	I1RK33	GzRad001	Fusarium_graminearum	lethal	0
CTA1_5569s	PHI:4233	N4X9G3	ftr1	Cochliobolus_heterostrophus	reduced_virulence	2e-126
CTA1_5571s	PHI:4076	A4VTH6	BgaC	Streptococcus_suis	unaffected_pathogenicity	9e-26
CTA1_5572s	PHI:812	G4NIB5	MGG_10702	Magnaporthe_oryzae	reduced_virulence	7e-62
CTA1_5574s	PHI:2921	E3Q7G1	FET3-2	Colletotrichum_graminicola	reduced_virulence	0
CTA1_5580s	PHI:202__PHI:1160__PHI:2309	Q9UW03	BcatrB	Botrytis_cinerea	unaffected_pathogenicity__reduced_virulence__chemistry_target:_sensitivity_to_chemical	0
CTA1_5583s	PHI:6206	F5B5Y4	BbCypC	Beauveria_bassiana	unaffected_pathogenicity	1e-92
CTA1_5588s	PHI:1627	I1RW90	GzTF2S002	Fusarium_graminearum	unaffected_pathogenicity	1e-62
CTA1_5592s	PHI:3066	B0LFQ7	Bx-Prx	Bursaphelenchus_xylophilus	loss_of_pathogenicity	8e-76
CTA1_5595s	PHI:2090	G4NIZ2	Moatg29	Magnaporthe_oryzae	unaffected_pathogenicity	1e-92
CTA1_5596s	PHI:1688	I1RWZ1	GzZC003	Fusarium_graminearum	unaffected_pathogenicity	2e-125
CTA1_5597s	PHI:1651	I1S0U2	GzWing023	Fusarium_graminearum	unaffected_pathogenicity	4e-52
CTA1_5600s	PHI:4658	I1RAH1	FgHXK1	Fusarium_graminearum	reduced_virulence	6e-82
CTA1_5626s	PHI:2087	G4N8A1	Moatg26	Magnaporthe_oryzae	unaffected_pathogenicity	0
CTA1_5629s	PHI:1233	I1RUG2	FGSG_07855	Fusarium_graminearum	lethal	0
CTA1_5639s	PHI:1867	I1RL02	GzZC182	Fusarium_graminearum	unaffected_pathogenicity	2e-40
CTA1_5648s	PHI:4024	G4N740	MoST1	Magnaporthe_oryzae	unaffected_pathogenicity	1e-30
CTA1_5653s	PHI:5653	G4N5Y8	FZC56	Magnaporthe_oryzae	unaffected_pathogenicity	3e-128
CTA1_5654s	PHI:5653	G4N5Y8	FZC56	Magnaporthe_oryzae	unaffected_pathogenicity	3e-128
CTA1_5655s	PHI:1555	I1RDG6	GzMyb019	Fusarium_graminearum	unaffected_pathogenicity	2e-134
CTA1_5674s	PHI:3040	P0A1D7	ClpP	Salmonella_enterica	reduced_virulence	1e-64
CTA1_5675s	PHI:6698	A0A0H6NEI3	edd	Vibrio_cholerae	reduced_virulence	4e-47
CTA1_5676s	PHI:465	P87199	KIN2	Ustilago_maydis	reduced_virulence	8e-56
CTA1_5678s	PHI:1424	I1S3J7	GzC2H092	Fusarium_graminearum	unaffected_pathogenicity	2e-14
CTA1_5684s	PHI:4231	G5EHM3	MoFLP1	Magnaporthe_oryzae	reduced_virulence	2e-30
CTA1_5688s	PHI:6625	Q6FTB1	CgTpo1_1	Candida_glabrata	reduced_virulence	5e-34
CTA1_5704s	PHI:5271	Q8Y0J2	fabG1	Ralstonia_solanacearum	lethal	8e-31
CTA1_5711s	PHI:6510	Q8Y8N0	CshA	Listeria_monocytogenes	unaffected_pathogenicity	7e-68
CTA1_5715s	PHI:1280	I1RU62	FGSG_07745	Fusarium_graminearum	unaffected_pathogenicity	8e-45
CTA1_5716s	PHI:6137	Q71XE6	PrsA2	Listeria_monocytogenes	reduced_virulence	1e-14
CTA1_5718s	PHI:1034	O60038	Cpcat1	Claviceps_purpurea	unaffected_pathogenicity	0
CTA1_5723s	PHI:4468	A0A068BFA5	mkkA	Epichloe_festucae	increased_virulence_(hypervirulence)	0
CTA1_5727s	PHI:1279	I1RU59	FGSG_07742	Fusarium_graminearum	unaffected_pathogenicity	2e-50
CTA1_5730s	PHI:2097	G4NGP6	Neo1	Magnaporthe_oryzae	loss_of_pathogenicity	2e-111
CTA1_5732s	PHI:887	G4N4U0	MGG_05174	Magnaporthe_oryzae	reduced_virulence	4e-41
CTA1_5742s	PHI:1651	I1S0U2	GzWing023	Fusarium_graminearum	unaffected_pathogenicity	2e-46
CTA1_5751s	PHI:6146	Q4WPM7	HorA	Aspergillus_fumigatus	reduced_virulence	4e-113
CTA1_5756s	PHI:1358	I1RG87	GzC2H018	Fusarium_graminearum	unaffected_pathogenicity	0
CTA1_5766s	PHI:7009	Q5AND9	arf2	Candida_albicans	reduced_virulence	2e-119
CTA1_5768s	PHI:6701	A0A0H6FRN3	gntK	Vibrio_cholerae	reduced_virulence	1e-13
CTA1_5773s	PHI:2960	C5BDL7	frdA	Edwardsiella_ictaluri	reduced_virulence	5e-129
CTA1_5774s	PHI:2960	C5BDL7	frdA	Edwardsiella_ictaluri	reduced_virulence	5e-129
CTA1_5783s	PHI:4559	Q6TKU1	T6SS2	Escherichia_coli	effector_(plant_avirulence_determinant)	1e-134
CTA1_5787s	PHI:1347	I1RBT2	GzC2H007	Fusarium_graminearum	reduced_virulence	7e-79
CTA1_5789s	PHI:1458	Q4I7F9	GzAra006	Fusarium_graminearum	unaffected_pathogenicity	8e-84
CTA1_5792s	PHI:2570	Q6FM61	CYB2	Candida_glabrata	reduced_virulence	2e-47
CTA1_5793s	PHI:2570	Q6FM61	CYB2	Candida_glabrata	reduced_virulence	7e-103
CTA1_5801s	PHI:2310	I2DB61	VGB	Verticillium_dahliae	reduced_virulence	0
CTA1_5802s	PHI:1162	I1RJS3	BDM1	Fusarium_graminearum	reduced_virulence__unaffected_pathogenicity	2e-120
CTA1_5803s	PHI:1162	I1RJS3	BDM1	Fusarium_graminearum	reduced_virulence__unaffected_pathogenicity	2e-120
CTA1_5809s	PHI:3417	W5ZQ93	Ohmm	Beauveria_bassiana	increased_virulence_(hypervirulence)	3e-85
CTA1_5812s	PHI:441	Q6A2T2	BTP1	Botrytis_cinerea	unaffected_pathogenicity__reduced_virulence	5e-17
CTA1_5822s	PHI:4509	A7EZM9	Ss-odc2	Sclerotinia_sclerotiorum	reduced_virulence	2e-71
CTA1_5826s	PHI:213	Q9P8W9	CPA1	Cryptococcus_neoformans	reduced_virulence	7e-65
CTA1_5828s	PHI:3457	J9VQL2	VTC4	Cryptococcus_neoformans	increased_virulence_(hypervirulence)	2e-29
CTA1_5836s	PHI:1417	I1S0W0	GzC2H084	Fusarium_graminearum	unaffected_pathogenicity	3e-44
CTA1_5837s	PHI:1417	I1S0W0	GzC2H084	Fusarium_graminearum	unaffected_pathogenicity	3e-44
CTA1_5838s	PHI:1440__PHI:5574	I1SA65	GzNot002__FgNOT3	Fusarium_graminearum	reduced_virulence	0
CTA1_5839s	PHI:1440__PHI:5574	I1SA65	GzNot002__FgNOT3	Fusarium_graminearum	reduced_virulence	0
CTA1_5840s	PHI:3278	N4V0R3	CoIra1	Colletotrichum_orbiculare	reduced_virulence	4e-23
CTA1_5849s	PHI:2115__PHI:4494	G4MMH7	Annexin_A7__AnnA7	Magnaporthe_oryzae	loss_of_pathogenicity__reduced_virulence	3e-152
CTA1_5852s	PHI:1555	I1RDG6	GzMyb019	Fusarium_graminearum	unaffected_pathogenicity	3e-30
CTA1_5857s	PHI:6331	G2X6V8	VdCYP1	Verticillium_dahliae	loss_of_pathogenicity	6e-44
CTA1_5864s	PHI:1625	I1RXB9	GzOpi	Fusarium_graminearum	unaffected_pathogenicity	7e-97
CTA1_5871s	PHI:339	Q96VL3	CLPT1	Colletotrichum_lindemuthianum	reduced_virulence	4e-36
CTA1_5874s	PHI:1662	I1REJ1	GzCCHC002	Fusarium_graminearum	unaffected_pathogenicity	3e-136
CTA1_5875s	PHI:2451	I1S3N8	FAEB1	Fusarium_graminearum	unaffected_pathogenicity	3e-65
CTA1_5877s	PHI:1701	I1RKS9	GzZC016	Fusarium_graminearum	unaffected_pathogenicity	7e-53
CTA1_5878s	PHI:404	Q9Y784	PTH11	Magnaporthe_oryzae	reduced_virulence	4e-44
CTA1_5883s	PHI:1270	I1RHA1	FGSG_03146	Fusarium_graminearum	unaffected_pathogenicity	7e-66
CTA1_5884s	PHI:1270	I1RHA1	FGSG_03146	Fusarium_graminearum	unaffected_pathogenicity	7e-66
CTA1_5886s	PHI:2145	G4MXJ4	MoSSADH	Magnaporthe_oryzae	loss_of_pathogenicity	0
CTA1_5887s	PHI:465	P87199	KIN2	Ustilago_maydis	reduced_virulence	4e-65
CTA1_5894s	PHI:812	G4NIB5	MGG_10702	Magnaporthe_oryzae	reduced_virulence	1e-107
CTA1_5902s	PHI:115	Q00359	PGX1	Cochliobolus_carbonum	unaffected_pathogenicity	7e-26
CTA1_5910s	PHI:4024	G4N740	MoST1	Magnaporthe_oryzae	unaffected_pathogenicity	2e-40
CTA1_5929s	PHI:3310	G4MKH9	Mocod1	Magnaporthe_oryzae	reduced_virulence	0
CTA1_5930s	PHI:811	G4MS40	MGG_10510	Magnaporthe_oryzae	reduced_virulence	4e-43
CTA1_5932s	PHI:1828	I1S351	GzZC143	Fusarium_graminearum	unaffected_pathogenicity	4e-104
CTA1_5934s	PHI:839	A4ULI5	erg11/cyp51	Zymoseptoria_tritici	chemistry_target:_resistance_to_chemical	4e-15
CTA1_5936s	PHI:2165	G4N3R9	PTH11	Magnaporthe_oryzae	reduced_virulence	5e-80
CTA1_5937s	PHI:3315	G4MT41	conx1	Magnaporthe_oryzae	reduced_virulence	6e-138
CTA1_5942s	PHI:2978	G4N5V2	MoCel12A	Magnaporthe_oryzae	unaffected_pathogenicity	9e-92
CTA1_5944s	PHI:410	Q5IFQ6	SOD2	Cryptococcus_neoformans	loss_of_pathogenicity	5e-74
CTA1_5945s	PHI:410	Q5IFQ6	SOD2	Cryptococcus_neoformans	loss_of_pathogenicity	5e-74
CTA1_5947s	PHI:6520	Q5ZVD8	LpdA	Legionella_pneumophila	effector_(plant_avirulence_determinant)	5e-12
CTA1_5949s	PHI:6517	A5IYL7	adhT	Mycoplasma_agalactiae	reduced_virulence	1e-15
CTA1_5960s	PHI:4103	B2RKU3	DPPIV	Porphyromonas_gingivalis	reduced_virulence	4e-98
CTA1_5961s	PHI:1768	I1RAN6	GzZC083	Fusarium_graminearum	unaffected_pathogenicity	5e-50
CTA1_5965s	PHI:1639	V6RAN7	GzWing011	Fusarium_graminearum	unaffected_pathogenicity	3e-61
CTA1_5972s	PHI:6898	Q4I6S5	FgMon1	Fusarium_graminearum	reduced_virulence	0
CTA1_5973s	PHI:2644	P0AA28	thioredoxin_1	Salmonella_enterica	reduced_virulence	7e-11
CTA1_5974s	PHI:6969	Q1HA66	cokel2	Colletotrichum_orbiculare	reduced_virulence	1e-13
CTA1_5978s	PHI:1285	I1SAR3	FGSG_13944	Fusarium_graminearum	unaffected_pathogenicity	2e-13
CTA1_5981s	PHI:1466	I1RSG9	GzCCAAT006	Fusarium_graminearum	unaffected_pathogenicity	3e-88
CTA1_5988s	PHI:3793	Q6FM27	ANP1	Candida_glabrata	increased_virulence_(hypervirulence)	3e-103
CTA1_5991s	PHI:1273	I1RCM6	FGSG_01347	Fusarium_graminearum	unaffected_pathogenicity	0
CTA1_5993s	PHI:4615	P29138	Pr1	Metarhizium_anisopliae	unaffected_pathogenicity	2e-81
CTA1_5999s	PHI:1319	I1RAI5	GzbZIP001	Fusarium_graminearum	reduced_virulence	0
CTA1_6004s	PHI:2031	Q0PND3	TGL3-2	Magnaporthe_oryzae	unaffected_pathogenicity	8e-143
CTA1_6013s	PHI:2165	G4N3R9	PTH11	Magnaporthe_oryzae	reduced_virulence	1e-29
CTA1_6015s	PHI:438	Q6WP49	BcBOT1_(CND5)	Botrytis_cinerea	reduced_virulence	2e-39
CTA1_6016s	PHI:6114	B8NHY6	DmtA	Aspergillus_flavus	reduced_virulence	6e-28
CTA1_6017s	PHI:6639	G4NJH9	Modnm3	Magnaporthe_oryzae	unaffected_pathogenicity	0
CTA1_6018s	PHI:2032	G4NGA7	VTL1	Magnaporthe_oryzae	unaffected_pathogenicity	1e-40
CTA1_6023s	PHI:2570	Q6FM61	CYB2	Candida_glabrata	reduced_virulence	3e-11
CTA1_6025s	PHI:310	Q9C1I7	MgAtr4	Zymoseptoria_tritici	reduced_virulence	0
CTA1_6027s	PHI:325	Q6ZX14	ACE1	Magnaporthe_oryzae	effector_(plant_avirulence_determinant)	0
CTA1_6033s	PHI:180	Q00845	PELD	Nectria_haematococca	reduced_virulence	8e-92
CTA1_6059s	PHI:566	Q9C1F9	cel2	Cochliobolus_carbonum	unaffected_pathogenicity	1e-141
CTA1_6065s	PHI:438	Q6WP49	BcBOT1_(CND5)	Botrytis_cinerea	reduced_virulence	3e-18
CTA1_6068s	PHI:1937	I1RN12	GzZC252	Fusarium_graminearum	unaffected_pathogenicity	0
CTA1_6069s	PHI:4234	Q5D6D7	nps2	Cochliobolus_heterostrophus	reduced_virulence	0
CTA1_6070s	PHI:4973	Q6WIH1	MEP4	Trichophyton_mentagrophytes	reduced_virulence	0
CTA1_6072s	PHI:4216	E3QKK8	SID1	Colletotrichum_graminicola	reduced_virulence	0
CTA1_6074s	PHI:1161	A4ZGP3	MgMfs1	Zymoseptoria_tritici	chemistry_target:_sensitivity_to_chemical	5e-157
CTA1_6075s	PHI:1683	I1RK33	GzRad001	Fusarium_graminearum	lethal	7e-12
CTA1_6084s	PHI:2393	I1R980	Related_to_O-methylsterigmatocystin_oxidoreductase	Fusarium_graminearum	increased_virulence_(hypervirulence)	6e-25
CTA1_6092s	PHI:2175	G4NAJ0	NMR3	Magnaporthe_oryzae	reduced_virulence	6e-75
CTA1_6095s	PHI:4194	V5XZS6	AKT7	Alternaria_alternata	reduced_virulence__increased_virulence_(hypervirulence)	3e-51
CTA1_6096s	PHI:1425	I1S3M6	GzC2H093	Fusarium_graminearum	reduced_virulence	2e-18
CTA1_6106s	PHI:716	Q2VLJ1	ZEB1	Fusarium_graminearum	unaffected_pathogenicity	2e-18
CTA1_6108s	PHI:1555	I1RDG6	GzMyb019	Fusarium_graminearum	unaffected_pathogenicity	5e-41
CTA1_6110s	PHI:1555	I1RDG6	GzMyb019	Fusarium_graminearum	unaffected_pathogenicity	5e-41
CTA1_6111s	PHI:5440	G4N1P8	ABA4	Magnaporthe_oryzae	reduced_virulence	4e-56
CTA1_6120s	PHI:1662	I1REJ1	GzCCHC002	Fusarium_graminearum	unaffected_pathogenicity	2e-33
CTA1_6121s	PHI:1956	I1RLT2	GzZC271	Fusarium_graminearum	unaffected_pathogenicity	2e-49
CTA1_6125s	PHI:1193	I1RGD6	(Sc_Sky1)	Fusarium_graminearum	reduced_virulence	3e-35
CTA1_6126s	PHI:199	Q9P304	AOX1	Passalora_fulva	reduced_virulence	2e-27
CTA1_6127s	PHI:6732	P9WQ19	treS	Mycobacterium_tuberculosis	reduced_virulence__unaffected_pathogenicity	5e-59
CTA1_6132s	PHI:3924	I1S2J9	FgABC1	Fusarium_graminearum	reduced_virulence	0
CTA1_6133s	PHI:3924	I1S2J9	FgABC1	Fusarium_graminearum	reduced_virulence	4e-55
CTA1_6134s	PHI:6276	A4VXV9	SspA-1	Streptococcus_suis	reduced_virulence	2e-26
CTA1_6142s	PHI:2107	G4N402	Zinc-regulated_transporter_2	Magnaporthe_oryzae	reduced_virulence__unaffected_pathogenicity	3e-87
CTA1_6144s	PHI:1630	I1RB71	GzWing002	Fusarium_graminearum	unaffected_pathogenicity	2e-166
CTA1_6148s	PHI:1555	I1RDG6	GzMyb019	Fusarium_graminearum	unaffected_pathogenicity	9e-44
CTA1_6149s	PHI:785	G4NIS9	MGG_04128	Magnaporthe_oryzae	reduced_virulence	2e-13
CTA1_6150s	PHI:1742	I1S7H5	GzZC057	Fusarium_graminearum	unaffected_pathogenicity	1e-14
CTA1_6155s	PHI:277	Q6WP53	BCP1	Botrytis_cinerea	reduced_virulence	3e-111
CTA1_6156s	PHI:1984	I1RB67	GzZC299	Fusarium_graminearum	unaffected_pathogenicity	6e-179
CTA1_6166s	PHI:544	Q9P8L8	BCMFS1	Botrytis_cinerea	unaffected_pathogenicity	8e-49
CTA1_6170s	PHI:733	I1REK5	FBP1	Fusarium_graminearum	reduced_virulence	1e-16
CTA1_6172s	PHI:280	Q9HF03	CCN1	Cryptococcus_neoformans	reduced_virulence	5e-15
CTA1_6180s	PHI:1197__PHI:3862	I1RZP6	(Snf1)__FgSNF1	Fusarium_graminearum	reduced_virulence	0
CTA1_6182s	PHI:2735	D0KML5	RsmA	Pectobacterium_wasabiae	increased_virulence_(hypervirulence)	1e-24
CTA1_6184s	PHI:2326__PHI:2491	I1RJS9	PTC1__FgPTC1	Fusarium_graminearum	reduced_virulence	2e-27
CTA1_6191s	PHI:4003	Q5ANE3	Nce102	Candida_albicans	reduced_virulence	2e-11
CTA1_6199s	PHI:482	Q6TFC7	LAEA	Aspergillus_fumigatus	reduced_virulence	1e-44
CTA1_6202s	PHI:4076	A4VTH6	BgaC	Streptococcus_suis	unaffected_pathogenicity	3e-27
CTA1_6212s	PHI:1205	I1RA39	(Sc_CDC15)	Fusarium_graminearum	reduced_virulence	1e-40
CTA1_6213s	PHI:2145	G4MXJ4	MoSSADH	Magnaporthe_oryzae	loss_of_pathogenicity	5e-19
CTA1_6216s	PHI:4194	V5XZS6	AKT7	Alternaria_alternata	reduced_virulence__increased_virulence_(hypervirulence)	2e-48
CTA1_6217s	PHI:543	Q96VL9	BCATRD	Botrytis_cinerea	unaffected_pathogenicity	0
CTA1_6223s	PHI:2138	G4NCF7	SGA1	Magnaporthe_oryzae	loss_of_pathogenicity__unaffected_pathogenicity	4e-28
CTA1_6226s	PHI:1018__PHI:2042	Q3Y5V5	ABC3	Magnaporthe_oryzae	loss_of_pathogenicity	1e-12
CTA1_6231s	PHI:1784	I1S2A9	GzZC099	Fusarium_graminearum	unaffected_pathogenicity	6e-86
CTA1_6233s	PHI:1763	I1RXE8	GzZC078	Fusarium_graminearum	unaffected_pathogenicity	2e-150
CTA1_6235s	PHI:6872	Q2UEH7	atrR	Aspergillus_fumigatus	reduced_virulence	2e-18
CTA1_6237s	PHI:199	Q9P304	AOX1	Passalora_fulva	reduced_virulence	3e-31
CTA1_6239s	PHI:2511	Q4WT66	Pes1	Aspergillus_fumigatus	reduced_virulence	0
CTA1_6255s	PHI:5622	G4N3D8	FZC28	Magnaporthe_oryzae	unaffected_pathogenicity	0
CTA1_6259s	PHI:1393	I1RU69	GzC2H056	Fusarium_graminearum	unaffected_pathogenicity	4e-119
CTA1_6267s	PHI:1941	I1RGD9	GzZC256	Fusarium_graminearum	unaffected_pathogenicity	3e-17
CTA1_6268s	PHI:1941	I1RGD9	GzZC256	Fusarium_graminearum	unaffected_pathogenicity	3e-17
CTA1_6269s	PHI:1893	I1RNY0	GzZC208	Fusarium_graminearum	unaffected_pathogenicity	5e-70
CTA1_6282s	PHI:4125	E9F189	MrpacC	Metarhizium_robertsii	reduced_virulence	0
CTA1_6286s	PHI:4944	F9X9S4	KU80	Zymoseptoria_tritici	unaffected_pathogenicity	0
CTA1_6295s	PHI:1721	I1S914	GzZC036	Fusarium_graminearum	unaffected_pathogenicity	1e-102
CTA1_6296s	PHI:511	Q59RG0	CaNAG4	Candida_albicans	reduced_virulence	8e-30
CTA1_6298s	PHI:5671	G4N6T1	FZC68	Magnaporthe_oryzae	unaffected_pathogenicity	1e-96
CTA1_6305s	PHI:1363	I1RJ74	TRI15	Fusarium_graminearum	unaffected_pathogenicity	2e-43
CTA1_6306s	PHI:1263	I1RB84	FGSG_00792	Fusarium_graminearum	unaffected_pathogenicity	0
CTA1_6309s	PHI:4024	G4N740	MoST1	Magnaporthe_oryzae	unaffected_pathogenicity	2e-59
CTA1_6313s	PHI:658	Q9AXL8	PsojNIP	Phytophthora_sojae	effector_(plant_avirulence_determinant)	1e-30
CTA1_6315s	PHI:3489	P0CS02	Gmt1	Cryptococcus_neoformans	loss_of_pathogenicity	2e-45
CTA1_6317s	PHI:6331	G2X6V8	VdCYP1	Verticillium_dahliae	loss_of_pathogenicity	9e-26
CTA1_6328s	PHI:2165	G4N3R9	PTH11	Magnaporthe_oryzae	reduced_virulence	4e-11
CTA1_6329s	PHI:339	Q96VL3	CLPT1	Colletotrichum_lindemuthianum	reduced_virulence	1e-33
CTA1_6333s	PHI:254	Q8TGD1	FOW1	Fusarium_oxysporum	reduced_virulence	2e-180
CTA1_6334s	PHI:4750	A0A0D5BX39	ChPMA2	Colletotrichum_higginsianum	loss_of_pathogenicity	0
CTA1_6337s	PHI:3381	W7N2B4	FVEG_12533	Fusarium_verticillioides	unaffected_pathogenicity	8e-30
CTA1_6340s	PHI:2149	G4NCK1	MoLDB1	Magnaporthe_oryzae	loss_of_pathogenicity__reduced_virulence	2e-127
CTA1_6344s	PHI:6612	G4NCI6	Mocapn9	Magnaporthe_oryzae	unaffected_pathogenicity__reduced_virulence	2e-165
CTA1_6345s	PHI:6612	G4NCI6	Mocapn9	Magnaporthe_oryzae	unaffected_pathogenicity__reduced_virulence	0
CTA1_6346s	PHI:6612	G4NCI6	Mocapn9	Magnaporthe_oryzae	unaffected_pathogenicity__reduced_virulence	0
CTA1_6355s	PHI:6348	G4MTN1	MoPmt2	Magnaporthe_oryzae	reduced_virulence	0
CTA1_6363s	PHI:511	Q59RG0	CaNAG4	Candida_albicans	reduced_virulence	2e-11
CTA1_6366s	PHI:5366	G4N6P2	MoSyn8	Magnaporthe_oryzae	reduced_virulence	2e-109
CTA1_6367s	PHI:346	Q8J214	CRU1	Ustilago_maydis	reduced_virulence	1e-15
CTA1_6370s	PHI:2418__PHI:2419	I1RKF3	CID1	Fusarium_graminearum	reduced_virulence	1e-152
CTA1_6371s	PHI:4475	G4MUR7	MoTup1	Magnaporthe_oryzae	loss_of_pathogenicity	1e-13
CTA1_6374s	PHI:6510	Q8Y8N0	CshA	Listeria_monocytogenes	unaffected_pathogenicity	1e-58
CTA1_6384s	PHI:4024	G4N740	MoST1	Magnaporthe_oryzae	unaffected_pathogenicity	1e-16
CTA1_6387s	PHI:1385	I1RSF7	GzC2H048	Fusarium_graminearum	unaffected_pathogenicity	1e-46
CTA1_6392s	PHI:6276	A4VXV9	SspA-1	Streptococcus_suis	reduced_virulence	6e-12
CTA1_6393s	PHI:24	Q00903	Avenacinase_gene	Gaeumannomyces_graminis	loss_of_pathogenicity__unaffected_pathogenicity	2e-42
CTA1_6393s	PHI:24	Q00903	Avenacinase_gene	Gaeumannomyces_graminis	loss_of_pathogenicity__unaffected_pathogenicity	1e-24
CTA1_6394s	PHI:1788	I1S1N1	GzZC103	Fusarium_graminearum	unaffected_pathogenicity	4e-77
CTA1_6397s	PHI:3038	I1RIP4	FgERG5B	Fusarium_graminearum	reduced_virulence	3e-15
CTA1_6401s	PHI:2451	I1S3N8	FAEB1	Fusarium_graminearum	unaffected_pathogenicity	4e-56
CTA1_6407s	PHI:1662	I1REJ1	GzCCHC002	Fusarium_graminearum	unaffected_pathogenicity	1e-27
CTA1_6415s	PHI:1685	I1S5Z3	GzRad003	Fusarium_graminearum	unaffected_pathogenicity	0
CTA1_6420s	PHI:1792	I1RVS7	GzZC107	Fusarium_graminearum	unaffected_pathogenicity	0
CTA1_6421s	PHI:3383	W7N2A8	FVEG_12531	Fusarium_verticillioides	unaffected_pathogenicity	3e-86
CTA1_6422s	PHI:4194	V5XZS6	AKT7	Alternaria_alternata	reduced_virulence__increased_virulence_(hypervirulence)	3e-32
CTA1_6435s	PHI:6276	A4VXV9	SspA-1	Streptococcus_suis	reduced_virulence	6e-17
CTA1_6439s	PHI:6698	A0A0H6NEI3	edd	Vibrio_cholerae	reduced_virulence	6e-33
CTA1_6445s	PHI:1662	I1REJ1	GzCCHC002	Fusarium_graminearum	unaffected_pathogenicity	1e-21
CTA1_6446s	PHI:1821	I1RWY8	GzZC136	Fusarium_graminearum	unaffected_pathogenicity	1e-86
CTA1_6449s	PHI:1709	I1RR13	GzZC024	Fusarium_graminearum	unaffected_pathogenicity	0
CTA1_6453s	PHI:6484	Q9UVL6	CRP1	Candida_albicans	reduced_virulence	0
CTA1_6455s	PHI:1594	V6RRH2	GzOB034	Fusarium_graminearum	unaffected_pathogenicity	0
CTA1_6459s	PHI:414	Q696X2	GOX1	Parastagonospora_nodorum	unaffected_pathogenicity	2e-173
CTA1_6459s	PHI:414	Q696X2	GOX1	Parastagonospora_nodorum	unaffected_pathogenicity	7e-47
CTA1_6460s	PHI:4582	P0A088	msrB	Staphylococcus_aureus	unaffected_pathogenicity__reduced_virulence	2e-20
CTA1_6461s	PHI:1299	I1RYN7	GzAT003	Fusarium_graminearum	unaffected_pathogenicity	0
CTA1_6462s	PHI:1299	I1RYN7	GzAT003	Fusarium_graminearum	unaffected_pathogenicity	0
CTA1_6468s	PHI:503	P40086	COX15	Saccharomyces_cerevisiae	reduced_virulence	5e-133
CTA1_6469s	PHI:2101	G4NCW8	Vacuolar_calcium_ion_transporter	Magnaporthe_oryzae	unaffected_pathogenicity	0
CTA1_6471s	PHI:1593	I1RWS6	GzOB033	Fusarium_graminearum	unaffected_pathogenicity	6e-70
CTA1_6472s	PHI:5394	J4UPL6	mas5	Beauveria_bassiana	loss_of_pathogenicity	1e-15
CTA1_6473s	PHI:1099__PHI:1100__PHI:2269	Q32WF7	Mdh1	Parastagonospora_nodorum	unaffected_pathogenicity	4e-55
CTA1_6480s	PHI:6280	J4W8U0	bmiro	Beauveria_bassiana	reduced_virulence	0
CTA1_6483s	PHI:1662	I1REJ1	GzCCHC002	Fusarium_graminearum	unaffected_pathogenicity	2e-33
CTA1_6484s	PHI:3102	Q1KSF2	BCKDH	Toxoplasma_gondii	reduced_virulence	1e-116
CTA1_6488s	PHI:1679	I1RW03	GzMIZ001	Fusarium_graminearum	unaffected_pathogenicity	5e-48
CTA1_6489s	PHI:5472	G4NB53	MoDeam	Magnaporthe_oryzae	reduced_virulence	0
CTA1_6490s	PHI:3282	Q4USG7	NagZ	Xanthomonas_campestris	reduced_virulence	3e-23
CTA1_6491s	PHI:24	Q00903	Avenacinase_gene	Gaeumannomyces_graminis	loss_of_pathogenicity__unaffected_pathogenicity	1e-38
CTA1_6492s	PHI:24	Q00903	Avenacinase_gene	Gaeumannomyces_graminis	loss_of_pathogenicity__unaffected_pathogenicity	1e-38
CTA1_6493s	PHI:24	Q00903	Avenacinase_gene	Gaeumannomyces_graminis	loss_of_pathogenicity__unaffected_pathogenicity	1e-38
CTA1_6497s	PHI:6946	A0A1B2LQ61	CgAP1	Colletotrichum_gloeosporioides	loss_of_pathogenicity	0
CTA1_6510s	PHI:6780	G4NCS2	MoCreC	Magnaporthe_oryzae	reduced_virulence	0
CTA1_6511s	PHI:685__PHI:2022	Q12634	BUF__BUF1	Magnaporthe_oryzae	loss_of_pathogenicity	2e-47
CTA1_6516s	PHI:217	Q59RW5	HXK1	Candida_albicans	reduced_virulence	1e-42
CTA1_6517s	PHI:217	Q59RW5	HXK1	Candida_albicans	reduced_virulence	1e-42
CTA1_6518s	PHI:1611	I1RVV2	GzP53L004	Fusarium_graminearum	unaffected_pathogenicity	0
CTA1_6519s	PHI:6739	G4ML12	MoGls2	Magnaporthe_oryzae	reduced_virulence	6e-30
CTA1_6520s	PHI:6739	G4ML12	MoGls2	Magnaporthe_oryzae	reduced_virulence	6e-30
CTA1_6521s	PHI:207	Q9C0N5	CaNAG2	Candida_albicans	reduced_virulence	2e-85
CTA1_6522s	PHI:207	Q9C0N5	CaNAG2	Candida_albicans	reduced_virulence	2e-85
CTA1_6523s	PHI:2107	G4N402	Zinc-regulated_transporter_2	Magnaporthe_oryzae	reduced_virulence__unaffected_pathogenicity	2e-89
CTA1_6524s	PHI:2107	G4N402	Zinc-regulated_transporter_2	Magnaporthe_oryzae	reduced_virulence__unaffected_pathogenicity	2e-89
CTA1_6527s	PHI:1242	I1RWG2	FGSG_08631	Fusarium_graminearum	unaffected_pathogenicity	0
CTA1_6530s	PHI:1794	V6RJG0	GzZC109	Fusarium_graminearum	unaffected_pathogenicity	0
CTA1_6531s	PHI:3381	W7N2B4	FVEG_12533	Fusarium_verticillioides	unaffected_pathogenicity	7e-104
CTA1_6537s	PHI:4836	W0H5E5	Cif_B	Pseudomonas_cichorii	reduced_virulence	0
CTA1_6538s	PHI:1018__PHI:2042	Q3Y5V5	ABC3	Magnaporthe_oryzae	loss_of_pathogenicity	0
CTA1_6547s	PHI:2322	Q4WF54	SidH	Aspergillus_fumigatus	reduced_virulence	2e-33
CTA1_6553s	PHI:438	Q6WP49	BcBOT1_(CND5)	Botrytis_cinerea	reduced_virulence	2e-41
CTA1_6555s	PHI:2165	G4N3R9	PTH11	Magnaporthe_oryzae	reduced_virulence	6e-33
CTA1_6567s	PHI:1091__PHI:1591	I1RWQ7	FGSG_08737__GzOB031	Fusarium_graminearum	unaffected_pathogenicity__reduced_virulence	3e-122
CTA1_6569s	PHI:1051	Q2I0M6	CTB3	Cercospora_nicotianae	reduced_virulence	1e-49
CTA1_6570s	PHI:6881	A0A0A2KRU1	laeA	Penicillium_expansum	reduced_virulence	2e-45
CTA1_6579s	PHI:4211	J9VNH2	FRE3	Cryptococcus_neoformans	increased_virulence_(hypervirulence)	4e-23
CTA1_6581s	PHI:24	Q00903	Avenacinase_gene	Gaeumannomyces_graminis	loss_of_pathogenicity__unaffected_pathogenicity	0
CTA1_6585s	PHI:1458	Q4I7F9	GzAra006	Fusarium_graminearum	unaffected_pathogenicity	6e-55
CTA1_6586s	PHI:4194	V5XZS6	AKT7	Alternaria_alternata	reduced_virulence__increased_virulence_(hypervirulence)	6e-56
CTA1_6588s	PHI:1130__PHI:2256	Q0UA24	Xdh1	Parastagonospora_nodorum	unaffected_pathogenicity	3e-29
CTA1_6590s	PHI:441	Q6A2T2	BTP1	Botrytis_cinerea	unaffected_pathogenicity__reduced_virulence	1e-22
CTA1_6591s	PHI:115	Q00359	PGX1	Cochliobolus_carbonum	unaffected_pathogenicity	4e-75
CTA1_6592s	PHI:5591	G4MT25	MoNIT4	Magnaporthe_oryzae	unaffected_pathogenicity	3e-14
CTA1_6596s	PHI:4211	J9VNH2	FRE3	Cryptococcus_neoformans	increased_virulence_(hypervirulence)	3e-31
CTA1_6601s	PHI:4211	J9VNH2	FRE3	Cryptococcus_neoformans	increased_virulence_(hypervirulence)	8e-26
CTA1_6603s	PHI:1046	A0ST43	CTB5	Cercospora_nicotianae	reduced_virulence	4e-45
CTA1_6606s	PHI:1676	Q4I2M7	GzDHHC004	Fusarium_graminearum	unaffected_pathogenicity	0
CTA1_6615s	PHI:6874	G4NCH6	mopex14/17	Magnaporthe_oryzae	reduced_virulence	1e-75
CTA1_6616s	PHI:339	Q96VL3	CLPT1	Colletotrichum_lindemuthianum	reduced_virulence	1e-53
CTA1_6618s	PHI:1169__PHI:1172	I1RKC4	HDF2	Fusarium_graminearum	reduced_virulence	0
CTA1_6620s	PHI:3411	O68539	bscN	Bordetella_bronchiseptica	reduced_virulence	6e-41
CTA1_6621s	PHI:3004	A6QHK8	ClpX	Staphylococcus_aureus	reduced_virulence	5e-67
CTA1_6627s	PHI:3225	T2C913	Ndo1	Penicillium_digitatum	unaffected_pathogenicity	4e-180
CTA1_6629s	PHI:3036	I1RM19	FgERG3B	Fusarium_graminearum	reduced_virulence	2e-142
CTA1_6632s	PHI:58	Q00455	SCD1	Colletotrichum_lagenarium	reduced_virulence	4e-126
CTA1_6635s	PHI:2165	G4N3R9	PTH11	Magnaporthe_oryzae	reduced_virulence	6e-18
CTA1_6639s	PHI:513	Q5A2T6	ARN1_(SIT1)	Candida_albicans	unaffected_pathogenicity__reduced_virulence	7e-131
CTA1_6640s	PHI:1094	I1RL30	FGSG_04610	Fusarium_graminearum	unaffected_pathogenicity	0
CTA1_6641s	PHI:1819	I1S7J0	GzZC134	Fusarium_graminearum	unaffected_pathogenicity	4e-35
CTA1_6652s	PHI:1030	O60034	bcatrA	Botrytis_cinerea	unaffected_pathogenicity	0
CTA1_6659s	PHI:1843	I1S4X3	GzZC158	Fusarium_graminearum	unaffected_pathogenicity	0
CTA1_6660s	PHI:3066	G4MQB0	MoRga6	Magnaporthe_oryzae	unaffected_pathogenicity	0
CTA1_6669s	PHI:6913	A0A0E0V727	ybtQ	Escherichia_coli	reduced_virulence	5e-61
CTA1_6674s	PHI:1862	I1RL97	GzZC177	Fusarium_graminearum	unaffected_pathogenicity	9e-143
CTA1_6676s	PHI:1396	I1RUM9	GzC2H059	Fusarium_graminearum	reduced_virulence	0
CTA1_6678s	PHI:2165	G4N3R9	PTH11	Magnaporthe_oryzae	reduced_virulence	3e-65
CTA1_6688s	PHI:1953	I1RKB4	GzZC268	Fusarium_graminearum	unaffected_pathogenicity	2e-146
CTA1_6689s	PHI:508	Q96VB5	AFT1	Alternaria_alternata	loss_of_pathogenicity	9e-31
CTA1_6692s	PHI:1018__PHI:2042	Q3Y5V5	ABC3	Magnaporthe_oryzae	loss_of_pathogenicity	9e-16
CTA1_6696s	PHI:1604	I1S1V9	GzOB045	Fusarium_graminearum	unaffected_pathogenicity	9e-96
CTA1_6697s	PHI:1624	I1SAP7	GzJUM006	Fusarium_graminearum	unaffected_pathogenicity	0
CTA1_6701s	PHI:4217	E3QPY3	NPS6	Colletotrichum_graminicola	reduced_virulence	0
CTA1_6702s	PHI:513	Q5A2T6	ARN1_(SIT1)	Candida_albicans	unaffected_pathogenicity__reduced_virulence	4e-41
CTA1_6704s	PHI:3669	H9B3V9	VdATG8	Verticillium_dahliae	unaffected_pathogenicity	7e-83
CTA1_6724s	PHI:2858	A0MAR2	FvVE1	Fusarium_verticillioides	loss_of_pathogenicity	4e-111
CTA1_6736s	PHI:1989	I1R9Z6	GzZC304	Fusarium_graminearum	unaffected_pathogenicity	1e-167
CTA1_6737s	PHI:1989	I1R9Z6	GzZC304	Fusarium_graminearum	unaffected_pathogenicity	1e-167
CTA1_6743s	PHI:256	Q96TN6	GAS1	Magnaporthe_oryzae	reduced_virulence	2e-14
CTA1_6746s	PHI:3910	I1R9N5	FgSAT	Fusarium_graminearum	unaffected_pathogenicity	0
CTA1_6748s	PHI:2006__PHI:2008	G4MS03	HST1	Magnaporthe_oryzae	unaffected_pathogenicity	4e-32
CTA1_6750s	PHI:4171	P06618	iaaH-1	Pseudomonas_savastanoi	reduced_virulence	2e-28
CTA1_6756s	PHI:1018__PHI:2042	Q3Y5V5	ABC3	Magnaporthe_oryzae	loss_of_pathogenicity	0
CTA1_6759s	PHI:3881	Q2KNE4	LaeA	Aspergillus_flavus	reduced_virulence	1e-36
CTA1_6760s	PHI:2376	D2E9W7	DEP2	Alternaria_brassicicola	reduced_virulence__unaffected_pathogenicity	5e-42
CTA1_6763s	PHI:1269	I1RFK9	FGSG_02488	Fusarium_graminearum	unaffected_pathogenicity	1e-42
CTA1_6764s	PHI:6391	A0A151V4F3	CDA2	Magnaporthe_oryzae	unaffected_pathogenicity	2e-70
CTA1_6770s	PHI:673	Q30E79	Can1	Cryptococcus_neoformans	unaffected_pathogenicity	9e-36
CTA1_6773s	PHI:1547	I1RRN6	GzMyb011	Fusarium_graminearum	unaffected_pathogenicity	4e-87
CTA1_6777s	PHI:1662	I1REJ1	GzCCHC002	Fusarium_graminearum	unaffected_pathogenicity	4e-147
CTA1_6785s	PHI:1018__PHI:2042	Q3Y5V5	ABC3	Magnaporthe_oryzae	loss_of_pathogenicity	0
CTA1_6786s	PHI:1018__PHI:2042	Q3Y5V5	ABC3	Magnaporthe_oryzae	loss_of_pathogenicity	0
CTA1_6788s	PHI:6928	G4NE79	MoBRE1	Magnaporthe_oryzae	reduced_virulence	0
CTA1_6800s	PHI:6079	Q5AGC4	Ecm33	Candida_albicans	reduced_virulence	4e-37
CTA1_6801s	PHI:6938__PHI:6989	Q9HWG3	pchD	Pseudomonas_aeruginosa	reduced_virulence__increased_virulence_(hypervirulence)__loss_of_pathogenicity	1e-40
CTA1_6808s	PHI:2161	G4NGK7	2001-09-01	Magnaporthe_oryzae	loss_of_pathogenicity	0
CTA1_6810s	PHI:1670	I1S0Q0	GzCCHC010	Fusarium_graminearum	unaffected_pathogenicity	4e-59
CTA1_6811s	PHI:2227	D4III8	pao	Ustilago_maydis	reduced_virulence__loss_of_pathogenicity	1e-15
CTA1_6812s	PHI:2070	Q51ZN8	Moatg2	Magnaporthe_oryzae	loss_of_pathogenicity	0
CTA1_6813s	PHI:2169	G4N027	Conserved_hypothetical_protein	Magnaporthe_oryzae	reduced_virulence	3e-147
CTA1_6816s	PHI:1419	I1S0X7	GzC2H086	Fusarium_graminearum	unaffected_pathogenicity	2e-136
CTA1_6820s	PHI:6188	A0A095CIZ4	Ubp5	Cryptococcus_gattii	reduced_virulence	1e-11
CTA1_6822s	PHI:2570	Q6FM61	CYB2	Candida_glabrata	reduced_virulence	3e-11
CTA1_6835s	PHI:2247	Q0UDE7	Sch1	Parastagonospora_nodorum	unaffected_pathogenicity	4e-30
CTA1_6836s	PHI:199	Q9P304	AOX1	Passalora_fulva	reduced_virulence	4e-42
CTA1_6840s	PHI:1793	I1RWT7	GzZC108	Fusarium_graminearum	reduced_virulence	0
CTA1_6844s	PHI:1592	I1RWS0	GzOB032	Fusarium_graminearum	unaffected_pathogenicity	2e-76
CTA1_6848s	PHI:1447	I1RUP1	GzGATA005	Fusarium_graminearum	unaffected_pathogenicity	4e-48
CTA1_6852s	PHI:368	Q9P927	NOT4	Candida_albicans	reduced_virulence	1e-79
CTA1_6857s	PHI:438	Q6WP49	BcBOT1_(CND5)	Botrytis_cinerea	reduced_virulence	2e-40
CTA1_6858s	PHI:438	Q6WP49	BcBOT1_(CND5)	Botrytis_cinerea	reduced_virulence	2e-40
CTA1_6860s	PHI:4194	V5XZS6	AKT7	Alternaria_alternata	reduced_virulence__increased_virulence_(hypervirulence)	3e-35
CTA1_6862s	PHI:5344	Q3JP42	wcbM	Burkholderia_pseudomallei	reduced_virulence	7e-28
CTA1_6869s	PHI:134	O93801	AKT2	Alternaria_alternata	loss_of_pathogenicity	2e-25
CTA1_6870s	PHI:1161	A4ZGP3	MgMfs1	Zymoseptoria_tritici	chemistry_target:_sensitivity_to_chemical	9e-160
CTA1_6880s	PHI:1167	I1RY25	NPC1	Fusarium_graminearum	reduced_virulence	0
CTA1_6893s	PHI:2841	F6K8L6	CnSEC14-2	Cryptococcus_neoformans	unaffected_pathogenicity	8e-18
CTA1_6897s	PHI:24	Q00903	Avenacinase_gene	Gaeumannomyces_graminis	loss_of_pathogenicity__unaffected_pathogenicity	0
CTA1_6900s	PHI:513	Q5A2T6	ARN1_(SIT1)	Candida_albicans	unaffected_pathogenicity__reduced_virulence	5e-155
CTA1_6903s	PHI:1526	I1S0J3	GzHOMEL036	Fusarium_graminearum	unaffected_pathogenicity	6e-15
CTA1_6910s	PHI:2196	G4NFS7	MoRgs5	Magnaporthe_oryzae	unaffected_pathogenicity	2e-56
CTA1_6912s	PHI:482	Q6TFC7	LAEA	Aspergillus_fumigatus	reduced_virulence	2e-48
CTA1_6926s	PHI:548__PHI:2305	Q2LK92	BcPIC5__BcFKBP12	Botrytis_cinerea	reduced_virulence__increased_virulence_(hypervirulence)__unaffected_pathogenicity	1e-50
CTA1_6929s	PHI:2302	G4XVC0	CHS5	Magnaporthe_oryzae	loss_of_pathogenicity	0
CTA1_6931s	PHI:1757	I1RYY1	GzZC072	Fusarium_graminearum	unaffected_pathogenicity	0
CTA1_6932s	PHI:5593	G4MVA4	FZC4	Magnaporthe_oryzae	unaffected_pathogenicity	0
CTA1_6934s	PHI:2545	Q4X1I3	TIF35	Aspergillus_fumigatus	lethal	2e-129
CTA1_6936s	PHI:3208	G2WS91	VdMsb	Verticillium_dahliae	reduced_virulence	2e-138
CTA1_6937s	PHI:1056	Q8TFN4	CgCHSV	Colletotrichum_graminicola	reduced_virulence	0
CTA1_6938s	PHI:1288__PHI:6300	I1RE83	FGSG_01963__FgPDK1	Fusarium_graminearum	unaffected_pathogenicity__reduced_virulence	0
CTA1_6941s	PHI:5623	G4MVR0	FZC29	Magnaporthe_oryzae	unaffected_pathogenicity	8e-97
CTA1_6942s	PHI:1161	A4ZGP3	MgMfs1	Zymoseptoria_tritici	chemistry_target:_sensitivity_to_chemical	1e-86
CTA1_6943s	PHI:1161	A4ZGP3	MgMfs1	Zymoseptoria_tritici	chemistry_target:_sensitivity_to_chemical	8e-22
CTA1_6944s	PHI:2138	G4NCF7	SGA1	Magnaporthe_oryzae	loss_of_pathogenicity__unaffected_pathogenicity	0
CTA1_6949s	PHI:1771	I1RX74	GzZC086	Fusarium_graminearum	unaffected_pathogenicity	8e-78
CTA1_6951s	PHI:2842	F6K8L7	CnSFH5	Cryptococcus_neoformans	unaffected_pathogenicity__reduced_virulence	2e-70
CTA1_6952s	PHI:2842	F6K8L7	CnSFH5	Cryptococcus_neoformans	unaffected_pathogenicity__reduced_virulence	2e-70
CTA1_6967s	PHI:1555	I1RDG6	GzMyb019	Fusarium_graminearum	unaffected_pathogenicity	1e-24
CTA1_6970s	PHI:1087	I1RKU0	FGSG_04510	Fusarium_graminearum	unaffected_pathogenicity	8e-39
CTA1_6971s	PHI:438	Q6WP49	BcBOT1_(CND5)	Botrytis_cinerea	reduced_virulence	2e-54
CTA1_6972s	PHI:4475	G4MUR7	MoTup1	Magnaporthe_oryzae	loss_of_pathogenicity	1e-19
CTA1_6982s	PHI:1515	I1RG67	GzHOMEL009	Fusarium_graminearum	unaffected_pathogenicity	1e-118
CTA1_6986s	PHI:482	Q6TFC7	LAEA	Aspergillus_fumigatus	reduced_virulence	1e-44
CTA1_6991s	PHI:346	Q8J214	CRU1	Ustilago_maydis	reduced_virulence	1e-11
CTA1_6994s	PHI:2227	D4III8	pao	Ustilago_maydis	reduced_virulence__loss_of_pathogenicity	9e-90
CTA1_6999s	PHI:1544	I1RG68	GzMyb008	Fusarium_graminearum	unaffected_pathogenicity	1e-55
CTA1_7006s	PHI:544	Q9P8L8	BCMFS1	Botrytis_cinerea	unaffected_pathogenicity	1e-41
CTA1_7011s	PHI:3162	G4MXJ1	Mohik8	Magnaporthe_oryzae	loss_of_pathogenicity	1e-135
CTA1_7012s	PHI:1526	I1S0J3	GzHOMEL036	Fusarium_graminearum	unaffected_pathogenicity	3e-22
CTA1_7014s	PHI:6936	A0A0D2YG10	fub1	Fusarium_oxysporum	reduced_virulence	0
CTA1_7020s	PHI:4024	G4N740	MoST1	Magnaporthe_oryzae	unaffected_pathogenicity	2e-32
CTA1_7029s	PHI:874	G4NC47	MGG_00435	Magnaporthe_oryzae	loss_of_pathogenicity	1e-22
CTA1_7036s	PHI:413	Q5GFD3	MPD1	Parastagonospora_nodorum	unaffected_pathogenicity	1e-27
CTA1_7048s	PHI:716	Q2VLJ1	ZEB1	Fusarium_graminearum	unaffected_pathogenicity	1e-17
CTA1_7050s	PHI:4024	G4N740	MoST1	Magnaporthe_oryzae	unaffected_pathogenicity	1e-53
CTA1_7054s	PHI:3383	W7N2A8	FVEG_12531	Fusarium_verticillioides	unaffected_pathogenicity	5e-50
CTA1_7063s	PHI:3270	J5K8Q8	ARSEF_2860	Beauveria_bassiana	reduced_virulence	3e-168
CTA1_7064s	PHI:1458	Q4I7F9	GzAra006	Fusarium_graminearum	unaffected_pathogenicity	0
CTA1_7066s	PHI:1348	I1RC07	GzC2H008	Fusarium_graminearum	reduced_virulence	0
CTA1_7069s	PHI:6206	F5B5Y4	BbCypC	Beauveria_bassiana	unaffected_pathogenicity	6e-48
CTA1_7070s	PHI:5678	G4MPH6	FZC74	Magnaporthe_oryzae	unaffected_pathogenicity	3e-97
CTA1_7071s	PHI:5678	G4MPH6	FZC74	Magnaporthe_oryzae	unaffected_pathogenicity	6e-97
CTA1_7074s	PHI:2323	E9F082	mhk1	Metarhizium_robertsii	reduced_virulence	0
CTA1_7076s	PHI:1489	I1RSJ5	GzHMG021	Fusarium_graminearum	unaffected_pathogenicity	4e-121
CTA1_7081s	PHI:440	Q9P872	PMR1	Candida_albicans	reduced_virulence	0
CTA1_7084s	PHI:1562	I1RAH4	GzOB002	Fusarium_graminearum	lethal	0
CTA1_7085s	PHI:1566	I1RC95	GzOB006	Fusarium_graminearum	lethal	2e-101
CTA1_7094s	PHI:1257	I1RSK0	FGSG_07121	Fusarium_graminearum	unaffected_pathogenicity	3e-54
CTA1_7097s	PHI:5391	W7MUV5	FvSO	Fusarium_verticillioides	loss_of_pathogenicity	0
CTA1_7101s	PHI:1629	I1RAH2	GzWing001	Fusarium_graminearum	unaffected_pathogenicity	0
CTA1_7102s	PHI:1257	I1RSK0	FGSG_07121	Fusarium_graminearum	unaffected_pathogenicity	2e-50
CTA1_7104s	PHI:501	P21264	ADE2	Saccharomyces_cerevisiae	reduced_virulence	1e-168
CTA1_7111s	PHI:482	Q6TFC7	LAEA	Aspergillus_fumigatus	reduced_virulence	4e-43
CTA1_7112s	PHI:482	Q6TFC7	LAEA	Aspergillus_fumigatus	reduced_virulence	4e-43
CTA1_7113s	PHI:1557	I1RBU9	GzNH002	Fusarium_graminearum	unaffected_pathogenicity	9e-87
CTA1_7123s	PHI:6612	G4NCI6	Mocapn9	Magnaporthe_oryzae	unaffected_pathogenicity__reduced_virulence	7e-22
CTA1_7125s	PHI:4658	I1RAH1	FgHXK1	Fusarium_graminearum	reduced_virulence	0
CTA1_7132s	PHI:1096	I1RSE4	FGSG_07062	Fusarium_graminearum	unaffected_pathogenicity	0
CTA1_7133s	PHI:2835	C3JXE8	RED2	Cochliobolus_heterostrophus	reduced_virulence	8e-57
CTA1_7137s	PHI:2032	G4NGA7	VTL1	Magnaporthe_oryzae	unaffected_pathogenicity	3e-75
CTA1_7138s	PHI:2032	G4NGA7	VTL1	Magnaporthe_oryzae	unaffected_pathogenicity	5e-120
CTA1_7140s	PHI:3914	Q0V515	Sdh1	Parastagonospora_nodorum	reduced_virulence	1e-51
CTA1_7141s	PHI:2114	G4MTZ0	Calnexin	Magnaporthe_oryzae	loss_of_pathogenicity	0
CTA1_7147s	PHI:1917	I1RSE9	GzZC232	Fusarium_graminearum	reduced_virulence	0
CTA1_7151s	PHI:5186	G4MZ98	MoAPX2	Magnaporthe_oryzae	reduced_virulence	3e-11
CTA1_7157s	PHI:538	Q5XTQ5	FRT1	Botrytis_cinerea	unaffected_pathogenicity	7e-48
CTA1_7173s	PHI:1537	I1RA01	MYT1	Fusarium_graminearum	unaffected_pathogenicity	4e-119
CTA1_7177s	PHI:1629	I1RAH2	GzWing001	Fusarium_graminearum	unaffected_pathogenicity	1e-88
CTA1_7181s	PHI:1616	I1RE55	GzssDB001	Fusarium_graminearum	unaffected_pathogenicity	5e-43
CTA1_7184s	PHI:6640	G2XIE8	VdNoxB	Verticillium_dahliae	loss_of_pathogenicity	0
CTA1_7186s	PHI:3801	J9VQQ3	Pmc1	Cryptococcus_neoformans	reduced_virulence	0
CTA1_7190s	PHI:5691	G4NA57	FZC86	Magnaporthe_oryzae	unaffected_pathogenicity	3e-15
CTA1_7191s	PHI:1514	I1RYV5	GzHOME012	Fusarium_graminearum	unaffected_pathogenicity	4e-173
CTA1_7194s	PHI:3096	J5K093	Ktr4	Beauveria_bassiana	reduced_virulence	6e-43
CTA1_7195s	PHI:4024	G4N740	MoST1	Magnaporthe_oryzae	unaffected_pathogenicity	8e-26
CTA1_7202s	PHI:1007	I1RIV2	NPS6	Fusarium_graminearum	reduced_virulence	1e-172
CTA1_7203s	PHI:6331	G2X6V8	VdCYP1	Verticillium_dahliae	loss_of_pathogenicity	7e-46
CTA1_7204s	PHI:1094	I1RL30	FGSG_04610	Fusarium_graminearum	unaffected_pathogenicity	4e-90
CTA1_7205s	PHI:6122	I1RR94	FGSG_06610	Fusarium_graminearum	reduced_virulence	0
CTA1_7211s	PHI:1420	I1S172	GzC2H088	Fusarium_graminearum	unaffected_pathogenicity	2e-36
CTA1_7216s	PHI:133	O93800	AKT1	Alternaria_alternata	loss_of_pathogenicity	8e-37
CTA1_7217s	PHI:1018__PHI:2042	Q3Y5V5	ABC3	Magnaporthe_oryzae	loss_of_pathogenicity	0
CTA1_7218s	PHI:2832	Q9P4U9	AKT3-1	Alternaria_alternata	loss_of_pathogenicity	3e-18
CTA1_7225s	PHI:2191	G4MZG5	MoCYP51B	Magnaporthe_oryzae	unaffected_pathogenicity	9e-16
CTA1_7231s	PHI:24	Q00903	Avenacinase_gene	Gaeumannomyces_graminis	loss_of_pathogenicity__unaffected_pathogenicity	0
CTA1_7233s	PHI:2165	G4N3R9	PTH11	Magnaporthe_oryzae	reduced_virulence	6e-40
CTA1_7234s	PHI:881	G4MS58	MGG_04556	Magnaporthe_oryzae	reduced_virulence	4e-29
CTA1_7235s	PHI:2206	G4NBN8	endo-1_4-beta-xylanase_precursor_[GH10_family]	Magnaporthe_oryzae	reduced_virulence	2e-115
CTA1_7241s	PHI:862	Q2V086	ClaSSD1	Colletotrichum_lagenarium	loss_of_pathogenicity	3e-67
CTA1_7242s	PHI:5391	W7MUV5	FvSO	Fusarium_verticillioides	loss_of_pathogenicity	3e-44
CTA1_7243s	PHI:3914	Q0V515	Sdh1	Parastagonospora_nodorum	reduced_virulence	1e-21
CTA1_7244s	PHI:1302	I1RC37	GzbHLH003	Fusarium_graminearum	unaffected_pathogenicity	2e-117
CTA1_7249s	PHI:4689	Q8Y9V5	pgdA	Listeria_monocytogenes	reduced_virulence	5e-11
CTA1_7251s	PHI:1579	I1RM25	GzOB019	Fusarium_graminearum	unaffected_pathogenicity	0
CTA1_7255s	PHI:874	G4NC47	MGG_00435	Magnaporthe_oryzae	loss_of_pathogenicity	7e-95
CTA1_7263s	PHI:2968	J9VQA5	Hxs1	Cryptococcus_neoformans	reduced_virulence	2e-77
CTA1_7272s	PHI:1099__PHI:1100__PHI:2269	Q32WF7	Mdh1	Parastagonospora_nodorum	unaffected_pathogenicity	4e-36
CTA1_7273s	PHI:391	Q874F3	ABC2	Magnaporthe_oryzae	unaffected_pathogenicity	0
CTA1_7275s	PHI:3226	T2C7K6	pnl1	Penicillium_digitatum	reduced_virulence	2e-120
CTA1_7279s	PHI:1356	I1RE06	GzC2H016	Fusarium_graminearum	unaffected_pathogenicity	0
CTA1_7295s	PHI:278__PHI:1028	Q9C2Y1	BCPME1__bcpme1	Botrytis_cinerea	reduced_virulence__unaffected_pathogenicity	9e-76
CTA1_7298s	PHI:482	Q6TFC7	LAEA	Aspergillus_fumigatus	reduced_virulence	5e-12
CTA1_7301s	PHI:3275	Q4W9X3	fhpA	Aspergillus_fumigatus	unaffected_pathogenicity	3e-125
CTA1_7302s	PHI:1926	I1RKP6	GzZC241	Fusarium_graminearum	unaffected_pathogenicity	5e-62
CTA1_7303s	PHI:2290	B1GVX7	BcBOA6	Botrytis_cinerea	reduced_virulence	0
CTA1_7304s	PHI:569	O59937	XYL3	Fusarium_oxysporum	unaffected_pathogenicity	8e-15
CTA1_7305s	PHI:1662	I1REJ1	GzCCHC002	Fusarium_graminearum	unaffected_pathogenicity	5e-28
CTA1_7306s	PHI:2145	G4MXJ4	MoSSADH	Magnaporthe_oryzae	loss_of_pathogenicity	2e-53
CTA1_7315s	PHI:1422	I1S1B7	GzC2H090	Fusarium_graminearum	reduced_virulence	0
CTA1_7317s	PHI:6223	G4NAJ8	MoYvh1	Magnaporthe_oryzae	reduced_virulence	7e-119
CTA1_7323s	PHI:1575	I1RIQ3	GzOB015	Fusarium_graminearum	unaffected_pathogenicity	1e-24
CTA1_7324s	PHI:441	Q6A2T2	BTP1	Botrytis_cinerea	unaffected_pathogenicity__reduced_virulence	2e-14
CTA1_7325s	PHI:441	Q6A2T2	BTP1	Botrytis_cinerea	unaffected_pathogenicity__reduced_virulence	2e-14
CTA1_7327s	PHI:2029	G4NEK6	TGL2	Magnaporthe_oryzae	unaffected_pathogenicity	4e-102
CTA1_7335s	PHI:455	Q00523	CAP59	Cryptococcus_neoformans	reduced_virulence__loss_of_pathogenicity	5e-37
CTA1_7341s	PHI:1680	I1S004	GzMIZ002	Fusarium_graminearum	unaffected_pathogenicity	8e-73
CTA1_7347s	PHI:1650	I1S006	GzWing022	Fusarium_graminearum	lethal	0
CTA1_7350s	PHI:2108	Q9UWF0	CAM	Magnaporthe_oryzae	loss_of_pathogenicity__reduced_virulence	1e-65
CTA1_7357s	PHI:2165	G4N3R9	PTH11	Magnaporthe_oryzae	reduced_virulence	6e-15
CTA1_7361s	PHI:1134	B0LLU1	ipa	Leptosphaeria_maculans	increased_virulence_(hypervirulence)	1e-17
CTA1_7363s	PHI:2206	G4NBN8	endo-1_4-beta-xylanase_precursor_[GH10_family]	Magnaporthe_oryzae	reduced_virulence	9e-115
CTA1_7364s	PHI:384	Q6RXX2	SPE3-LYS9	Cryptococcus_neoformans	loss_of_pathogenicity	7e-135
CTA1_7368s	PHI:1047	A0ST44	CTB6	Cercospora_nicotianae	reduced_virulence	3e-79
CTA1_7372s	PHI:1880	I1RJB0	GzZC195	Fusarium_graminearum	unaffected_pathogenicity	6e-48
CTA1_7376s	PHI:1662	I1REJ1	GzCCHC002	Fusarium_graminearum	unaffected_pathogenicity	2e-31
CTA1_7382s	PHI:3161	G4MKP6	Mohik5	Magnaporthe_oryzae	loss_of_pathogenicity	3e-18
CTA1_7383s	PHI:3161	G4MKP6	Mohik5	Magnaporthe_oryzae	loss_of_pathogenicity	3e-18
CTA1_7386s	PHI:1710	I1RIH3	GzZC025	Fusarium_graminearum	unaffected_pathogenicity	1e-91
CTA1_7387s	PHI:4024	G4N740	MoST1	Magnaporthe_oryzae	unaffected_pathogenicity	2e-39
CTA1_7391s	PHI:1161	A4ZGP3	MgMfs1	Zymoseptoria_tritici	chemistry_target:_sensitivity_to_chemical	1e-142
CTA1_7397s	PHI:3168	J9N5P9	SGE1	Fusarium_oxysporum	reduced_virulence	6e-93
CTA1_7404s	PHI:1463	I1RFW6	GzCCAAT003	Fusarium_graminearum	unaffected_pathogenicity	7e-131
CTA1_7409s	PHI:3490	P0CS04	Gmt2	Cryptococcus_neoformans	loss_of_pathogenicity	4e-118
CTA1_7421s	PHI:6614	G4N7X4	Mocapn7	Magnaporthe_oryzae	reduced_virulence	0
CTA1_7422s	PHI:1130__PHI:2256	Q0UA24	Xdh1	Parastagonospora_nodorum	unaffected_pathogenicity	3e-27
CTA1_7430s	PHI:1223	I1RN31	FGSG_05393	Fusarium_graminearum	lethal	0
CTA1_7432s	PHI:744	I1RFM6	ADE5	Fusarium_graminearum	reduced_virulence	0
CTA1_7436s	PHI:6612	G4NCI6	Mocapn9	Magnaporthe_oryzae	unaffected_pathogenicity__reduced_virulence	8e-11
CTA1_7437s	PHI:1373	I1RN20	GzC2H036	Fusarium_graminearum	unaffected_pathogenicity	2e-99
CTA1_7440s	PHI:4211	J9VNH2	FRE3	Cryptococcus_neoformans	increased_virulence_(hypervirulence)	6e-34
CTA1_7442s	PHI:1638	I1RN27	GzWing010	Fusarium_graminearum	unaffected_pathogenicity	0
CTA1_7448s	PHI:5631	G4N7H6	FZC36	Magnaporthe_oryzae	unaffected_pathogenicity	4e-31
CTA1_7451s	PHI:1374	I1RN37	GzC2H037	Fusarium_graminearum	unaffected_pathogenicity	0
CTA1_7454s	PHI:5631	G4N7H6	FZC36	Magnaporthe_oryzae	unaffected_pathogenicity	4e-170
CTA1_7456s	PHI:1268	I1RN43	FGSG_05406	Fusarium_graminearum	unaffected_pathogenicity	0
CTA1_7460s	PHI:6612	G4NCI6	Mocapn9	Magnaporthe_oryzae	unaffected_pathogenicity__reduced_virulence	3e-12
CTA1_7463s	PHI:1681	I1REN7	GzNF001	Fusarium_graminearum	unaffected_pathogenicity	1e-17
CTA1_7469s	PHI:1259	I1RNK3	FGSG_05586	Fusarium_graminearum	unaffected_pathogenicity	0
CTA1_7471s	PHI:319	Q875L6	SQL2	Ustilago_maydis	reduced_virulence	1e-67
CTA1_7472s	PHI:6208	I1ZIP0	BbCyp8	Beauveria_bassiana	unaffected_pathogenicity	0
CTA1_7475s	PHI:784	G4NES9	MGG_00056	Magnaporthe_oryzae	reduced_virulence	1e-12
CTA1_7476s	PHI:784	G4NES9	MGG_00056	Magnaporthe_oryzae	reduced_virulence	2e-12
CTA1_7484s	PHI:893	G4NL37	MGG_02986	Magnaporthe_oryzae	reduced_virulence	9e-25
CTA1_7486s	PHI:1214	I1RN54	FGSG_07816	Fusarium_graminearum	reduced_virulence	0
CTA1_7494s	PHI:2976	C6ZRH8	CgOPT1	Colletotrichum_gloeosporioides	reduced_virulence	0
CTA1_7495s	PHI:1761	I1RXN7	GzZC076	Fusarium_graminearum	unaffected_pathogenicity	2e-165
CTA1_7496s	PHI:413	Q5GFD3	MPD1	Parastagonospora_nodorum	unaffected_pathogenicity	1e-134
CTA1_7497s	PHI:867__PHI:1159	A5H456	MgAtr7	Zymoseptoria_tritici	unaffected_pathogenicity__chemistry_target:_sensitivity_to_chemical	3e-97
CTA1_7502s	PHI:1907	I1RHJ0	GzZC222	Fusarium_graminearum	unaffected_pathogenicity	0
CTA1_7506s	PHI:812	G4NIB5	MGG_10702	Magnaporthe_oryzae	reduced_virulence	2e-84
CTA1_7510s	PHI:3272	Q8CWG4	glpD	Yersinia_pestis	unaffected_pathogenicity	8e-36
CTA1_7522s	PHI:2710	H8ZZ79	mepB	Colletotrichum_gloeosporioides	reduced_virulence	9e-40
CTA1_7526s	PHI:1552	I1S0N5	GzMyb016	Fusarium_graminearum	unaffected_pathogenicity	7e-23
CTA1_7526s	PHI:1552	I1S0N5	GzMyb016	Fusarium_graminearum	unaffected_pathogenicity	1e-15
CTA1_7527s	PHI:24	Q00903	Avenacinase_gene	Gaeumannomyces_graminis	loss_of_pathogenicity__unaffected_pathogenicity	1e-140
CTA1_7528s	PHI:807	G4MNG8	MGG_06951	Magnaporthe_oryzae	reduced_virulence	0
CTA1_7529s	PHI:807	G4MNG8	MGG_06951	Magnaporthe_oryzae	reduced_virulence	0
CTA1_7531s	PHI:1674	Q4IA62	GzDHHC002	Fusarium_graminearum	unaffected_pathogenicity	0
CTA1_7532s	PHI:890	G4MPA8	MGG_07015	Magnaporthe_oryzae	reduced_virulence	4e-164
CTA1_7533s	PHI:432__PHI:4212__PHI:4242	Q6WER3	FGL1__Fgl1	Fusarium_graminearum	reduced_virulence	1e-120
CTA1_7538s	PHI:24	Q00903	Avenacinase_gene	Gaeumannomyces_graminis	loss_of_pathogenicity__unaffected_pathogenicity	1e-41
CTA1_7538s	PHI:24	Q00903	Avenacinase_gene	Gaeumannomyces_graminis	loss_of_pathogenicity__unaffected_pathogenicity	6e-25
CTA1_7541s	PHI:6614	G4N7X4	Mocapn7	Magnaporthe_oryzae	reduced_virulence	2e-12
CTA1_7542s	PHI:1663	I1RFZ8	GzCCHC003	Fusarium_graminearum	unaffected_pathogenicity	3e-60
CTA1_7544s	PHI:2203	G4MU26	Transcription_factor	Magnaporthe_oryzae	reduced_virulence	3e-155
CTA1_7551s	PHI:3354	A0A023NA98	rtxA1	Vibrio_vulnificus	reduced_virulence	7e-12
CTA1_7552s	PHI:19	P34809	NMT	Cryptococcus_neoformans	reduced_virulence	2e-148
CTA1_7556s	PHI:4211	J9VNH2	FRE3	Cryptococcus_neoformans	increased_virulence_(hypervirulence)	1e-23
CTA1_7561s	PHI:3257	G4MU34	MoIlv1	Magnaporthe_oryzae	reduced_virulence	0
CTA1_7575s	PHI:4615	P29138	Pr1	Metarhizium_anisopliae	unaffected_pathogenicity	9e-91
CTA1_7576s	PHI:6147	G2X869	VdNRS/ER	Verticillium_dahliae	loss_of_pathogenicity	0
CTA1_7577s	PHI:5394	J4UPL6	mas5	Beauveria_bassiana	loss_of_pathogenicity	2e-13
CTA1_7578s	PHI:6147	G2X869	VdNRS/ER	Verticillium_dahliae	loss_of_pathogenicity	0
CTA1_7579s	PHI:6147	G2X869	VdNRS/ER	Verticillium_dahliae	loss_of_pathogenicity	0
CTA1_7582s	PHI:1578	I1RKY2	GzOB018	Fusarium_graminearum	unaffected_pathogenicity	0
CTA1_7587s	PHI:2700	J7MF98	lac2	Colletotrichum_orbiculare	reduced_virulence	7e-119
CTA1_7588s	PHI:1046	A0ST43	CTB5	Cercospora_nicotianae	reduced_virulence	0
CTA1_7589s	PHI:1051	Q2I0M6	CTB3	Cercospora_nicotianae	reduced_virulence	0
CTA1_7590s	PHI:1049	A0ST41	CTB2	Cercospora_nicotianae	reduced_virulence	0
CTA1_7591s	PHI:2247	Q0UDE7	Sch1	Parastagonospora_nodorum	unaffected_pathogenicity	3e-32
CTA1_7595s	PHI:548__PHI:2305	Q2LK92	BcPIC5__BcFKBP12	Botrytis_cinerea	reduced_virulence__increased_virulence_(hypervirulence)__unaffected_pathogenicity	7e-22
CTA1_7606s	PHI:141	O93886	CFP	Cercospora_kikuchii	reduced_virulence	1e-180
CTA1_7609s	PHI:737__PHI:2329	A0ST42	CTB4	Cercospora_nicotianae	reduced_virulence	0
CTA1_7610s	PHI:4231	G5EHM3	MoFLP1	Magnaporthe_oryzae	reduced_virulence	4e-34
CTA1_7612s	PHI:433	Q6DQW3	CTB1	Cercospora_nicotianae	reduced_virulence	0
CTA1_7613s	PHI:5665	G4NCC3	FZC65	Magnaporthe_oryzae	unaffected_pathogenicity	2e-38
CTA1_7631s	PHI:1357	I1RFY9	GzC2H017	Fusarium_graminearum	unaffected_pathogenicity	0
CTA1_7634s	PHI:2058	A7U5U4	LHS1	Magnaporthe_oryzae	reduced_virulence	1e-34
CTA1_7637s	PHI:6183	I1RW84	FgVps27	Fusarium_graminearum	reduced_virulence	0
CTA1_7642s	PHI:2976	C6ZRH8	CgOPT1	Colletotrichum_gloeosporioides	reduced_virulence	7e-62
CTA1_7645s	PHI:242	G1UAE0	CaTPS2	Candida_albicans	reduced_virulence	0
[truncated: 1,517 more rows]
