# Supplementary material for: Comparative genome analysis indicates high evolutionary potential of pathogenicity genes in Colletotrichum tanaceti
Source: PLoS One. 2019 May 31;14(5):e0212248. doi: 10.1371/journal.pone.0212248 (PMC6544218; doi:10.1371/journal.pone.0212248)
Supplement: S17 Table — (XLSX) [file pone.0212248.s017.xlsx]

## Sheet: Sheet1
S17 Table. CAZyme family assignment of C. tanaceti
Basic function	Gene family	Gene candidates	Putative secreted protein
Auxiliary activities	AA1	CTA1_12340s
		CTA1_7587s
	AA1_2	CTA1_11799s	yes
		CTA1_1277s	yes
		CTA1_5574s	yes
	AA1_3	CTA1_12779s	yes
		CTA1_13380s
		CTA1_2382s
		CTA1_2431s
		CTA1_3732s
		CTA1_7851s
		CTA1_938s	yes
	AA11	CTA1_2291s
		CTA1_7928s
	AA12	CTA1_13207s
		CTA1_3190s
		CTA1_3879s
	AA13	CTA1_6223s	yes
	AA2	CTA1_11034s
		CTA1_11304s
		CTA1_11446s
		CTA1_11705s
		CTA1_12294s
		CTA1_1741s
		CTA1_1880s	yes
		CTA1_250s
		CTA1_2644s
		CTA1_4013s
		CTA1_5555s
		CTA1_859s	yes
	AA3	CTA1_1949s
		CTA1_3393s
		CTA1_3687s	yes
		CTA1_5935s	yes
		CTA1_6021s
		CTA1_6076s
		CTA1_7232s
		CTA1_885s
	AA3_1	CTA1_1373s	yes
		CTA1_1735s	yes
	AA3_2	CTA1_10324s
		CTA1_10332s
		CTA1_11308s
		CTA1_12065s	yes
		CTA1_1215s
		CTA1_12444s	yes
		CTA1_12590s	yes
		CTA1_2053s
		CTA1_2356s	yes
		CTA1_2800s
		CTA1_3242s	yes
		CTA1_6126s
		CTA1_621s
		CTA1_6237s	yes
		CTA1_6836s	yes
		CTA1_7738s
		CTA1_7827s
		CTA1_8134s	yes
	AA3_3	CTA1_3730s
		CTA1_5354s
	AA4	CTA1_11639s
		CTA1_1836s
		CTA1_1856s
	AA5	CTA1_7710s	yes
	AA5_2	CTA1_12662s
		CTA1_5562s
	AA6	CTA1_9785s	yes
	AA7	CTA1_10127s
		CTA1_10543s
		CTA1_1055s
		CTA1_1088s	yes
		CTA1_11178s
		CTA1_11238s
		CTA1_1164s	yes
		CTA1_1174s
		CTA1_11977s
		CTA1_1360s
		CTA1_2366s	yes
		CTA1_2749s	yes
		CTA1_2857s
		CTA1_3426s
		CTA1_4443s
		CTA1_4989s
		CTA1_6044s
		CTA1_6106s
		CTA1_616s	yes
		CTA1_6603s
		CTA1_7048s	yes
		CTA1_7390s
		CTA1_762s	yes
		CTA1_7803s
		CTA1_8514s
		CTA1_8520s
		CTA1_8982s
		CTA1_9075s
		CTA1_9744s
	AA8	CTA1_11211s
		CTA1_1891s
	AA9	CTA1_11028s
		CTA1_11748s	yes
		CTA1_11840s	yes
		CTA1_12045s	yes
		CTA1_12855s
		CTA1_12885s
		CTA1_13369s	yes
		CTA1_226s
		CTA1_3029s	yes
		CTA1_4239s
		CTA1_7323s
		CTA1_8288s	yes
		CTA1_8694s	yes
		CTA1_8785s	yes
		CTA1_9193s	yes
		CTA1_9214s	yes
		CTA1_9824s
Carbohydrate binding molecules	CBM18	CTA1_12894s
		CTA1_2594s
		CTA1_4058s
		CTA1_4360s
		CTA1_9930s
	CBM21	CTA1_9739s
	CBM24	CTA1_5139s	yes
	CBM50	CTA1_10443s
		CTA1_10443s
		CTA1_4056s	yes
	CBM63	CTA1_1607s
		CTA1_578s	yes
	CE1	CTA1_11159s
		CTA1_11707s
		CTA1_1765s
		CTA1_5875s	yes
		CTA1_6401s
	CE10	CTA1_1029s	yes
		CTA1_10364s
		CTA1_10584s	yes
		CTA1_11075s	yes
		CTA1_11163s
		CTA1_11899s
		CTA1_11950s
		CTA1_11959s
		CTA1_12217s
		CTA1_12218s
		CTA1_12395s	yes
		CTA1_12506s
		CTA1_12508s
		CTA1_12866s
		CTA1_13216s	yes
		CTA1_13259s	yes
		CTA1_13414s
		CTA1_171s	yes
		CTA1_177s	yes
		CTA1_2038s	yes
		CTA1_2192s	yes
		CTA1_269s
		CTA1_2784s	yes
		CTA1_2837s	yes
		CTA1_2847s
		CTA1_2891s
		CTA1_2940s
		CTA1_3093s
		CTA1_3390s
		CTA1_3435s
		CTA1_3554s	yes
		CTA1_3569s	yes
		CTA1_3812s	yes
		CTA1_3869s
		CTA1_4253s
		CTA1_4313s
		CTA1_4987s	yes
		CTA1_5002s
		CTA1_5186s
		CTA1_6018s	yes
		CTA1_609s
		CTA1_638s
		CTA1_6525s
		CTA1_7137s
		CTA1_8071s
		CTA1_8282s
		CTA1_8536s
		CTA1_8773s
		CTA1_9746s	yes
		CTA1_9764s	yes
		CTA1_9886s
	CE12	CTA1_3972s	yes
		CTA1_4002s
		CTA1_5200s	yes
		CTA1_583s
	CE15	CTA1_5956s
	CE16	CTA1_10331s
		CTA1_13226s	yes
		CTA1_7229s
		CTA1_7304s
		CTA1_8529s	yes
	CE2	CTA1_6043s	yes
	CE3	CTA1_10833s
		CTA1_5917s
		CTA1_8050s
		CTA1_8542s
		CTA1_9280s
	CE4	CTA1_11744s
		CTA1_12894s
		CTA1_2329s
		CTA1_4360s
		CTA1_6764s
		CTA1_7249s	yes
		CTA1_80s
		CTA1_8298s	yes
		CTA1_9285s
		CTA1_9850s
	CE5	CTA1_11492s
		CTA1_13194s
		CTA1_168s
		CTA1_1864s
		CTA1_2212s
		CTA1_3484s	yes
		CTA1_3912s
		CTA1_472s	yes
		CTA1_5316s
		CTA1_5317s
		CTA1_6878s	yes
		CTA1_8331s
		CTA1_9855s	yes
	CE8	CTA1_10708s
		CTA1_1089s
		CTA1_236s
		CTA1_378s
		CTA1_7295s
Glycosyl hydrolases	GH1	CTA1_12394s
		CTA1_8026s
	GH10	CTA1_11695s
		CTA1_1555s
		CTA1_165s	yes
		CTA1_2302s	yes
		CTA1_3442s	yes
		CTA1_4456s	yes
		CTA1_7235s	yes
	GH105	CTA1_10784s
		CTA1_11658s	yes
		CTA1_1271s
		CTA1_12857s	yes
		CTA1_2098s
	GH106	CTA1_3476s
	GH11	CTA1_836s	yes
		CTA1_8947s	yes
	GH114	CTA1_4901s
	GH115	CTA1_10100s
		CTA1_10654s	yes
		CTA1_5171s
	GH12	CTA1_12811s	yes
		CTA1_12915s
		CTA1_2289s	yes
		CTA1_5942s	yes
		CTA1_614s
		CTA1_7545s	yes
		CTA1_8940s
		CTA1_972s
	GH125	CTA1_10756s
		CTA1_2169s
		CTA1_562s
	GH127	CTA1_3707s
	GH128	CTA1_2629s
		CTA1_6726s
		CTA1_8137s
	GH13_1	CTA1_10669s
		CTA1_12733s	yes
		CTA1_249s
	GH13_22	CTA1_8241s
	GH13_25	CTA1_13297s
	GH13_40	CTA1_5643s
		CTA1_6127s
		CTA1_8095s
		CTA1_9620s
	GH13_5	CTA1_604s
		CTA1_8584s
		CTA1_9056s
	GH13_8	CTA1_6614s
	GH131	CTA1_1106s	yes
		CTA1_8606s
		CTA1_9543s
	GH132	CTA1_12032s
		CTA1_4925s
	GH142	CTA1_12553s
	GH145	CTA1_1155s
	GH15	CTA1_10259s	yes
		CTA1_12751s
		CTA1_6944s	yes
	GH16	CTA1_10739s
		CTA1_10798s
		CTA1_11291s	yes
		CTA1_11837s
		CTA1_12666s
		CTA1_12983s
		CTA1_1601s
		CTA1_4359s
		CTA1_5162s	yes
		CTA1_5483s
		CTA1_6020s
		CTA1_6577s	yes
		CTA1_6998s
		CTA1_7215s
		CTA1_7452s
		CTA1_9091s
		CTA1_9240s
		CTA1_9617s
	GH17	CTA1_10007s
		CTA1_2136s	yes
		CTA1_4342s
		CTA1_5117s
	GH18	CTA1_10308s
		CTA1_10367s	yes
		CTA1_10405s	yes
		CTA1_12513s
		CTA1_12731s
		CTA1_13130s
		CTA1_13408s
		CTA1_1904s
		CTA1_3978s
		CTA1_4024s
		CTA1_4054s
		CTA1_5528s	yes
		CTA1_8979s
	GH2	CTA1_10665s
		CTA1_11665s
		CTA1_12315s
		CTA1_5010s
		CTA1_8649s
		CTA1_8822s
	GH20	CTA1_530s
	GH20	CTA1_9615s	yes
	GH26	CTA1_13000s	yes
	GH27	CTA1_10069s
		CTA1_5178s	yes
	GH28	CTA1_10978s	yes
		CTA1_1101s	yes
		CTA1_11864s
		CTA1_12404s	yes
		CTA1_12886s
		CTA1_2388s
		CTA1_357s	yes
		CTA1_4310s
		CTA1_4331s	yes
		CTA1_5902s
		CTA1_6591s	yes
		CTA1_7680s
	GH29	CTA1_453s	yes
	GH3	CTA1_10074s
		CTA1_10796s
		CTA1_11265s
		CTA1_12138s
		CTA1_13385s
		CTA1_1393s
		CTA1_3435s
		CTA1_3609s
		CTA1_5265s
		CTA1_5899s
		CTA1_5928s
		CTA1_6393s
		CTA1_6490s
		CTA1_6491s	yes
		CTA1_6897s
		CTA1_7231s	yes
		CTA1_7527s
		CTA1_7538s
	GH30_5	CTA1_9425s
	GH31	CTA1_10407s
		CTA1_10580s
		CTA1_169s
		CTA1_3745s
		CTA1_4005s
		CTA1_4304s
		CTA1_5190s	yes
		CTA1_6519s
	GH32	CTA1_1221s	yes
		CTA1_4712s
	GH33	CTA1_13405s
	GH35	CTA1_488s
		CTA1_5571s
		CTA1_6202s
	GH36	CTA1_10521s
	GH37	CTA1_4889s
		CTA1_5153s
	GH38	CTA1_3806s
	GH43	CTA1_1398s	yes
		CTA1_5641s
	GH43_1	CTA1_3274s
	GH43_11	CTA1_9074s
	GH43_13	CTA1_11201s	yes
		CTA1_9599s
		CTA1_9817s
	GH43_14	CTA1_11862s	yes
		CTA1_424s
	GH43_21	CTA1_11210s
		CTA1_727s	yes
	GH43_22	CTA1_5641s
	GH43_24	CTA1_10523s	yes
		CTA1_2016s	yes
		CTA1_4008s	yes
	GH43_26	CTA1_10345s
		CTA1_3156s	yes
		CTA1_5295s
	GH43_36	CTA1_13212s	yes
	GH43_6	CTA1_13126s
	GH45	CTA1_9235s
	GH47	CTA1_10908s
		CTA1_12034s	yes
		CTA1_1252s
		CTA1_1677s	yes
		CTA1_3866s
		CTA1_4168s
		CTA1_4189s	yes
		CTA1_4368s	yes
		CTA1_4918s
		CTA1_8810s	yes
	GH5_11	CTA1_7462s	yes
	GH5_12	CTA1_1679s
		CTA1_4265s
	GH5_15	CTA1_9557s
		CTA1_1131s	yes
		CTA1_283s
		CTA1_5895s
	GH5_24	CTA1_11441s
	GH5_31	CTA1_915s
	GH5_4	CTA1_2442s
	GH5_5	CTA1_10321s
		CTA1_11101s
		CTA1_13360s
		CTA1_8516s
	GH5_7	CTA1_6628s
		CTA1_9814s
	GH5_9	CTA1_10535s
	GH51	CTA1_8652s
	GH53	CTA1_7958s	yes
		CTA1_9345s
	GH55	CTA1_11260s
		CTA1_12991s
		CTA1_2246s	yes
		CTA1_2583s
		CTA1_574s
	GH6	CTA1_13382s	yes
	GH6	CTA1_8528s
	GH63	CTA1_5362s
	GH64	CTA1_7453s
	GH65	CTA1_5195s
	GH67	CTA1_4891s
	GH7	CTA1_12468s
		CTA1_12505s
		CTA1_12561s
		CTA1_4434s
		CTA1_514s
		CTA1_6059s	yes
		CTA1_8387s
	GH71	CTA1_11371s	yes
		CTA1_11738s
		CTA1_2097s
		CTA1_4603s
		CTA1_5139s	yes
		CTA1_5332s
		CTA1_8772s	yes
	GH72	CTA1_11794s
		CTA1_13036s	yes
		CTA1_1323s
		CTA1_771s
	GH74	CTA1_11411s	yes
		CTA1_2367s
		CTA1_8825s
	GH75	CTA1_2056s
	GH76	CTA1_12148s	yes
		CTA1_13153s
		CTA1_3157s
		CTA1_3515s	yes
		CTA1_3558s
		CTA1_4254s	yes
		CTA1_4586s
		CTA1_6655s
		CTA1_7906s
		CTA1_9037s	yes
	GH78	CTA1_10936s
		CTA1_1940s	yes
		CTA1_7691s
		CTA1_9175s
		CTA1_9228s
	GH79	CTA1_12791s
		CTA1_5867s
		CTA1_9442s
	GH81	CTA1_11081s
		CTA1_6470s	yes
	GH88	CTA1_1230s
		CTA1_6437s
	GH92	CTA1_10736s	yes
		CTA1_3597s
		CTA1_626s
		CTA1_8339s
	GH93	CTA1_2817s	yes
		CTA1_6201s	yes
	GH95	CTA1_9382s
		CTA1_9749s
Glycosyl transferases	GT1	CTA1_12092s
		CTA1_1247s
		CTA1_12889s
		CTA1_2027s
		CTA1_2536s
		CTA1_3966s
		CTA1_4682s
		CTA1_5626s
	GT15	CTA1_12319s
		CTA1_7194s	yes
		CTA1_7886s
		CTA1_83s
	GT17	CTA1_12000s	yes
		CTA1_4873s	yes
	GT2	CTA1_11347s
		CTA1_12914s
		CTA1_8209s	yes
		CTA1_8635s
	GT20	CTA1_1688s
		CTA1_2780s
		CTA1_7645s
	GT21	CTA1_5234s
	GT22	CTA1_3389s
		CTA1_4699s	yes
		CTA1_8067s
		CTA1_9621s
	GT24	CTA1_10038s	yes
	GT25	CTA1_2390s
	GT3	CTA1_1042s
	GT31	CTA1_389s	yes
	GT32	CTA1_3834s
		CTA1_4341s
	GT33	CTA1_1365s	yes
	GT34	CTA1_1602s
	GT39	CTA1_11419s
		CTA1_3252s
		CTA1_6355s
	GT4	CTA1_10221s
		CTA1_13243s
		CTA1_4613s
		CTA1_7299s
	GT41	CTA1_9521s
	GT48	CTA1_10009s
	GT50	CTA1_7602s
	GT57	CTA1_7743s
		CTA1_9718s
	GT58	CTA1_12059s
	GT59	CTA1_12076s
	GT62	CTA1_3493s
		CTA1_3759s	yes
		CTA1_44s
	GT66	CTA1_12630s
	GT69	CTA1_11418s
		CTA1_13165s	yes
		CTA1_3338s
		CTA1_7335s	yes
	GT71	CTA1_6984s
		CTA1_8666s	yes
	GT76	CTA1_3333s	yes
	GT8	CTA1_152s
		CTA1_2514s
	GT8	CTA1_5054s
	GT90	CTA1_10446s
		CTA1_1901s	yes
		CTA1_3698s	yes
		CTA1_5464s	yes
		CTA1_9535s	yes
Plysachcharide lyases	PL1	CTA1_1090s
		CTA1_332s
		CTA1_333s
		CTA1_3391s
	PL1_10	CTA1_4993s	yes
	PL1_2	CTA1_12960s
		CTA1_3013s
	PL1_4	CTA1_13345s
		CTA1_2603s	yes
		CTA1_4597s	yes
		CTA1_5552s	yes
		CTA1_7275s
	PL1_7	CTA1_13375s
		CTA1_13404s	yes
		CTA1_3423s
		CTA1_4072s
		CTA1_8295s
	PL11_2	CTA1_13249s	yes
	PL26	CTA1_5252s
	PL27	CTA1_12463s
	PL3_2	CTA1_10123s
		CTA1_10141s
		CTA1_11095s
		CTA1_11300s
		CTA1_11842s
		CTA1_2444s
		CTA1_3236s
		CTA1_3410s
		CTA1_3964s
		CTA1_6033s	yes
		CTA1_9042s	yes
		CTA1_9447s
		CTA1_9726s
		CTA1_9847s
	PL4_1	CTA1_10365s	yes
		CTA1_3168s	yes
		CTA1_9120s
	PL4_3	CTA1_10984s	yes
		CTA1_3557s	yes
	PL4_5	CTA1_4952s	yes
		CTA1_7267s
	PL9_3	CTA1_10027s
		CTA1_10468s	yes
		CTA1_5898s	yes
		CTA1_7260s	yes
