# Supplementary material for: Comparative genome analysis indicates high evolutionary potential of pathogenicity genes in Colletotrichum tanaceti
Source: PLoS One. 2019 May 31;14(5):e0212248. doi: 10.1371/journal.pone.0212248 (PMC6544218; doi:10.1371/journal.pone.0212248)
Supplement: S18 Table — (XLSX) [file pone.0212248.s018.xlsx]

## Sheet: Sheet1
S18 Table. Family-wide probability values and viterbi probability values of CAZyme families across taxa
	Cazyme family ID	'Family-wide P-value'	Viterbi P-values'
			Fox	VDh	CCh	CGr	Csu	Cin	Chi	CT1	Coc	Csa	Cfi	Csi	Cny	Cor	CFr	CGl	Sma
1	AA11	0.429	-	-	-	-	-	-	-	-	-	-	-	-	-	-	-	-	-
2	AA1	0.16	-	-	-	-	-	-	-	-	-	-	-	-	-	-	-	-	-
3	AA12	0.597	-	-	-	-	-	-	-	-	-	-	-	-	-	-	-	-	-
4	AA13	0.6	-	-	-	-	-	-	-	-	-	-	-	-	-	-	-	-	-
5	AA2	0.176	-	-	-	-	-	-	-	-	-	-	-	-	-	-	-	-	-
6	AA3	0.02	0.125108	0.0516259	0.148717	0.615116	0.615116	0.000218804	0.0327866	0.000303971	0.00218471	0.845758	0.260872	0.703291	0.703291	0.253427	0.812574	0.0774754	0.0746778
7	AA4	0.319	-	-	-	-	-	-	-	-	-	-	-	-	-	-	-	-	-
8	AA5	0.418	-	-	-	-	-	-	-	-	-	-	-	-	-	-	-	-	-
9	AA6	0.6	-	-	-	-	-	-	-	-	-	-	-	-	-	-	-	-	-
10	AA7	0.007	**	0.232092	***	**	0.795685	0.875321	0.782701	0.243836	***	0.526465	0.104754	***	0.691144	0.649879	0.787217	*	0.37821
11	AA8	0.596	-	-	-	-	-	-	-	-	-	-	-	-	-	-	-	-	-
12	AA9	0.001	0.289428	0.295161	0.926518	0.843563	0.843563	0.088457	*	***	0.618169	0.257049	0.725069	0.640595	**	0.637223	0.730037	0.173613	0.958533
13	CBM13	0.69	-	-	-	-	-	-	-	-	-	-	-	-	-	-	-	-	-
14	CBM18	0.001	0.564837	0.457321	0.722496	***	0.240266	0.854979	***	***	0.360221	***	***	*	0.618949	**	***	*	***
15	CBM1	0.264	-	-	-	-	-	-	-	-	-	-	-	-	-	-	-	-	-
16	CBM20	0.96	-	-	-	-	-	-	-	-	-	-	-	-	-	-	-	-	-
17	CBM21	0.002	***	0.329657	0.619624	0.53314	0.53314	0.559267	0.520291	0.520291	0.543457	0.522469	0.513667	0.506904	0.506904	0.614952	0.513667	*	0.217943
18	CBM24	0	0.197531	0.679313	0.507568	*	***	0.772547	*	0.222332	0.218689	0.122928	*	*	0.533128	0.141511	**	0.574122	0.240006
19	CBM35	0.599	-	-	-	-	-	-	-	-	-	-	-	-	-	-	-	-	-
20	CBM38	0.605	-	-	-	-	-	-	-	-	-	-	-	-	-	-	-	-	-
21	CBM42	0.563	-	-	-	-	-	-	-	-	-	-	-	-	-	-	-	-	-
22	CBM43	0.284	-	-	-	-	-	-	-	-	-	-	-	-	-	-	-	-	-
23	CBM46	0.166	-	-	-	-	-	-	-	-	-	-	-	-	-	-	-	-	-
24	CBM50	0.001	0.564837	0.507754	0.0759039	0.656492	0.24034	***	***	***	0.0149898	***	0.0951763	*	*	0.0700625	***	***	*
25	CBM52	0.69	-	-	-	-	-	-	-	-	-	-	-	-	-	-	-	-	-
26	CBM63	0.898	-	-	-	-	-	-	-	-	-	-	-	-	-	-	-	-	-
27	CBM66	0.241	-	-	-	-	-	-	-	-	-	-	-	-	-	-	-	-	-
28	CBM67	0	***	0.492779	***	0.5	0.5	0.5	***	*	0.643398	0.122928	0.0343365	0.533128	*	0.808722	**	0.12869	*
29	CBM6	0.012	0.774292	0.329657	0.175353	0.53314	0.53314	0.0879655	0.5	0.5	0.0646913	0.522469	0.013759	0.0204995	0.00692808	0.16868	0.513667	0.513667	0.421192
30	CE10	0.027	5.44052e-08	0.0676782	0.0114408	0.535399	0.535399	0.67594	0.813662	0.00548929	0.0147032	0.300609	0.402875	0.110913	0.66756	0.0670684	0.0183378	0.781135	0.017089
31	CE12	0.44	-	-	-	-	-	-	-	-	-	-	-	-	-	-	-	-	-
32	CE15	0.841	-	-	-	-	-	-	-	-	-	-	-	-	-	-	-	-	-
33	CE16	0.377	-	-	-	-	-	-	-	-	-	-	-	-	-	-	-	-	-
34	CE1	0.592	-	-	-	-	-	-	-	-	-	-	-	-	-	-	-	-	-
35	CE2	0.6	-	-	-	-	-	-	-	-	-	-	-	-	-	-	-	-	-
36	CE3	0.019	0.406805	0.53457	0.547973	0.656492	0.656492	0.36822	0.589982	0.589982	0.328887	0.643341	0.595051	0.0345481	0.563	0.828711	0.00950689	0.604899	0.587567
37	CE4	0.443	-	-	-	-	-	-	-	-	-	-	-	-	-	-	-	-	-
38	CE5	0.176	-	-	-	-	-	-	-	-	-	-	-	-	-	-	-	-	-
39	CE8	0.003	0.127559	0.0867156	0.286847	0.590002	0.590002	*	***	0.159597	0.668837	**	0.563003	0.533128	0.533128	0.808722	0.563003	0.0951763	0.11226
40	CE9	0.738	-	-	-	-	-	-	-	-	-	-	-	-	-	-	-	-	-
41	GH105	0.547	-	-	-	-	-	-	-	-	-	-	-	-	-	-	-	-	-
42	GH106	0.009	0.774292	0.731694	0.619624	0.53314	0.53314	0.559267	*	0.520291	0.581333	0.543435	0.539352	***	0.520288	0.614952	**	0.55142	0.421192
43	GH109	0.052	-	-	-	-	-	-	-	-	-	-	-	-	-	-	-	-	-
44	GH10	0.017	0.718896	0.679313	0.364827	0.706238	0.706238	0.0196338	0.618961	0.618961	0.691228	0.614372	0.574122	0.53935	0.53935	0.11365	0.041157	2.84401e-05	0.744074
45	GH114	0.599	-	-	-	-	-	-	-	-	-	-	-	-	-	-	-	-	-
46	GH115	0.727	-	-	-	-	-	-	-	-	-	-	-	-	-	-	-	-	-
47	GH11	0.441	-	-	-	-	-	-	-	-	-	-	-	-	-	-	-	-	-
48	GH125	0.978	-	-	-	-	-	-	-	-	-	-	-	-	-	-	-	-	-
49	GH127	0.227	-	-	-	-	-	-	-	-	-	-	-	-	-	-	-	-	-
50	GH128	0.029	0.228841	0.878565	0.456163	0.173706	0.0110527	0.0328909	0.0862315	0.557275	0.643398	0.122928	0.0274932	0.526775	0.0138529	0.781856	0.0774988	0.55142	0.710666
51	GH12	0.733	-	-	-	-	-	-	-	-	-	-	-	-	-	-	-	-	-
52	GH130	0.69	-	-	-	-	-	-	-	-	-	-	-	-	-	-	-	-	-
53	GH13	0.571	-	-	-	-	-	-	-	-	-	-	-	-	-	-	-	-	-
54	GH131	0.001	0.0541382	0.582724	0.364827	0.269719	0.674666	0.200334	0.0710763	***	**	0.197806	0.595051	0.551418	0.551418	0.353738	0.595051	0.595051	0.660221
55	GH132	0.753	-	-	-	-	-	-	-	-	-	-	-	-	-	-	-	-	-
56	GH135	0.648	-	-	-	-	-	-	-	-	-	-	-	-	-	-	-	-	-
57	GH136	0.62	-	-	-	-	-	-	-	-	-	-	-	-	-	-	-	-	-
58	GH139	0.175	-	-	-	-	-	-	-	-	-	-	-	-	-	-	-	-	-
59	GH140	0.522	-	-	-	-	-	-	-	-	-	-	-	-	-	-	-	-	-
60	GH142	0.209	-	-	-	-	-	-	-	-	-	-	-	-	-	-	-	-	-
61	GH145	0.916	-	-	-	-	-	-	-	-	-	-	-	-	-	-	-	-	-
62	GH15	0.958	-	-	-	-	-	-	-	-	-	-	-	-	-	-	-	-	-
63	GH16	0.003	**	*	0.187942	0.296306	0.813686	0.437608	0.072269	*	0.838888	0.207519	0.691149	0.0684817	0.175073	0.598466	*	0.0449533	0.140698
64	GH17	0.835	-	-	-	-	-	-	-	-	-	-	-	-	-	-	-	-	-
65	GH18	0.001	**	0.734301	0.239949	0.134955	0.067621	**	0.164457	***	*	0.0722261	0.276731	0.604895	0.0617701	0.439736	0.697336	0.697336	0.62185
66	GH1	0.088	-	-	-	-	-	-	-	-	-	-	-	-	-	-	-	-	-
67	GH20	0.886	-	-	-	-	-	-	-	-	-	-	-	-	-	-	-	-	-
68	GH25	0.622	-	-	-	-	-	-	-	-	-	-	-	-	-	-	-	-	-
69	GH26	0.844	-	-	-	-	-	-	-	-	-	-	-	-	-	-	-	-	-
70	GH27	0.131	-	-	-	-	-	-	-	-	-	-	-	-	-	-	-	-	-
71	GH28	0.001	0.119534	0.934535	0.276444	0.296808	0.69119	0.326105	*	0.292537	0.131934	0.728415	0.663933	0.60002	0.60002	0.902642	0.138358	0.697336	**
72	GH29	0.353	-	-	-	-	-	-	-	-	-	-	-	-	-	-	-	-	-
73	GH2	0.377	-	-	-	-	-	-	-	-	-	-	-	-	-	-	-	-	-
74	GH30	0.428	-	-	-	-	-	-	-	-	-	-	-	-	-	-	-	-	-
75	GH31	0.757	-	-	-	-	-	-	-	-	-	-	-	-	-	-	-	-	-
76	GH32	0.03	4.22617e-05	0.856825	0.013966	0.590002	0.590002	0.00263907	0.539355	0.539355	0.581333	0.543435	0.539352	0.520288	0.520288	0.121232	0.526776	0.526776	0.125385
77	GH33	0.333	-	-	-	-	-	-	-	-	-	-	-	-	-	-	-	-	-
78	GH35	0.187	-	-	-	-	-	-	-	-	-	-	-	-	-	-	-	-	-
79	GH36	0.652	-	-	-	-	-	-	-	-	-	-	-	-	-	-	-	-	-
80	GH37	0.501	-	-	-	-	-	-	-	-	-	-	-	-	-	-	-	-	-
81	GH38	0.537	-	-	-	-	-	-	-	-	-	-	-	-	-	-	-	-	-
82	GH3	0.002	***	0.221204	0.763561	0.492759	0.492759	0.174971	***	**	0.00759682	0.472588	0.734831	0.0980971	0.6526	0.919656	0.173613	0.730037	0.0564694
83	GH43	0.003	*	0.498056	0.164877	0.492759	0.802139	0.448375	0.205953	0.0377614	***	0.825207	*	*	0.282732	0.655732	0.784225	0.246799	0.0503231
84	GH45	0.353	-	-	-	-	-	-	-	-	-	-	-	-	-	-	-	-	-
85	GH47	0.934	-	-	-	-	-	-	-	-	-	-	-	-	-	-	-	-	-
86	GH49	0.6305	-	-	-	-	-	-	-	-	-	-	-	-	-	-	-	-	-
87	GH5	0.019	0.178227	0.266912	0.438329	0.453168	0.453168	0.401607	0.0617117	0.363328	0.0262991	0.770098	0.703297	0.623451	0.623451	0.308768	0.0385373	0.0156869	0.434142
88	GH51	0.507	-	-	-	-	-	-	-	-	-	-	-	-	-	-	-	-	-
89	GH53	0.91	-	-	-	-	-	-	-	-	-	-	-	-	-	-	-	-	-
90	GH54	0.325	-	-	-	-	-	-	-	-	-	-	-	-	-	-	-	-	-
91	GH55	0.01	0.228841	0.639948	0.0543772	0.208427	***	0.327526	0.589982	0.589982	0.643398	0.581295	0.55142	*	0.526775	0.445291	**	0.55142	0.116442
92	GH62	0.697	-	-	-	-	-	-	-	-	-	-	-	-	-	-	-	-	-
93	GH64	0.996	-	-	-	-	-	-	-	-	-	-	-	-	-	-	-	-	-
94	GH65	0.461	-	-	-	-	-	-	-	-	-	-	-	-	-	-	-	-	-
95	GH67	0.841	-	-	-	-	-	-	-	-	-	-	-	-	-	-	-	-	-
96	GH6	0.738	-	-	-	-	-	-	-	-	-	-	-	-	-	-	-	-	-
97	GH71	0.177	-	-	-	-	-	-	-	-	-	-	-	-	-	-	-	-	-
98	GH72	0.959	-	-	-	-	-	-	-	-	-	-	-	-	-	-	-	-	-
99	GH74	0.004	0.774292	0.731694	0.619624	*	0.53314	0.559267	0.557275	***	0.543457	0.522469	0.526776	0.513666	0.513666	0.69193	*	0.526776	0.421192
100	GH75	0.527	-	-	-	-	-	-	-	-	-	-	-	-	-	-	-	-	-
101	GH76	0.995	-	-	-	-	-	-	-	-	-	-	-	-	-	-	-	-	-
102	GH78	0	**	0.48411	0.272266	0.614393	0.614393	0.734996	***	**	*	0.701349	0.0944209	0.584794	0.0482269	0.461002	**	0.656455	**
103	GH79	0.619	-	-	-	-	-	-	-	-	-	-	-	-	-	-	-	-	-
104	GH7	0.35	-	-	-	-	-	-	-	-	-	-	-	-	-	-	-	-	-
105	GH81	0.887	-	-	-	-	-	-	-	-	-	-	-	-	-	-	-	-	-
106	GH88	0.533	-	-	-	-	-	-	-	-	-	-	-	-	-	-	-	-	-
107	GH92	0.78	-	-	-	-	-	-	-	-	-	-	-	-	-	-	-	-	-
108	GH93	0.392	-	-	-	-	-	-	-	-	-	-	-	-	-	-	-	-	-
109	GH94	0.69	-	-	-	-	-	-	-	-	-	-	-	-	-	-	-	-	-
110	GH95	0.614	-	-	-	-	-	-	-	-	-	-	-	-	-	-	-	-	-
111	GH9	0.69	-	-	-	-	-	-	-	-	-	-	-	-	-	-	-	-	-
112	GT15	0.903	-	-	-	-	-	-	-	-	-	-	-	-	-	-	-	-	-
113	GT17	0.701	-	-	-	-	-	-	-	-	-	-	-	-	-	-	-	-	-
114	GT1	0.001	0.0262216	0.928724	0.242924	0.732497	*	*	***	***	0.781209	0.0154924	0.08792	0.579511	**	0.232087	0.6406	0.08792	*
115	GT20	0.999	-	-	-	-	-	-	-	-	-	-	-	-	-	-	-	-	-
116	GT21	0.6	-	-	-	-	-	-	-	-	-	-	-	-	-	-	-	-	-
117	GT22	1	-	-	-	-	-	-	-	-	-	-	-	-	-	-	-	-	-
118	GT24	0.467	-	-	-	-	-	-	-	-	-	-	-	-	-	-	-	-	-
119	GT25	0.349	-	-	-	-	-	-	-	-	-	-	-	-	-	-	-	-	-
120	GT2	0.907	-	-	-	-	-	-	-	-	-	-	-	-	-	-	-	-	-
121	GT31	0.687	-	-	-	-	-	-	-	-	-	-	-	-	-	-	-	-	-
122	GT32	0.284	-	-	-	-	-	-	-	-	-	-	-	-	-	-	-	-	-
123	GT33	0.6	-	-	-	-	-	-	-	-	-	-	-	-	-	-	-	-	-
124	GT34	0.834	-	-	-	-	-	-	-	-	-	-	-	-	-	-	-	-	-
125	GT35	0.702	-	-	-	-	-	-	-	-	-	-	-	-	-	-	-	-	-
126	GT39	0.861	-	-	-	-	-	-	-	-	-	-	-	-	-	-	-	-	-
127	GT3	0.966	-	-	-	-	-	-	-	-	-	-	-	-	-	-	-	-	-
128	GT48	0.6	-	-	-	-	-	-	-	-	-	-	-	-	-	-	-	-	-
129	GT4	0.981	-	-	-	-	-	-	-	-	-	-	-	-	-	-	-	-	-
130	GT50	0.618	-	-	-	-	-	-	-	-	-	-	-	-	-	-	-	-	-
131	GT55	0.443	-	-	-	-	-	-	-	-	-	-	-	-	-	-	-	-	-
132	GT57	0.727	-	-	-	-	-	-	-	-	-	-	-	-	-	-	-	-	-
133	GT58	0.599	-	-	-	-	-	-	-	-	-	-	-	-	-	-	-	-	-
134	GT59	0.841	-	-	-	-	-	-	-	-	-	-	-	-	-	-	-	-	-
135	GT62	0.991	-	-	-	-	-	-	-	-	-	-	-	-	-	-	-	-	-
136	GT64	0.817	-	-	-	-	-	-	-	-	-	-	-	-	-	-	-	-	-
137	GT66	0.6	-	-	-	-	-	-	-	-	-	-	-	-	-	-	-	-	-
138	GT69	0.898	-	-	-	-	-	-	-	-	-	-	-	-	-	-	-	-	-
139	GT71	0.2	-	-	-	-	-	-	-	-	-	-	-	-	-	-	-	-	-
140	GT76	0.618	-	-	-	-	-	-	-	-	-	-	-	-	-	-	-	-	-
141	GT8	0.186	-	-	-	-	-	-	-	-	-	-	-	-	-	-	-	-	-
142	GT90	0.604	-	-	-	-	-	-	-	-	-	-	-	-	-	-	-	-	-
143	PL1	0.001	0.937641	0.283502	0.133659	0.296808	0.296808	0.10584	0.0514321	0.714589	0.503543	0.34585	0.656455	0.589972	0.589972	0.280446	*	0.253726	**
144	PL11	0.046	0.774292	0.731694	0.175353	0.5	0.5	0.5	0.520291	0.520291	0.0646913	0.522469	0.513667	0.506904	*	0.16868	0.513667	*	0.421192
145	PL20	0.094	-	-	-	-	-	-	-	-	-	-	-	-	-	-	-	-	-
146	PL22	0.046	0.5	0.5	0.5	0.5	0.5	0.5	0.5	0.5	0.5	0.5	0.5	0.5	0.5	0.5	0.5	0.5	0.421192
147	PL26	0.697	-	-	-	-	-	-	-	-	-	-	-	-	-	-	-	-	-
148	PL27	0.127	-	-	-	-	-	-	-	-	-	-	-	-	-	-	-	-	-
149	PL3	0	0.76477	0.368034	0.889121	0.208427	0.208427	0.0855263	*	0.697346	**	0.701349	0.21623	0.579511	0.579511	0.214273	0.6406	0.08792	0.147395
150	PL4	0.146	-	-	-	-	-	-	-	-	-	-	-	-	-	-	-	-	-
151	PL7	0.803	-	-	-	-	-	-	-	-	-	-	-	-	-	-	-	-	-
152	PL9	0.064	-	-	-	-	-	-	-	-	-	-	-	-	-	-	-	-	-
