# Supplementary material for: Comparative genome analysis indicates high evolutionary potential of pathogenicity genes in Colletotrichum tanaceti
Source: PLoS One. 2019 May 31;14(5):e0212248. doi: 10.1371/journal.pone.0212248 (PMC6544218; doi:10.1371/journal.pone.0212248)
Supplement: S19 Table — (XLSX) [file pone.0212248.s019.xlsx]

## Sheet: Sheet1
S19 Table. Expansions and contractions of CAZyme familes upon divergence of different lineages
	Cazyme family	Divergence of Colletotrichum	Divergence of gleosporioides complex	Divergence of destructivum complex	Divergence of graminicola complex	Divergence of acutatum complex	Divergence of C. tanaceti
1	AA11	Expanded	-	-	-	-	Contracted
2	AA1	-	Expanded	-	-	-	-
3	AA12	-	-	-	-	Expanded	Contracted
4	AA13	-	-	-	-	-	-
5	AA2	Expanded	-	-	-	-	Expanded
6	AA3	Expanded	Expanded	Contracted	Contracted	Expanded	Contracted
7	AA4	Expanded	Expanded	-	Contracted	Expanded	-
8	AA5	-	Expanded	-	-	-	Expanded
9	AA6	-	-	-	-	-	-
10	AA7	Expanded	Expanded*	Expanded*	Contracted	Expanded*	Expanded
11	AA8	-	-	-	-	-	Expanded
12	AA9	Expanded	Expanded	Contracted	Expanded	-	Contracted
13	CBM13	-	-	-	-	-	-
14	CBM18	Expanded	Contracted	-	Contracted	-	Expanded
15	CBM1	-	-	-	-	-	-
16	CBM20	-	-	-	-	-	-
17	CBM21	-	-	-	-	-	-
18	CBM24	-	Expanded	Expanded	-	-	Contracted
19	CBM35	-	-	-	-	-	-
20	CBM38	Contracted	-	-	-	-	-
21	CBM42	-	-	Contracted	-	-	-
22	CBM43	-	-	Contracted	-	-	-
23	CBM46	-	-	Contracted	Contracted	-	-
24	CBM50	Expanded	Expanded*	-	Contracted	-	Contracted
25	CBM52	-	-	-	-	-	-
26	CBM63	-	-	-	Contracted	-	-
27	CBM66	-	-	-	-	-	-
28	CBM67	Contracted	Expanded	-	-	-	Contracted
29	CBM6	-	-	Contracted	-	-	-
30	CE10	-	Expanded	Expanded*	Contracted	Expanded	Expanded
31	CE12	Expanded	Expanded	-	Contracted	-	Contracted
32	CE15	-	Expanded	-	-	-	-
33	CE16	Expanded	Expanded	-	Contracted	Expanded	-
34	CE1	Expanded	-	-	Expanded	-	Contracted
35	CE2	-	-	-	-	-	-
36	CE3	-	Expanded	Contracted	-	Expanded	-
37	CE4	Expanded	Expanded	Contracted	-	-	Contracted
38	CE5	Expanded	Expanded	-	Contracted	Expanded	Contracted
39	CE8	-	-	Expanded	Contracted	-	Contracted
40	CE9	-	-	-	-	-	Contracted
41	GH105	Expanded	-	-	Contracted	-	Contracted
42	GH106	-	Expanded*	-	-	-	-
43	GH109	-	-	-	-	-	-
44	GH10	Expanded	Contracted	Contracted	-	-	-
45	GH114	Contracted	-	-	-	-	-
46	GH115	-	-	Expanded	-	-	-
47	GH11	-	Expanded	Contracted	Expanded	-	Contracted
48	GH125	-	-	-	-		-
49	GH127	Expanded	-	-	-	Expanded	Contracted
50	GH128	-	-	Contracted	-	-	-
51	GH12	Expanded	-	-	Contracted	-	Expanded
52	GH130	-	-	-	-	-	-
53	GH13	Expanded	-	Contracted	Expanded	-	Contracted
54	GH131	Expanded*	Expanded	-	-	-	Contracted
55	GH132	-	-	-	-	-	-
56	GH135	-	-	-	-	-	Contracted
57	GH136	Contracted	-	-	-	-	-
58	GH139	-	-	Contracted	-	-	-
59	GH140	-	-	-	-	-	-
60	GH142	-	-	-	-	-	-
61	GH145	-	-	-	-	-	-
62	GH15	-	-	-	-	-	-
63	GH16	Expanded	Expanded	Contracted	-	-	Contracted
64	GH17	-	-		Contracted	-	-
65	GH18	-	Expanded	Contracted	-	-	Contracted
66	GH1	-	Expanded	-	Contracted	Expanded	-
67	GH20	-	-	-	-	-	Contracted
68	GH25	Contracted	-	-	-	-	-
69	GH26	-	-	-	-	-	-
70	GH27	-	-	-	Contracted	Expanded	-
71	GH28	Expanded	Expanded	-	Contracted	Expanded	Contracted
72	GH29	-	Expanded	-	Expanded	-	-
73	GH2	Expanded	Expanded	-	Contracted	-	Contracted
74	GH30	-	-	-	-	-	Contracted
75	GH31	-	Expanded	Expanded	Contracted	Expanded	-
76	GH32	Contracted	-	-	Expanded	-	-
77	GH33	-	-	-	-	-	-
78	GH35	Expanded	Expanded	Contracted	-	Expanded	Contracted
79	GH36	-	-	-	-	-	-
80	GH37	-	-	-	-	-	-
81	GH38	Expanded	-	Contracted	-	-	-
82	GH3	Expanded	Expanded	-	Contracted	Expanded	Contracted
83	GH43	Expanded	Expanded*	-	Contracted	Expanded	Contracted
84	GH45	-	-	-	Expanded	-	-
85	GH47	Expanded	-	-	-	-	Contracted
86	GH49	Contracted	-	-	-	-	-
87	GH5	Expanded	Expanded	-	Contracted	Expanded	Contracted
88	GH51	-	-	-	-		Contracted
89	GH53	-	-	-	-	Expanded	-
90	GH54	-	-	Contracted	-	-	-
91	GH55	-	-	-	-	-	-
92	GH62	-	-	-	-	-	-
93	GH64	Contracted	-	-	-	-	-
94	GH65	-	-	-	-	-	-
95	GH67	-	-	-	-	-	-
96	GH6	-	Expanded	-	-	-	Contracted
97	GH71	Expanded	Expanded	-	-	-	-
98	GH72	-	-	-	Expanded	-	-
99	GH74	-	-	Expanded*	-	-	Expanded
100	GH75	-	-	-	-	-	-
101	GH76	-	-	-	-	-	Expanded
102	GH78	Expanded	Expanded	-	Contracted	Expanded	Contracted
103	GH79	-	-	-	Expanded	-	-
104	GH7	Expanded	-	-	-	-	-
105	GH81	-	-	-	-	-	-
106	GH88	-	Expanded	-	Contracted	Expanded	-
107	GH92	Expanded	Expanded	Contracted	-	-	-
108	GH93	-	Expanded	Contracted	-	-	-
109	GH94	-	-	-	-	-	-
110	GH95	Expanded	Expanded	-	Contracted	-	-
111	GH9	-	-	-	-	-	-
112	GT15	-	Expanded	-	-	-	-
113	GT17	-	-	-	-	-	-
114	GT1	Expanded	-	-	Contracted	-	Contracted
115	GT20	-	Contracted	-	-	-	-
116	GT21	-	-	-	-	-	-
117	GT22	Contracted	-	-	-	-	-
118	GT24	-	-	-	-	-	-
119	GT25	Expanded	-	-	-	Contracted	Contracted
120	GT2	-	-	-	-	-	-
121	GT31	-	-	-	-	-	-
122	GT32	-	-	-	-	-	Contracted
123	GT33	-	-	-	-	-	-
124	GT34	Contracted	Expanded	-	-	-	Contracted
125	GT35	-	-	-	-	-	Contracted
126	GT39	-	-	-	-	-	-
127	GT3	-	-	-	-	-	-
128	GT48	-	-	-	-	-	-
129	GT4	Contracted	-	-	-	-	Contracted
130	GT50	-	-	-	-	-	-
131	GT55	-	-	-	-	-	-
132	GT57	-	-	-	-	-	-
133	GT58	-	-	-	-	-	-
134	GT59	-	-	-	-	-	-
135	GT62	-	-	-	-	-	-
136	GT64	Contracted	-	-	-	-	-
137	GT66	-	-	-	-	-	-
138	GT69	-	-	-	-	-	-
139	GT71	Expanded	Expanded	-	-	-	Contracted
140	GT76	-	-	-	-	-	-
141	GT8	-	-	-	-		Contracted
142	GT90	-	Contracted	-	-	Expanded	-
143	PL1	Expanded	-	Expanded	Contracted		-
144	PL11	-	-	-	-	-	-
145	PL20	-	-	Contracted	-	-	-
146	PL22	-	-	-	-	-	-
147	PL26	-	Expanded	-	-	-	-
148	PL27	-	-	-	-	-	-
149	PL3	Expanded	Expanded	Expanded	Contracted	Expanded	-
150	PL4	Expanded	-	Expanded	Contracted	-	-
151	PL7	-	-	-	-	-	-
152	PL9	Expanded	-	Expanded	Contracted	-	-
number of expanded gene families		39	38	11	9	22	9
number of contracted gene families		12	4	21	31	1	40
