# Supplementary material for: Comparative genome analysis indicates high evolutionary potential of pathogenicity genes in Colletotrichum tanaceti
Source: PLoS One. 2019 May 31;14(5):e0212248. doi: 10.1371/journal.pone.0212248 (PMC6544218; doi:10.1371/journal.pone.0212248)
Supplement: S20 Table — (XLSX) [file pone.0212248.s020.xlsx]

## Sheet: Sheet1
S20 Table. Statistics of CAZyme gene family evolution across taxa
Species	Expanded fams(rapidly evolved families)	Genes gained	genes/expansion	Contracted fams (rapidly evolved families)	Genes lost	genes/contraction	No change	Avg. Expansion
Colletotrichum graminicola	3 (0)	3	1	29 (2)	42	1.45	120	-0.256579
Colletotrichum fructicola	26 (5)	48	1.85	10 (1)	21	2.1	116	0.177632
Colletotrichum tanaceti	9 (2)	21	2.33	41 (7)	72	1.76	102	-0.335526
Colletotrichum nymphaeae	9 (1)	11	1.22	6 (1)	7	1.17	137	0.0263158
Colletotrichum incanum	35 (2)	69	1.97	20 (0)	21	1.05	97	0.315789
Colletotrichum chlorophyti	19 (0)	28	1.47	50 (2)	83	1.66	83	-0.361842
Verticillium dahliae	22 (0)	32	1.45	66 (0)	122	1.85	64	-0.592105
Sordaria macrospora	19 (0)	34	1.79	87 (4)	219	2.52	46	-1.21711
Colletotrichum fiorinae	11 (0)	14	1.27	9 (1)	14	1.56	132	0
Colletotrichum orchidophilum	2 (0)	2	1	44 (5)	79	1.8	106	-0.506579
Fusarium oxysporum	75 (7)	344	4.59	28 (0)	41	1.46	49	1.99342
Colletotrichum simmondsii	15 (2)	21	1.4	4 (0)	4	1	133	0.111842
Colletotrichum salicis	11 (3)	22	2	20 (0)	21	1.05	121	0.00657895
Colletotrichum sublineola	11 (1)	24	2.18	16 (0)	17	1.06	125	0.0460526
Colletotrichum gloeosporioides	15 (0)	21	1.4	14 (1)	19	1.36	123	0.0131579
Colletotrichum orbiculare	32 (1)	45	1.41	24 (0)	37	1.54	96	0.0526316
Colletotrichum higginsinum	31 (6)	68	2.19	5 (1)	10	2	116	0.381579
