# Supplementary material for: Comparative genome analysis indicates high evolutionary potential of pathogenicity genes in Colletotrichum tanaceti
Source: PLoS One. 2019 May 31;14(5):e0212248. doi: 10.1371/journal.pone.0212248 (PMC6544218; doi:10.1371/journal.pone.0212248)
Supplement: S21 Table — (XLSX) [file pone.0212248.s021.xlsx]

## Sheet: Sheet1
S21 Table. Dinucleotide frequencies of the whole genome and the A-T rich regions of C. tanaceti
repeat class	aa	ac	ag	at	ca	cc	cg	ct	ga	gc	gg	gt	ta	tc	tg	tt
whole genome	0.0547519	0.0584635	0.0751904	0.0652583	0.0560981	0.0552602	0.0596564	0.0753604	0.0647389	0.0677828	0.0551133	0.0583812	0.078077	0.0648674	0.0560496	0.0549505
A-T rich regions	0.0838417	0.0503302	0.100379	0.113807	0.016115	0.0277592	0.00648511	0.100812	0.0368765	0.0359148	0.027733	0.0504678	0.211531	0.0371706	0.0163942	0.0843832
