# Supplementary material for: Comparative genome analysis indicates high evolutionary potential of pathogenicity genes in Colletotrichum tanaceti
Source: PLoS One. 2019 May 31;14(5):e0212248. doi: 10.1371/journal.pone.0212248 (PMC6544218; doi:10.1371/journal.pone.0212248)
Supplement: S22 Table — (XLSX) [file pone.0212248.s022.xlsx]

## Sheet: Sheet1
S22 Table. Genes in the A-T rich regions of C. tanaceti genome
Gene	Annotation
CTA1_2988s	hypothetical
CTA1_2057s	esterase/lipase
CTA1_12531s	hypothetical
CTA1_659s	MFS transporter
CTA1_9432s	hypothetical
CTA1_2999s	hypothetical
CTA1_107s	hypothetical
CTA1_6684s	hypothetical
CTA1_900s	hypothetical
CTA1_108s	hypothetical
CTA1_3825s	hypothetical
CTA1_1374s	cytochrome P450s
CTA1_3506s	hypothetical
CTA1_12963s	hypothetical
CTA1_1260s	membrane protein
CTA1_2252s	hypothetical
CTA1_10528s	lactose permease
CTA1_3225s	hypothetical
CTA1_5474s	hypothetical
CTA1_8050s	GDSL-like Lipase/Acylhydrolase
CTA1_2251s	hypothetical
CTA1_12987s	hypothetical
CTA1_3000s	hypothetical
CTA1_1839s	glutamyl-tRNA(Gln) amidotransferase
CTA1_11870s	hypothetical
CTA1_109s	hypothetical
CTA1_6098s	hypothetical
CTA1_9428s	hypothetical
CTA1_10406s	hypothetical
CTA1_12223s	hypothetical
CTA1_9431s	hypothetical
CTA1_10090s	hypothetical
CTA1_11186s	coil
CTA1_6766s	hypothetical
CTA1_3126s	beta-ketoacyl synthase (PKs)
CTA1_5149s	hypothetical
CTA1_5715s	serine/threonine-proteine kinase
CTA1_3426s	oxidoreductase
CTA1_871s	hypothetical
CTA1_6324s	pistatin demethylase
CTA1_700s	DNA polymerase
CTA1_11498s	coil
CTA1_10790s	ABC transporter
CTA1_11212s	hypothetical
CTA1_13344s	hypothetical
CTA1_12654s	coil
CTA1_3198s	hypothetical
CTA1_1392s	MFS transporter
CTA1_4398s	hypothetical
CTA1_2325s	hypothetical (putative secreted protein)
CTA1_2082s	hypothetical
CTA1_6682s	hypothetical
CTA1_9656s	nucleoside hydrolase
CTA1_2250s	hypothetical
CTA1_2249s	trnsposase
CTA1_12988s	hypothetical
CTA1_3427s	hypothetical
CTA1_11187s	hypothetical
CTA1_3750s	hypothetical
CTA1_9435s	hypothetical
CTA1_2331s	hypothetical
CTA1_7977s	hypothetical
CTA1_4408s	hypothetical
CTA1_11991s	hypothetical
CTA1_9215s	hypothetical
CTA1_8448s	hypothetical
CTA1_9430s	hypothetical
CTA1_12205s	translation factor
CTA1_12880s	hypothetical
CTA1_463s	hypothetical
CTA1_9726s	pectatelyase
CTA1_7974s	hypothetical (putative secreted protein)
CTA1_3195s	hypothetical
CTA1_9385s	coil
CTA1_5992s	hypothetical
CTA1_11334s	hypothetical
CTA1_5459s	thioesterase superfamily
CTA1_6303s	hypothetical
CTA1_5997s	coil
CTA1_508s	hypothetical
CTA1_8830s	hypothetical
CTA1_5762s	isocitrate dehydrogenase
CTA1_3127s	type1 =PKs
CTA1_13125s	oxidoreductase
CTA1_9180s	hypothetical
